# Supplementary material for: The Mutational Robustness of the Genetic Code and Codon Usage in Environmental Context: A Non-Extremophilic Preference?
Source: Life (Basel). 2021 Jul 30;11(8):773. doi: 10.3390/life11080773 (PMC8398314; doi:10.3390/life11080773)
Supplement: Supplementary file 1 [file life-11-00773-s001.zip]

Archive with 2 entries (2 files):
- DATASE~1.CSV
- DATASE~2.CSV
