# Supplementary material for: The Mutational Robustness of the Genetic Code and Codon Usage in Environmental Context: A Non-Extremophilic Preference?
Source: Life (Basel). 2021 Jul 30;11(8):773. doi: 10.3390/life11080773 (PMC8398314; doi:10.3390/life11080773)
Supplement: Supplementary file 1 [file life-11-00773-s001.zip › DATASE~1.CSV]

Species_name	Proteome_ref	taxid	Domain	Genome_size	Protein_count	bA	bT	bG	bC	AAA	AAC	AAG	AAT	ACA	ACC	ACG	ACT	AGA	AGC	AGG	AGT	ATA	ATC	ATG	ATT	CAA	CAC	CAG	CAT	CCA	CCC	CCG	CCT	CGA	CGC	CGG	CGT	CTA	CTC	CTG	CTT	GAA	GAC	GAG	GAT	GCA	GCC	GCG	GCT
Kangiella koreensis (strain DSM 16069 / KCTC 12182 / SW-125)	UP000001231	523791	Bacteria	2565024	2630	0.283295595	0.273799777	0.237303043	0.205601585	0.037445264	0.016643119	0.019825545	0.025865255	0.01040692	0.01708522	0.006442045	0.016733177	0.005577726	0.013236133	0.001960216	0.013314495	0.009463069	0.019588121	0.024617314	0.036961058	0.024088663	0.008187058	0.021582254	0.014100453	0.013645486	0.005601117	0.007940277	0.012099302	0.006342631	0.012231465	0.002339159	0.015829092	0.010896974	0.007114553	0.020181098	0.015494592	0.043122404	0.018484038	0.024647723	0.039122441	0.021165884	0.019400988	0.014103962	0.025866425
Alicyclobacillus macrosporangiidus	UP000183508	392015	Bacteria	3288793	3795	0.179499591	0.182002333	0.340905615	0.29759246	0.008263709	0.018019793	0.021039208	0.006279653	0.004301982	0.022037165	0.024168087	0.002260456	0.002014159	0.013008112	0.00383493	0.003125231	0.001612787	0.03424527	0.023218477	0.011019495	0.008957901	0.017207014	0.029214432	0.006842486	0.003754656	0.013203325	0.030573625	0.003989094	0.005039959	0.029842033	0.02849926	0.00665822	0.001262498	0.0242064	0.04795031	0.005397546	0.018859026	0.035451211	0.040124462	0.015937218	0.009221529	0.042176934	0.052048869	0.006548754
Alicyclobacillus ferrooxydans	UP000050482	471514	Bacteria	3651215	4142	0.241893452	0.240116235	0.276216547	0.241773766	0.018022252	0.019549715	0.021448567	0.014192503	0.015462787	0.01580131	0.018385425	0.008624947	0.005606174	0.010814666	0.004896262	0.010619111	0.00506881	0.024934041	0.025910993	0.028440057	0.018935114	0.012757888	0.02145514	0.011446521	0.010843424	0.006921649	0.017077345	0.008587972	0.009762943	0.01401749	0.011702879	0.011399687	0.005008007	0.021310528	0.025881413	0.017172658	0.030886955	0.025727763	0.027981572	0.024272606	0.0265486	0.021272732	0.02293659	0.018136463
Alishewanella agri BL06	UP000035062	1195246	Bacteria	3180124	3152	0.242602175	0.24655265	0.270241035	0.24060414	0.02751686	0.015547512	0.013389105	0.019441701	0.006307303	0.024002845	0.009290207	0.010061875	0.002477263	0.018878515	0.001542393	0.014862633	0.004206441	0.020279404	0.021396342	0.028433806	0.026338604	0.007085575	0.037327801	0.013407972	0.010185455	0.006626159	0.020626561	0.006576161	0.002692349	0.019314347	0.012743847	0.013783429	0.00808082	0.006302586	0.052429104	0.007512917	0.031076156	0.015435252	0.023032128	0.033592097	0.019279443	0.039279613	0.027723456	0.020051111
Marinimicrobium koreense	UP000273643	306545	Bacteria	3465474	3203	0.20540711	0.200753779	0.303576076	0.290263035	0.016026379	0.021270683	0.016656596	0.012072807	0.003376162	0.034635955	0.009310415	0.004924002	0.001692409	0.017903179	0.001704529	0.00869578	0.002625615	0.026004235	0.022203889	0.01921209	0.008947694	0.015589209	0.034502639	0.0073003	0.003809003	0.018996536	0.02102483	0.004055722	0.005363768	0.027909602	0.01798715	0.010208993	0.002777109	0.015212638	0.063438941	0.00653244	0.030816564	0.033169489	0.036801892	0.028377936	0.008179833	0.050201791	0.029218514	0.00877802
Marinobacterium georgiense DSM 11526	UP000242469	1122198	Bacteria	3599129	3706	0.221214077	0.223835267	0.289438917	0.265511739	0.014923843	0.019553368	0.020226042	0.013069199	0.008390494	0.02477638	0.009410757	0.007816179	0.002677356	0.016883514	0.00293909	0.010554384	0.005566433	0.028831591	0.0252415	0.019633389	0.010479365	0.011637163	0.037254593	0.011597153	0.006864268	0.011517132	0.01836973	0.008102086	0.006336632	0.023764453	0.008695572	0.01848726	0.003422548	0.011034508	0.066509626	0.012504053	0.033601152	0.024358772	0.030766256	0.030977143	0.019851778	0.03722792	0.022246562	0.016034962
Microbulbifer thermotolerans	UP000076077	252514	Bacteria	3257895	3126	0.217340645	0.206024749	0.295718861	0.280915745	0.019154393	0.019259368	0.018239078	0.014542826	0.00716966	0.025606718	0.007688093	0.008213893	0.002582035	0.017534635	0.002873021	0.00951596	0.006547172	0.027080983	0.021011727	0.017327446	0.011786752	0.014717786	0.029163923	0.006207382	0.005647512	0.015696638	0.020043924	0.004949515	0.003557205	0.035226734	0.012828222	0.008804151	0.004824281	0.016296105	0.056867394	0.007426575	0.034199997	0.029912566	0.032222954	0.026996266	0.014402858	0.044096265	0.031228447	0.012625637
Microbulbifer agarilyticus	UP000188219	260552	Bacteria	3697884	3454	0.222167596	0.21555787	0.289672959	0.272601574	0.018241513	0.021050958	0.020439257	0.015203289	0.005483406	0.030017978	0.008079485	0.007564326	0.001659057	0.017439974	0.001432711	0.010373771	0.003510386	0.026172535	0.022436615	0.021201855	0.011480349	0.013720279	0.031055598	0.007231703	0.007727392	0.012138293	0.019797538	0.005506933	0.003928192	0.030504743	0.007229269	0.0129447	0.005474482	0.015580532	0.052087085	0.00855327	0.035103859	0.029334073	0.029261058	0.029075277	0.019129859	0.036764539	0.033310131	0.012497688
Saccharophagus degradans (strain 2-40 / ATCC 43961 / DSM 17024)	UP000001947	203122	Bacteria	4380420	3999	0.279991873	0.254577187	0.242339547	0.223091393	0.034421357	0.024753106	0.014216445	0.022402646	0.013384333	0.022349227	0.008937499	0.012570028	0.003832509	0.019988494	0.002445656	0.012388538	0.016966866	0.009017628	0.021286315	0.033348172	0.026452258	0.012382374	0.014784884	0.008578629	0.012993959	0.010079855	0.007356829	0.010372978	0.004497514	0.021108935	0.002613448	0.009864123	0.015766981	0.006514444	0.01260975	0.016149136	0.038853809	0.019928226	0.021953374	0.03575616	0.026426233	0.025807114	0.021666416	0.021327407
Marinobacter gudaonensis	UP000199290	375760	Bacteria	3522619	3434	0.199908079	0.195340158	0.306949764	0.297801998	0.012007324	0.023078692	0.022215977	0.008550502	0.004113439	0.033584568	0.009310169	0.004342531	0.002266224	0.017120593	0.003920116	0.00603645	0.00269971	0.030530574	0.024650826	0.017502129	0.005586782	0.014659343	0.034091296	0.00710867	0.004533299	0.016331971	0.022520014	0.004500085	0.005365355	0.024058082	0.021635156	0.00994805	0.00177227	0.017798501	0.066923863	0.010177994	0.029422586	0.034385113	0.037010731	0.022954352	0.010850792	0.054690002	0.025474366	0.009226708
Bellilinea caldifistulae	UP000050514	360411	Bacteria	2933673	2990	0.226797942	0.239778598	0.275812267	0.257611193	0.023204113	0.016877206	0.011858221	0.017291364	0.006406671	0.027293542	0.009473487	0.007354633	0.003405301	0.013735738	0.002880701	0.007444623	0.00423055	0.026972442	0.021893123	0.031897346	0.019135135	0.009179997	0.024456814	0.00945508	0.007981495	0.015302382	0.023256266	0.007370995	0.00603444	0.025790301	0.01472665	0.011311123	0.003148626	0.013405434	0.048465723	0.012604728	0.042537635	0.016603145	0.021676329	0.029403193	0.01619001	0.036545122	0.020077984	0.017492819
Hydrogenivirga caldilitoris	UP000267841	246264	Bacteria	1690094	1885	0.290767851	0.245587524	0.263675275	0.199969351	0.026730498	0.023670309	0.047092111	0.009162815	0.010737285	0.017386627	0.007883003	0.007785375	0.020782301	0.011273351	0.031528461	0.007391314	0.048554753	0.008362267	0.020492967	0.011078095	0.004950618	0.009421972	0.016119241	0.006274806	0.007254635	0.013740672	0.006438111	0.013410513	0.000834274	0.001636597	0.001505244	0.002309342	0.007813776	0.026105679	0.020107781	0.036212822	0.036860715	0.025503937	0.053317216	0.021034358	0.013953678	0.017628034	0.008933833	0.021486996
Persephonella marina (strain DSM 14350 / EX-H1)	UP000001366	123214	Bacteria	1873968	2048	0.349432328	0.277630675	0.218757204	0.154179794	0.054961451	0.018853577	0.03659134	0.023416088	0.029385774	0.003941369	0.00376047	0.008383814	0.029624305	0.00590565	0.015509336	0.009289913	0.060935939	0.013002356	0.019388271	0.019353052	0.002330883	0.005404575	0.020873889	0.009613291	0.011323032	0.002857573	0.003131323	0.01927621	0.000214518	0.000158487	0.000240132	0.000739607	0.006592428	0.010043928	0.013202467	0.042484183	0.037854435	0.012922312	0.043652827	0.043880152	0.02187444	0.00730322	0.003486719	0.022509989
Sulfurihydrogenibium azorense (strain Az-Fu1 / DSM 15241 / OCM 825)	UP000001369	204536	Bacteria	1538745	1708	0.384866489	0.287126384	0.186739965	0.141267163	0.077363847	0.026023856	0.022360474	0.023165677	0.022826439	0.005051529	0.002620322	0.014752961	0.025852287	0.003501562	0.007689398	0.012530366	0.056715161	0.009141883	0.018205781	0.025027587	0.018675645	0.00625446	0.008691516	0.007827823	0.01459309	0.002425358	0.002208947	0.017024296	0.000411375	0.000142324	0.000233957	0.000729167	0.011705666	0.003766713	0.004066959	0.027396406	0.056303786	0.017519506	0.022978511	0.035967043	0.024122952	0.005392717	0.001694241	0.022237646
Fulvimarina pelagi HTCC2506	UP000004310	314231	Bacteria	3311924	3739	0.191655968	0.189642335	0.306499787	0.31220191	0.007990246	0.018043046	0.025934558	0.00877197	0.005164085	0.022832121	0.022242432	0.004218408	0.002193898	0.012842729	0.003819847	0.002828879	0.002669454	0.043429583	0.024455353	0.008625227	0.005573516	0.009647898	0.022888282	0.009105312	0.005075314	0.011426025	0.027388401	0.004730197	0.006299984	0.032058813	0.016538478	0.009021976	0.003098813	0.04033077	0.028683724	0.015675231	0.028250742	0.037183948	0.037972918	0.022965277	0.014601833	0.045551015	0.043601689	0.012528409
Martelella mediterranea DSM 17316	UP000191135	1122214	Bacteria	5029803	5139	0.182158029	0.186045457	0.313676699	0.318119815	0.007182389	0.017062497	0.025570186	0.010898836	0.003581651	0.028502309	0.019632578	0.001644995	0.001699868	0.014694611	0.004153045	0.001876415	0.002154359	0.045961442	0.02663663	0.008609085	0.003959201	0.009187636	0.024262779	0.010366211	0.002327328	0.013946073	0.030025033	0.002618393	0.00253668	0.035855877	0.015206957	0.005764043	0.001098055	0.028068097	0.047744216	0.015901816	0.026905626	0.03389596	0.032691738	0.025270771	0.009824639	0.058252977	0.047578404	0.006205412
Aureimonas ureilytica	UP000078529	401562	Bacteria	4059979	4329	0.163352815	0.177690821	0.323807833	0.335148532	0.004102637	0.015896979	0.024474682	0.007426423	0.00260479	0.022120395	0.025504775	0.001423952	0.000860874	0.014173753	0.00197299	0.001626424	0.000663575	0.041580579	0.02298053	0.006527124	0.004758083	0.008281385	0.024879625	0.011211312	0.002295171	0.019262885	0.027531708	0.003507045	0.004063473	0.047171457	0.015608789	0.007068033	0.001426908	0.037638294	0.046212303	0.011944348	0.021311248	0.036084287	0.037063393	0.019633098	0.006196075	0.060387534	0.053280336	0.007916345
Bacillus marisflavi	UP000037405	189381	Bacteria	3626675	4143	0.271511583	0.232575633	0.26213936	0.233773424	0.031534714	0.015587026	0.031337839	0.019627923	0.01251975	0.017348146	0.018599707	0.005179958	0.005362771	0.011559364	0.010429402	0.006915435	0.005817734	0.050449586	0.028737933	0.015824434	0.012704216	0.008339882	0.020663584	0.014305685	0.006442273	0.007544111	0.014587762	0.009253944	0.003827478	0.008883356	0.008345672	0.008130599	0.005687035	0.022711744	0.024997312	0.02429336	0.048548669	0.020029945	0.028173779	0.03498085	0.019479853	0.026094186	0.014137763	0.011043188
Bacillus aquimaris	UP000182062	189382	Bacteria	3590831	4196	0.293277517	0.247254744	0.251434835	0.208032904	0.042027169	0.016132805	0.027093254	0.023875048	0.01597908	0.012323926	0.014788544	0.008444032	0.008268585	0.01094374	0.00932294	0.008355473	0.010629605	0.040125654	0.028043177	0.023356225	0.01296222	0.007443147	0.020413722	0.013954751	0.006011997	0.005006099	0.014836166	0.010697278	0.002705232	0.007216736	0.006433906	0.007471552	0.004142229	0.013603857	0.026794158	0.023573446	0.055772219	0.018715224	0.022497368	0.034168797	0.023290223	0.017432787	0.014910522	0.013642288
Bacillus litoralis	UP000078534	152268	Bacteria	4535826	4919	0.339121033	0.297980566	0.206641304	0.156257096	0.048503183	0.012580509	0.021233619	0.03574145	0.026963336	0.005610665	0.008186161	0.014081889	0.011620816	0.006331592	0.003339414	0.01407263	0.017447759	0.017370375	0.025751649	0.048060706	0.027610848	0.004285879	0.009253	0.016457642	0.016658046	0.001781814	0.004440647	0.012242533	0.006164919	0.003330816	0.001905496	0.010051973	0.013618247	0.004795157	0.004357971	0.021701891	0.054223641	0.010400531	0.019980264	0.040538592	0.028479267	0.006051819	0.007806516	0.021490242
Anaerobacillus macyae	UP000035996	157733	Bacteria	3476727	3973	0.313800685	0.282842824	0.224495689	0.178860802	0.041395866	0.015964166	0.021740293	0.027050465	0.022112195	0.006158384	0.014430826	0.01231159	0.0106376	0.007954039	0.003503298	0.012713693	0.011157055	0.018764216	0.027448253	0.043726508	0.021849016	0.006791738	0.01378798	0.014401488	0.014782019	0.002160655	0.005984944	0.013434198	0.008315587	0.005325703	0.002529105	0.011360695	0.015793316	0.009571079	0.006327508	0.032077611	0.054468517	0.012981186	0.02274555	0.039646805	0.025889889	0.007161914	0.012186472	0.023625689
Fictibacillus arsenicus	UP000077412	255247	Bacteria	3380022	3937	0.320731344	0.27743133	0.223430794	0.178406531	0.050423636	0.018508459	0.021251933	0.024842146	0.022573522	0.006318598	0.012287494	0.012448144	0.011730101	0.009210295	0.003472167	0.009707333	0.01360287	0.025519361	0.027430295	0.035930535	0.019997799	0.006082505	0.015346942	0.014775348	0.011606729	0.002389334	0.00936562	0.013645473	0.004701449	0.005368012	0.003352345	0.010033071	0.009079823	0.007574507	0.013709378	0.026008411	0.05597005	0.014071506	0.019607269	0.035902133	0.027877629	0.007830127	0.01151531	0.023298665
Bacillus wakoensis JCM 9140	UP000018890	1236970	Bacteria	3744339	4575	0.324374209	0.288441031	0.221406235	0.165778526	0.045713008	0.013876949	0.018511144	0.028007079	0.023431372	0.006360001	0.014892081	0.010361241	0.010910871	0.006553093	0.003628678	0.01294354	0.012275331	0.01594487	0.027297208	0.047069456	0.031242363	0.005602858	0.00896954	0.016515332	0.014890479	0.002042283	0.006246229	0.012028558	0.007934378	0.004364188	0.002818655	0.01219521	0.012259307	0.005786335	0.004759184	0.021534909	0.056714416	0.012525308	0.022643783	0.038039825	0.023838386	0.008989571	0.011384386	0.024121213
Bacillus hemicellulosilyticus JCM 9152	UP000018895	1236971	Bacteria	3771531	4345	0.318598734	0.294241516	0.224994306	0.162165444	0.036306741	0.011146402	0.02288381	0.031422783	0.021779749	0.00527372	0.016444781	0.010637325	0.009421108	0.006325283	0.003721035	0.014000415	0.014429154	0.014921527	0.027703339	0.047514391	0.030757006	0.005276107	0.01059278	0.018252004	0.013657584	0.001816769	0.006849473	0.012267962	0.009405199	0.004329542	0.002921625	0.013414977	0.012294212	0.006376986	0.004658851	0.018537565	0.053187419	0.010834592	0.025450672	0.041792047	0.022206101	0.007507296	0.012835901	0.022774836
Bacillus koreensis	UP000037558	284581	Bacteria	3730084	4402	0.31444627	0.275617654	0.226218498	0.183717578	0.046002878	0.01739243	0.021879476	0.023586146	0.021369566	0.006919171	0.020393982	0.007527203	0.006292642	0.01022876	0.001833745	0.009952089	0.006907911	0.017718966	0.02685713	0.04853795	0.025263058	0.008000116	0.014772909	0.015238584	0.013778022	0.002595393	0.00829448	0.011160109	0.008357214	0.008369278	0.002076636	0.013975069	0.014683635	0.008144081	0.007967945	0.024577816	0.048987539	0.015307752	0.023331996	0.035302813	0.025558227	0.009221808	0.016161891	0.018698572
Bacillus salarius	UP000275076	284579	Bacteria	5794629	6761	0.317730264	0.275190698	0.230315521	0.176763517	0.045441814	0.01507565	0.014436237	0.029064039	0.021707424	0.009703545	0.014731351	0.009955686	0.009847996	0.007127255	0.003315628	0.012308312	0.017871464	0.014734975	0.02895842	0.039240284	0.025961203	0.00704804	0.01318278	0.014772252	0.010853453	0.003602976	0.010488962	0.01144161	0.006211884	0.005516037	0.005289784	0.010690364	0.007871252	0.007214235	0.010449096	0.020267062	0.063912824	0.016216756	0.01797553	0.039395089	0.022143364	0.012358015	0.01346288	0.022447797
Bacillus selenatarsenatis SF-1	UP000031014	1321606	Bacteria	3967101	4894	0.30520196	0.262870545	0.239560324	0.192367172	0.041194313	0.01607345	0.028784747	0.027469681	0.019604996	0.00885987	0.010277026	0.012895815	0.009535174	0.011396987	0.008347909	0.008689721	0.011381863	0.030970979	0.027898458	0.033589011	0.014976932	0.005875827	0.019473414	0.01368304	0.012540392	0.002508381	0.009864886	0.011276748	0.003818153	0.006650196	0.004213656	0.007178038	0.008006854	0.008687452	0.021006271	0.024296583	0.053349032	0.017123839	0.02421113	0.034447321	0.025500485	0.013001686	0.013473567	0.019890847
Bacillus vietnamensis	UP000050398	218284	Bacteria	3568833	4104	0.298346178	0.256566589	0.24444663	0.200640603	0.040555286	0.014896779	0.027021165	0.025153289	0.01595429	0.013074296	0.016624271	0.007933012	0.009228421	0.008983798	0.00746226	0.010195144	0.010210275	0.037223875	0.028098851	0.027517136	0.017540556	0.007012524	0.017313586	0.015158215	0.008152416	0.005839847	0.011241726	0.010775177	0.004282162	0.005387589	0.006398865	0.008780366	0.006535887	0.012775033	0.020110358	0.022591893	0.054427339	0.017068123	0.022664187	0.035686365	0.020187696	0.018278628	0.013232335	0.013834225
Bacillus akibai (strain ATCC 43226 / DSM 21942 / JCM 9157 / 1139)	UP000018896	1236973	Bacteria	3936924	4710	0.329025148	0.294923905	0.214316812	0.161734136	0.046545476	0.013977664	0.018527663	0.0302429	0.022698178	0.0059262	0.012225788	0.014450114	0.013367289	0.005464418	0.003627959	0.014254276	0.014790735	0.015781356	0.026259079	0.047089555	0.031123029	0.005625204	0.008811194	0.015745541	0.014329715	0.001991148	0.005660257	0.013136398	0.006467232	0.003954864	0.002170984	0.011107149	0.013418344	0.005243434	0.004505802	0.021457615	0.055528885	0.01229056	0.021685458	0.037715994	0.022799526	0.007551581	0.010300173	0.026521975
Bacillus okhensis	UP000030832	333138	Bacteria	3771131	4332	0.322098596	0.290440189	0.222660523	0.164800692	0.042963141	0.012770568	0.02025487	0.029506034	0.022944542	0.006646614	0.013889077	0.010925745	0.010869263	0.006390455	0.004169348	0.013442787	0.013635304	0.016791153	0.02741778	0.046986113	0.029512399	0.005442189	0.008941705	0.016359183	0.015170668	0.002229062	0.006129523	0.012027547	0.007502599	0.004369025	0.002737403	0.01181912	0.012624987	0.005934619	0.004896458	0.021793416	0.053963665	0.011944017	0.023145809	0.038497062	0.024353417	0.009177976	0.011247137	0.023530048
Bacillus lehensis G1	UP000027142	1246626	Bacteria	3512475	4016	0.312560801	0.285379113	0.223143795	0.178916291	0.04039801	0.013732197	0.017062328	0.025675912	0.024517755	0.008673371	0.015531783	0.010506267	0.007907245	0.007526317	0.002566566	0.012486068	0.011327056	0.013501591	0.026471078	0.046014562	0.030355519	0.006923323	0.010883779	0.016677983	0.015038114	0.002417953	0.006431363	0.012066705	0.010033096	0.005670361	0.003607713	0.012569769	0.012823436	0.00770824	0.005671215	0.02354152	0.053402515	0.014271134	0.021261077	0.037078129	0.027160336	0.010556659	0.013811629	0.023131553
Salibacterium qingdaonense	UP000199668	266892	Bacteria	3018228	3532	0.277126513	0.240162771	0.262401316	0.2203094	0.037977049	0.018146125	0.014956439	0.020411409	0.017049764	0.015891775	0.017290307	0.006082172	0.007375342	0.011108737	0.003996799	0.008861345	0.010446745	0.022985821	0.029994384	0.03020312	0.009457733	0.009450776	0.030778635	0.013584744	0.005624941	0.005535483	0.019651013	0.007941912	0.003371585	0.010206201	0.012210068	0.00975394	0.00287857	0.014786468	0.030990353	0.022802928	0.060041449	0.021321896	0.022225425	0.033357023	0.019459175	0.022445095	0.018738538	0.017418531
Bacillus coahuilensis p1.1.43	UP000074108	1150625	Bacteria	2713149	3184	0.328680069	0.287187692	0.217160945	0.166971294	0.044172137	0.013734408	0.021477911	0.027996254	0.021241283	0.008819389	0.012442902	0.012740347	0.012772413	0.007369763	0.00385793	0.013569652	0.015919352	0.016827165	0.026316633	0.044298192	0.027229975	0.006203206	0.00990965	0.01567056	0.014040698	0.003064008	0.004571133	0.013397157	0.007679371	0.003886679	0.002093168	0.010698043	0.016403666	0.005607212	0.005372795	0.021449162	0.057088297	0.013590661	0.022877779	0.036590072	0.022175634	0.009426441	0.010136327	0.020765814
Salipaludibacillus neizhouensis	UP000281498	885475	Bacteria	4257031	4767	0.33006572	0.289734089	0.217745889	0.162454302	0.048029097	0.013783709	0.01796343	0.032788722	0.021680148	0.006797069	0.011823165	0.014327756	0.012557488	0.005914754	0.003935182	0.015011339	0.018928903	0.016287595	0.027538524	0.043744371	0.02559137	0.006088821	0.009908428	0.015040233	0.012858405	0.002780843	0.006503199	0.012698433	0.007256549	0.003393954	0.003209316	0.008811172	0.011034578	0.006259364	0.007068388	0.019742155	0.057415324	0.013279831	0.020784443	0.040233433	0.024666771	0.008214975	0.00968644	0.021173451
Bacillus kochii	UP000215137	859143	Bacteria	3785031	4424	0.33504534	0.291307257	0.213725594	0.159921808	0.048721662	0.01124535	0.019963113	0.032956137	0.024618028	0.006226633	0.010088953	0.013031069	0.013714287	0.00605781	0.004398115	0.014868306	0.017209634	0.017250849	0.027581544	0.047532768	0.030840699	0.004180943	0.008309575	0.017707385	0.014440304	0.002583863	0.005719372	0.011755782	0.004852272	0.004237218	0.002080564	0.009337572	0.012027643	0.006523064	0.004713568	0.01810289	0.05556969	0.010182479	0.020591641	0.039163748	0.026528977	0.009296357	0.011010742	0.022443938
Halobacillus karajensis	UP000028868	195088	Bacteria	3347967	3959	0.305726729	0.271352436	0.236170189	0.186750646	0.043902762	0.014785092	0.020867589	0.02534344	0.020330846	0.010617488	0.012578081	0.010051174	0.008807434	0.006940033	0.005167614	0.011881838	0.01153506	0.023187505	0.029308533	0.037194811	0.023087145	0.007483049	0.015505529	0.0156032	0.010976811	0.004240185	0.008964246	0.013228625	0.005843248	0.005552922	0.005058294	0.012031481	0.007920329	0.009351347	0.01213184	0.022928541	0.057618847	0.014854089	0.022108641	0.038321166	0.018588893	0.015333484	0.012340623	0.0224823
Halolactibacillus miurensis	UP000199139	306541	Bacteria	2766811	3011	0.319359725	0.282623208	0.219669504	0.178347563	0.047631956	0.014588093	0.015776479	0.027405534	0.024202529	0.010781136	0.018254091	0.008443398	0.007361273	0.005397616	0.001699089	0.015880572	0.009229511	0.018498057	0.027379511	0.046630068	0.032332566	0.008277501	0.00883266	0.015931533	0.013874627	0.002429903	0.009102649	0.008480264	0.006239028	0.007189954	0.004546445	0.013842099	0.009996107	0.009318424	0.00667383	0.016753428	0.053964233	0.017827964	0.017807362	0.04407764	0.017461472	0.012161443	0.019545486	0.017054862
Lentibacillus halodurans	UP000198642	237679	Bacteria	3043808	3521	0.305928298	0.269792313	0.238871834	0.185407555	0.044012592	0.014732958	0.016572113	0.030566846	0.022964806	0.010557897	0.013328458	0.008204251	0.00735958	0.008119488	0.004521011	0.011247827	0.013945452	0.02205607	0.029247109	0.040530418	0.018519687	0.00567418	0.020521469	0.016808661	0.010945243	0.003510757	0.013892229	0.008245647	0.004795012	0.005924526	0.007950948	0.009769406	0.005363711	0.006854945	0.023344267	0.016705171	0.054917425	0.015482024	0.01910317	0.042771704	0.026630304	0.015228722	0.011818497	0.018295952
Lentibacillus persicus	UP000199474	640948	Bacteria	2846993	3300	0.300876047	0.265677506	0.241234875	0.192211572	0.045355493	0.01687264	0.016196132	0.028697818	0.021768361	0.010933707	0.014535423	0.008005336	0.006398368	0.009571208	0.003591179	0.010595453	0.014075988	0.020445905	0.028819	0.040094121	0.018319438	0.006687095	0.019030719	0.014587057	0.009084376	0.004076957	0.014894751	0.008740853	0.005232921	0.007561708	0.008137055	0.009800926	0.00427717	0.009022205	0.021213034	0.019351059	0.055881398	0.018239353	0.019383725	0.038762181	0.024687247	0.01594534	0.01473985	0.019234093
Marinococcus luteus	UP000199488	1122204	Bacteria	2536094	2897	0.271265182	0.235611929	0.268271996	0.224850893	0.035766968	0.018870045	0.016617753	0.018187496	0.014702595	0.014319326	0.017839716	0.007763547	0.005899255	0.014131241	0.003527487	0.00708573	0.008134986	0.02180252	0.02843164	0.033931066	0.007498572	0.010221669	0.031892884	0.012310717	0.006154767	0.004679658	0.021263105	0.00725134	0.002591792	0.012108437	0.014108765	0.009715376	0.002309073	0.015572046	0.030065262	0.022365593	0.059097829	0.023846617	0.025228275	0.028077945	0.021079752	0.023918776	0.019345581	0.018881874
Oceanobacillus oncorhynchi	UP000040453	545501	Bacteria	3819384	4386	0.31716371	0.279401862	0.231387313	0.172047115	0.044660081	0.011207043	0.018851993	0.032084755	0.022591601	0.010385444	0.011961877	0.008700618	0.009795559	0.009608618	0.003069605	0.010105033	0.014342627	0.019970498	0.028088299	0.046477652	0.020544674	0.003979176	0.018822145	0.016636976	0.010582597	0.002788408	0.012093835	0.00957013	0.004075003	0.005402442	0.00572684	0.010006849	0.00561766	0.005052909	0.018291169	0.016266236	0.056980916	0.012107188	0.022263276	0.040972314	0.02919188	0.010591237	0.012680579	0.021456601
Pontibacillus marinus BH030004 = DSM 16465	UP000030403	1385511	Bacteria	3614589	4252	0.326576825	0.284965179	0.216837101	0.171620895	0.045243431	0.016422655	0.021282141	0.028476337	0.023021762	0.007815016	0.011217901	0.011045267	0.008186013	0.006169181	0.002765467	0.012970802	0.013351759	0.019253689	0.02811032	0.040706804	0.030835948	0.006990854	0.011522501	0.01566904	0.014685524	0.002567103	0.004817157	0.014290457	0.007445678	0.004813837	0.001982803	0.01361237	0.013453015	0.006354265	0.005676178	0.021515363	0.056624836	0.013845592	0.022811779	0.041502747	0.02219013	0.007931212	0.008702256	0.024348057
Pontibacillus litoralis JSM 072002	UP000030401	1385512	Bacteria	2761065	3202	0.329743052	0.283119376	0.219872766	0.167264805	0.043949966	0.014236012	0.020491296	0.029107658	0.021929891	0.006304178	0.016611216	0.010734053	0.008055701	0.006428045	0.002998885	0.01289086	0.017667345	0.013910046	0.029419498	0.044795304	0.03648535	0.007096275	0.009361737	0.017075174	0.014846655	0.001815629	0.00679204	0.011820606	0.007962258	0.005587054	0.002856547	0.012911505	0.012255227	0.004965545	0.004329912	0.015058533	0.055477203	0.0123867	0.02031962	0.038505251	0.024565868	0.008165443	0.01308318	0.022673093
Thalassobacillus cyri	UP000198584	571932	Bacteria	3667779	4309	0.303799384	0.263027025	0.240678351	0.19249524	0.044305123	0.015530145	0.020575172	0.025975184	0.017498098	0.01336098	0.011651494	0.011233529	0.007268177	0.008650488	0.004773473	0.010740314	0.012195421	0.028752076	0.029061255	0.031717092	0.019528215	0.006377445	0.01902682	0.015613574	0.011291602	0.003536754	0.011243344	0.011711203	0.004842179	0.005891591	0.006675991	0.011327591	0.006290743	0.007640337	0.019559296	0.017974955	0.058079978	0.015573496	0.020437759	0.038239312	0.02264455	0.01485862	0.012717264	0.02261265
Gracilibacillus halophilus YIM-C55.5	UP000012283	1308866	Bacteria	2524540	2968	0.329278205	0.286829284	0.215651168	0.168241343	0.044375942	0.012133211	0.015290698	0.032784625	0.022786907	0.008282907	0.015884881	0.009757669	0.007115932	0.005398744	0.001989324	0.013642435	0.013024485	0.0190186	0.028322313	0.046283268	0.039362228	0.005511639	0.010004849	0.018827273	0.01504946	0.002489626	0.007729129	0.009098126	0.009491475	0.005319124	0.003144415	0.01291159	0.009661411	0.006126024	0.005313182	0.012788	0.059198424	0.012792754	0.015931227	0.045117482	0.022779777	0.009282322	0.013364358	0.019132683
Gracilibacillus kekensis	UP000184184	1027249	Bacteria	3366054	3690	0.343303167	0.292097512	0.207860896	0.156738424	0.050427088	0.012746699	0.016023836	0.035921056	0.02388023	0.008496314	0.009899146	0.013077354	0.010721772	0.005206699	0.002809229	0.015006916	0.019830377	0.017718999	0.02614223	0.045060855	0.031751775	0.004953584	0.010443701	0.016167327	0.015563949	0.002168418	0.005304737	0.011181659	0.007207562	0.003323482	0.002141681	0.0103929	0.011017668	0.003921513	0.00603913	0.014055058	0.059264752	0.011868815	0.017836644	0.043850533	0.028296388	0.007501676	0.009102366	0.019367817
Virgibacillus salinus	UP000199444	553311	Bacteria	3155220	3649	0.33362016	0.28690329	0.217388011	0.162088539	0.047786616	0.014125191	0.020401469	0.035296813	0.025386551	0.007192856	0.008781655	0.013436807	0.008946144	0.006465489	0.003798475	0.014036766	0.021257195	0.014893443	0.027453605	0.045083471	0.022214658	0.004988885	0.014907705	0.014945737	0.016179885	0.002371313	0.006116542	0.010219275	0.006316212	0.004155978	0.003678673	0.010541599	0.011047428	0.004424106	0.010989429	0.018768933	0.055534743	0.013162974	0.019113125	0.042220591	0.029927606	0.007658752	0.008215924	0.02053268
Jeotgalibacillus campisalis	UP000031972	220754	Bacteria	3135294	3729	0.309018867	0.273073594	0.231370009	0.18653753	0.045789007	0.013060019	0.017900714	0.027616549	0.020669832	0.010194259	0.012544278	0.010899456	0.011540545	0.009929212	0.003783377	0.009272815	0.012377787	0.020434447	0.027680658	0.041692741	0.018213603	0.006332421	0.020000038	0.015283734	0.009534034	0.003933602	0.009932083	0.013038012	0.004958387	0.006447242	0.005427242	0.008877636	0.00680319	0.007992552	0.019156098	0.027131427	0.057253961	0.015479888	0.020607637	0.036539157	0.027411783	0.012250526	0.01235865	0.020845892
Jeotgalibacillus soli	UP000031938	889306	Bacteria	3137988	3938	0.312375318	0.280473029	0.228794693	0.17835696	0.042524063	0.012631979	0.019860497	0.029244854	0.022398747	0.008243817	0.01264632	0.009890095	0.010323175	0.009209404	0.003381466	0.009623364	0.012934084	0.019629138	0.028285003	0.045704764	0.022423604	0.005635777	0.016094708	0.016210387	0.012780164	0.002846091	0.008870015	0.012153966	0.00697039	0.006282051	0.003364258	0.01201821	0.009840382	0.006638649	0.013035423	0.026212337	0.052920852	0.012776339	0.02329072	0.038258272	0.027788825	0.0105096	0.01279546	0.021453237
Terribacillus goriensis	UP000027980	386490	Bacteria	2863245	3230	0.299608312	0.265440086	0.239860019	0.195091583	0.037219658	0.014073542	0.023340999	0.024510302	0.024621365	0.006355726	0.012201191	0.012620296	0.007526076	0.011251919	0.002885537	0.01099836	0.012694687	0.029348868	0.026917012	0.032043713	0.019561721	0.005367686	0.02164572	0.015515263	0.01238455	0.00180739	0.011964397	0.00998727	0.005753262	0.007693718	0.005525898	0.012073364	0.009650938	0.007817354	0.021572377	0.022971139	0.050255916	0.013963527	0.023585128	0.040935023	0.031587936	0.010378085	0.012819371	0.025970883
Lysinibacillus odysseyi 34hs-1 = NBRC 100172	UP000030437	1220589	Bacteria	3477306	4109	0.308364866	0.270435216	0.235565119	0.185634799	0.041682591	0.013482093	0.022853214	0.027399872	0.027837283	0.005211834	0.012929075	0.009434963	0.005860617	0.009452218	0.00303772	0.008579122	0.012569311	0.023230233	0.028165988	0.042092395	0.019290083	0.005158344	0.019142554	0.015586325	0.01019504	0.002708152	0.012635742	0.009409944	0.003923758	0.008193475	0.006439518	0.012879898	0.009518649	0.007140066	0.018863025	0.020124356	0.051595515	0.013799583	0.026178227	0.035438916	0.029891475	0.013684838	0.01385825	0.019708513
Aquisalibacillus elongatus	UP000276443	485577	Bacteria	2538361	2958	0.329667451	0.290244374	0.214975726	0.165112449	0.045758339	0.016052116	0.016663141	0.030630443	0.020232379	0.006270986	0.014150492	0.011594114	0.00909092	0.005566593	0.002868391	0.013156542	0.013810114	0.0169917	0.026872107	0.046545462	0.032277966	0.007146749	0.010730169	0.015247264	0.014798155	0.001713707	0.006632637	0.011544475	0.007285027	0.004851563	0.002140361	0.012660158	0.013182543	0.004723922	0.004309087	0.014113854	0.059198529	0.016854603	0.021740441	0.042754033	0.019880182	0.008485804	0.01099018	0.021415427
Sediminibacillus albus	UP000198694	407036	Bacteria	2986862	3476	0.311885183	0.268535674	0.234067392	0.185511751	0.043699447	0.0156586	0.021342501	0.028166397	0.018451838	0.011469247	0.010124355	0.012693611	0.010230821	0.011156878	0.006169027	0.01013239	0.01634561	0.022358955	0.026357472	0.0368866	0.022833032	0.005883777	0.018457864	0.014759662	0.010590397	0.003747417	0.010957003	0.011040368	0.00412909	0.005687919	0.006885164	0.006908265	0.008133633	0.00612885	0.017427349	0.016921131	0.05485733	0.01637976	0.021054239	0.036869525	0.023971017	0.015750001	0.010298116	0.022881243
Streptohalobacillus salinus	UP000247922	621096	Bacteria	2179579	2307	0.316896979	0.283679096	0.220847696	0.17857623	0.046273828	0.01479788	0.014972685	0.026728679	0.022607681	0.012658925	0.014998837	0.009930862	0.005597896	0.006171862	0.00136816	0.014852937	0.008656299	0.018420614	0.02661306	0.048458204	0.032182051	0.007782273	0.009472515	0.015375976	0.01329896	0.003202927	0.008791188	0.008649416	0.006606811	0.007873116	0.005220757	0.015125467	0.009961144	0.007440921	0.006699031	0.016840485	0.056067048	0.014891476	0.017558976	0.044737744	0.026697021	0.01088885	0.016876272	0.01905652
Natribacillus halophilus	UP000198853	549003	Bacteria	2867700	3434	0.276980158	0.247128012	0.259547721	0.216344109	0.034724997	0.016012437	0.014825052	0.02190647	0.013573851	0.014319759	0.022080131	0.005760125	0.006150341	0.010573481	0.004181478	0.008881849	0.00930868	0.028441795	0.029170965	0.030088442	0.022788378	0.008548126	0.016630714	0.015194344	0.005564494	0.008232188	0.016562714	0.008145357	0.006191141	0.012091451	0.008647511	0.010437481	0.004679448	0.016823206	0.016922591	0.016681975	0.057768637	0.020906346	0.024545917	0.03890543	0.015117975	0.025222779	0.023286347	0.016104498
Alteribacillus persepolensis	UP000199163	568899	Bacteria	3028441	3572	0.311281613	0.26660417	0.237583958	0.184530258	0.046196794	0.015720224	0.015537949	0.024017697	0.023557056	0.008494607	0.014696908	0.008330163	0.008195438	0.009787372	0.003034284	0.009888416	0.01247989	0.01430363	0.02857358	0.040859308	0.025986068	0.008528288	0.014803896	0.016030289	0.012663156	0.003073909	0.011592291	0.010596713	0.00599427	0.00851442	0.005532639	0.011431809	0.005729773	0.006797667	0.015802446	0.018357267	0.059467202	0.01758458	0.019611398	0.03610629	0.028253608	0.01201925	0.014138196	0.02357885
Alteribacillus bidgolensis	UP000199017	930129	Bacteria	3747642	4578	0.32488482	0.278826834	0.222322701	0.173965645	0.051742619	0.014976188	0.014650375	0.029339176	0.020894457	0.009444573	0.01158277	0.011874161	0.011147286	0.008538381	0.003667197	0.011024806	0.018555328	0.014616754	0.027718117	0.040748233	0.024070132	0.00645622	0.012498569	0.015710268	0.012100709	0.003286948	0.009076332	0.013243856	0.005979908	0.005309871	0.00437566	0.009735963	0.008160534	0.006708385	0.010634951	0.022577156	0.063029196	0.014507882	0.017112785	0.036300526	0.02607144	0.011056827	0.009281266	0.025539893
Brevibacterium celere	UP000253509	225845	Bacteria	3415968	3344	0.159076432	0.154525745	0.325163468	0.361234356	0.001643171	0.01690859	0.020151021	0.002851618	0.002406354	0.035102911	0.020254652	0.002943832	0.001461377	0.013336823	0.005733095	0.001783688	0.000358318	0.046444392	0.01888988	0.001442934	0.001286609	0.01721158	0.0246704	0.004348124	0.001714308	0.023161598	0.02594647	0.002639086	0.005103403	0.031584716	0.022138458	0.005331743	0.000322311	0.058409417	0.036195431	0.002291306	0.010284969	0.051423086	0.052431296	0.011090307	0.007837337	0.066617369	0.044551803	0.005952653
Paraburkholderia soli	UP000235347	380675	Bacteria	5269362	5348	0.181860726	0.184143545	0.321487307	0.312508421	0.00818309	0.017921041	0.021235725	0.008483131	0.004017816	0.01457789	0.032951554	0.002566574	0.001326557	0.016240925	0.002472633	0.003096058	0.001507037	0.035017681	0.02256342	0.009209036	0.0132798	0.012559588	0.022588471	0.010791226	0.003041971	0.013660687	0.02994659	0.004449943	0.005668895	0.039673155	0.013399361	0.010342018	0.002267672	0.033717314	0.037985069	0.008456941	0.026181561	0.031707552	0.02585533	0.022303233	0.015647106	0.043394915	0.061924008	0.0097129
Paraburkholderia rhizoxinica (strain DSM 19002 / CIP 109453 / HKI 454) (Burkholderia rhizoxinica)	UP000007437	882378	Bacteria	3337677	3859	0.193808669	0.194275176	0.319136677	0.292779477	0.008887407	0.016924456	0.021610412	0.010521604	0.006346221	0.016451635	0.025067575	0.004697642	0.001759144	0.015651616	0.002967263	0.005272937	0.002917824	0.030621867	0.022160538	0.012357154	0.015701954	0.014021014	0.026788066	0.012189959	0.0079957	0.010357105	0.030009717	0.0048954	0.006805558	0.035908287	0.017433232	0.01244974	0.006655442	0.017480874	0.043938145	0.008445149	0.019782952	0.031896504	0.029537796	0.022182111	0.018804951	0.03519636	0.057348808	0.011564326
Campylobacter cuniculorum DSM 23162 = LMG 24588	UP000192902	1121267	Bacteria	1674657	1782	0.357408711	0.319897149	0.18500266	0.13769148	0.080009817	0.008190334	0.017441183	0.053652778	0.014694949	0.006520738	0.004324468	0.014116324	0.017057821	0.013233158	0.004659462	0.018886853	0.019015834	0.019182436	0.020531369	0.047275353	0.031159814	0.003686725	0.003258578	0.013442753	0.006237695	0.003582823	0.003000614	0.013474998	0.001554945	0.003462799	0.000395902	0.004985499	0.003991265	0.007882211	0.001888148	0.032927937	0.055811429	0.007627831	0.018290313	0.042889977	0.02223321	0.008407095	0.006658677	0.027720303
Alkalibacterium pelagium	UP000199081	426702	Bacteria	2274214	2418	0.305249198	0.259613211	0.237874712	0.197262879	0.041288125	0.016755863	0.018836165	0.026496479	0.019694933	0.009650913	0.011229937	0.016831055	0.014453944	0.008694528	0.003197623	0.013021345	0.012746962	0.030244188	0.02714682	0.030139975	0.009240657	0.007268525	0.027095373	0.012566238	0.00921955	0.003118474	0.009984658	0.011938322	0.005477117	0.004933627	0.004299115	0.010559808	0.007228951	0.0085204	0.034825602	0.019687018	0.059558374	0.022692045	0.019457486	0.03947693	0.022130087	0.014056879	0.009774913	0.022506045
Thiocapsa marina 5811	UP000005459	768671	Bacteria	4783521	4915	0.17245334	0.181920218	0.320659473	0.32496697	0.00559238	0.016233394	0.019632597	0.006531238	0.003872082	0.028402167	0.016119251	0.002010046	0.001672634	0.015810688	0.002726889	0.003759193	0.000985267	0.042204064	0.021432545	0.005485763	0.008918834	0.012371973	0.023697845	0.00926189	0.00271999	0.018171316	0.030708232	0.003963647	0.007919769	0.038755314	0.018671162	0.011618128	0.002243976	0.037758758	0.047217576	0.007894682	0.012637889	0.036483743	0.048973622	0.023600635	0.01250305	0.052781734	0.043544931	0.006508033
Desulfurispirillum indicum (strain ATCC BAA-1389 / S5)	UP000002572	653733	Bacteria	2568621	2551	0.219246047	0.212285503	0.277402155	0.291066296	0.016649011	0.018900803	0.022040231	0.013576156	0.005407571	0.031013528	0.009262947	0.005885259	0.002596335	0.019828149	0.003947644	0.008919572	0.007160652	0.034929637	0.027060045	0.021393191	0.005579258	0.016403743	0.038344699	0.009742971	0.005513854	0.022493392	0.009215061	0.006090817	0.003822674	0.031884813	0.010474103	0.010797623	0.000943697	0.020113127	0.06309222	0.012294924	0.033546794	0.02583721	0.032055332	0.025490331	0.010794119	0.048491778	0.01640024	0.013114819
Tepidimicrobium xylanilyticum	UP000198828	1123352	Bacteria	2627441	2998	0.368187404	0.293270879	0.209584571	0.128957145	0.05204475	0.011673845	0.030302442	0.04306443	0.014117314	0.009861796	0.003320378	0.01969162	0.021638403	0.008533873	0.014434737	0.011848541	0.052704715	0.009830967	0.025660993	0.04035492	0.01555485	0.00263986	0.007312138	0.011635023	0.012354362	0.004208704	0.001561993	0.01330663	0.001886267	0.00076387	0.000815251	0.001665898	0.014024827	0.002398939	0.004674562	0.013604642	0.059715416	0.010455536	0.019768122	0.045235007	0.0212068	0.008581829	0.002647853	0.02315815
Anaerocolumna jejuensis DSM 15929	UP000184386	1121322	Bacteria	5624086	5667	0.315955396	0.266399612	0.236146055	0.181498937	0.039000485	0.015023452	0.035267026	0.035222218	0.017141693	0.018904137	0.00911841	0.009570756	0.013698418	0.013849912	0.009857207	0.011048884	0.024426179	0.019790694	0.02734136	0.035154473	0.008514036	0.003914291	0.021441118	0.011845825	0.004969944	0.008564712	0.009244299	0.009181888	0.001907003	0.003689718	0.004712832	0.005335875	0.004628017	0.005717809	0.027621943	0.022632262	0.046841869	0.016382092	0.025920309	0.037053475	0.025875501	0.018449657	0.008206782	0.016099909
Clostridium tepidiprofundi DSM 19306	UP000075531	1121338	Bacteria	2462595	2724	0.390985684	0.311497145	0.190071932	0.107445239	0.070953288	0.010166118	0.025194186	0.057110557	0.021801419	0.002448639	0.003373275	0.018669353	0.025845938	0.006438338	0.005997339	0.017135603	0.052525144	0.005249347	0.025482906	0.04736351	0.015634746	0.002343872	0.006383518	0.011523224	0.012243197	0.001000166	0.001600752	0.011892348	0.001230411	0.000382524	0.000144969	0.001765213	0.008320501	0.002066116	0.00221474	0.017631423	0.057376131	0.006407882	0.01449692	0.049601396	0.025256315	0.001969876	0.003297745	0.021583356
Clostridium tagluense	UP000287872	360422	Bacteria	4315503	4934	0.380948177	0.302805258	0.193078767	0.123167798	0.066861267	0.011211671	0.02423495	0.05072155	0.021227653	0.005875561	0.003197078	0.020926645	0.020217574	0.007138681	0.006004167	0.018800126	0.050196003	0.006267636	0.027158132	0.04362875	0.018908572	0.002593672	0.006446989	0.011392415	0.012392066	0.002190475	0.001589849	0.010728529	0.001734444	0.000900243	0.000583941	0.002447687	0.012645108	0.002408757	0.003240178	0.020821675	0.054150814	0.00895168	0.01738963	0.044652037	0.025361818	0.0052513	0.004013205	0.022175862
Anaerosporobacter mobilis DSM 15930	UP000184038	1120996	Bacteria	4499465	4544	0.351318212	0.292637236	0.212088326	0.143956226	0.045368929	0.013771699	0.029658991	0.041027727	0.025671166	0.00802499	0.009619186	0.015223878	0.015913963	0.006175428	0.003948487	0.018003554	0.025079093	0.016958758	0.028120135	0.043161323	0.021321296	0.003170391	0.010141251	0.012696233	0.014438447	0.00154219	0.003551105	0.008781083	0.004451216	0.001936239	0.001227485	0.009312482	0.012959598	0.002762341	0.004732584	0.019007011	0.051713045	0.010412618	0.02286482	0.046294376	0.029268276	0.005646696	0.008078996	0.018687638
Colwellia chukchiensis	UP000199297	641665	Bacteria	3517398	3563	0.296578039	0.276684356	0.224621723	0.202115882	0.041217109	0.018495458	0.014795514	0.028622969	0.011857222	0.018924474	0.008852403	0.013378822	0.004656062	0.015569107	0.001885795	0.016961064	0.013496524	0.015385731	0.023495245	0.038384579	0.038647277	0.007898844	0.013480319	0.014873982	0.012496908	0.005338394	0.007868139	0.010872105	0.00618278	0.013147682	0.002694358	0.013341294	0.01244488	0.005838202	0.010139452	0.013681607	0.03612009	0.017402874	0.019448164	0.035534138	0.024983581	0.025323894	0.021211992	0.022742974
Thalassotalea agarivorans (Thalassomonas agarivorans)	UP000199308	349064	Bacteria	2987946	2994	0.299974297	0.276008255	0.226706998	0.197310451	0.040491057	0.019942308	0.016079753	0.025206507	0.01669222	0.014183115	0.011125804	0.012660986	0.007049388	0.012463189	0.002121543	0.013701175	0.012680063	0.017403082	0.023977558	0.034995929	0.034215787	0.007956039	0.012261377	0.013782502	0.01470823	0.003257116	0.006862636	0.01303449	0.005380668	0.010920979	0.000961873	0.013348755	0.01414697	0.005363599	0.009073539	0.017388022	0.044667878	0.022323898	0.016163089	0.036207809	0.028859216	0.014916067	0.020809801	0.024062901
Tepidicella xavieri	UP000295510	360241	Bacteria	2604450	2634	0.170445584	0.165971702	0.328450153	0.335132562	0.008533147	0.018250429	0.020100352	0.004513076	0.001679445	0.030273779	0.015464024	0.001662167	0.00043426	0.019558967	0.001041302	0.002171299	0.000556359	0.035222267	0.024225244	0.006597984	0.011939264	0.018179012	0.03289892	0.007582843	0.003995881	0.023441964	0.023536418	0.004865552	0.002929238	0.046282644	0.017437199	0.007368593	0.000842026	0.019990923	0.0687409	0.002261146	0.023883135	0.036804954	0.031598444	0.01480054	0.00665097	0.076968798	0.036923598	0.007838561
Leadbetterella byssophila (strain DSM 17132 / KACC 11308 / 4M15)	UP000007435	649349	Bacteria	3606048	3429	0.316292795	0.27457122	0.22354084	0.185595145	0.043694094	0.019186933	0.028087812	0.031240849	0.012198673	0.017503927	0.007825187	0.016123745	0.017958164	0.008921678	0.00737095	0.013314299	0.019780103	0.023136131	0.022203531	0.026742572	0.022286725	0.006400913	0.013892494	0.012866717	0.007867616	0.006619712	0.007377606	0.017393279	0.003542382	0.003484979	0.001973351	0.007112218	0.013288509	0.006845999	0.012893339	0.016541377	0.044692417	0.016681974	0.021745135	0.033939648	0.019122042	0.017834205	0.008064784	0.022842458
Calditerrivibrio nitroreducens (strain DSM 19672 / NBRC 101217 / Yu37-1)	UP000007039	768670	Bacteria	2056773	2089	0.343895996	0.296691954	0.211135599	0.148276451	0.064127155	0.014254855	0.025930912	0.039440424	0.019002583	0.010461047	0.005000066	0.011396007	0.020445134	0.006587018	0.011972152	0.011751905	0.044137102	0.019800435	0.023111447	0.033606042	0.008649472	0.003951335	0.013650996	0.010805276	0.01145581	0.004938805	0.004228469	0.011457268	0.001390042	0.000774514	0.001023934	0.001941391	0.009540674	0.007281309	0.010691506	0.028738709	0.043556581	0.010106609	0.025378104	0.048267845	0.019885033	0.011791287	0.005271364	0.018375387
Deinococcus deserti (strain VCD115 / DSM 17065 / LMG 22923)	UP000002208	546414	Bacteria	3253632	3459	0.181761183	0.179667522	0.321559107	0.317012188	0.00781711	0.018771945	0.017005304	0.006752147	0.005676118	0.033732149	0.015725503	0.00625793	0.001597907	0.022740433	0.003344263	0.007647454	0.001289021	0.024111516	0.020084939	0.011352237	0.003756417	0.015477473	0.03680533	0.007758099	0.006871091	0.018701869	0.021178486	0.009532117	0.002718193	0.032851595	0.019936489	0.012585935	0.001357252	0.016164397	0.080703964	0.009463885	0.024795674	0.037389908	0.030982607	0.013074619	0.014484428	0.056206111	0.03033533	0.017294826
Deinococcus reticulitermitis	UP000199223	856736	Bacteria	3149441	3340	0.157111691	0.151340508	0.344346822	0.347200979	0.005230535	0.018113026	0.018580735	0.003419709	0.001581258	0.033584588	0.019025583	0.002361409	0.001038296	0.02245577	0.002782443	0.003754059	0.00044199	0.026223165	0.016737522	0.005667762	0.004279875	0.017350974	0.033228329	0.003300638	0.002803399	0.025020075	0.02772155	0.004587554	0.001805111	0.043115002	0.023945582	0.005978299	0.000884933	0.045269705	0.06144807	0.005204816	0.017430989	0.04194811	0.042708257	0.006524118	0.005140994	0.06012591	0.053826597	0.006546027
Brachybacterium phenoliresistens	UP000023067	396014	Bacteria	3701425	3605	0.13150827	0.136598742	0.349069345	0.382823642	0.000143459	0.013643227	0.013257427	0.000443346	0.000549522	0.039414848	0.015882652	0.000508997	0.000265846	0.014007144	0.001600747	0.00022532	8.02E-05	0.040550365	0.018254999	0.000172638	0.000214784	0.01815936	0.027995646	0.003636735	0.000464419	0.027542574	0.031363293	0.001585347	0.002275087	0.050036513	0.02233346	0.003524075	0.000127249	0.040081083	0.064287619	0.000780516	0.001931433	0.051569178	0.059324898	0.008709684	0.003823151	0.082703909	0.05205467	0.002416115
Desulfatibacillum aliphaticivorans	UP000000739	218208	Bacteria	5621991	5198	0.236455732	0.208401081	0.282273664	0.272869523	0.028565147	0.023692674	0.027722029	0.012703329	0.004778556	0.027436543	0.012836733	0.004222525	0.004496805	0.015598744	0.009188382	0.002391679	0.007942382	0.031724704	0.029338361	0.01933621	0.011719336	0.009299908	0.022360762	0.009533633	0.002493067	0.022080078	0.013587535	0.007832457	0.002707582	0.015036844	0.014261496	0.003887413	0.002290825	0.011066186	0.042849588	0.014092872	0.03903955	0.038739656	0.026717225	0.019755635	0.009319118	0.051652164	0.021201742	0.011514426
Desulfoluna spongiiphila	UP000198870	419481	Bacteria	5312261	5238	0.215526337	0.197702631	0.286446744	0.300324288	0.023893481	0.024414734	0.025337515	0.006686493	0.006071494	0.039754136	0.010788746	0.00196811	0.002803922	0.015682197	0.007178944	0.00321731	0.003223522	0.041226407	0.028624288	0.01232935	0.00464779	0.014483259	0.022128677	0.007496326	0.002286622	0.026400916	0.01201818	0.00501487	0.00536896	0.017706781	0.018106051	0.006325061	0.000971349	0.02850061	0.038174565	0.019785016	0.02702834	0.035804926	0.038326479	0.019400429	0.012306196	0.059871782	0.014582089	0.00658484
Desulfotalea psychrophila (strain LSv54 / DSM 12343)	UP000000602	177439	Bacteria	3121518	3233	0.261934738	0.26311205	0.246444839	0.228508373	0.030348696	0.015127255	0.026465969	0.0225621	0.012257498	0.024721626	0.006443019	0.009364674	0.00963858	0.01325605	0.007295489	0.011957644	0.015396355	0.023729801	0.024844643	0.032027687	0.014349749	0.0068928	0.022765847	0.012904298	0.009003312	0.012829335	0.006565075	0.010713057	0.006000926	0.007848105	0.006988907	0.012195028	0.006344029	0.022865798	0.024292988	0.028196858	0.029902759	0.015030187	0.033257857	0.035559622	0.020989788	0.036827274	0.00891201	0.018302634
Desulfopila aestuarii DSM 18488	UP000184603	1121416	Bacteria	5210939	5269	0.251328024	0.242101088	0.259913041	0.246657848	0.029443684	0.018629857	0.021874638	0.018218214	0.010650321	0.027107971	0.007991627	0.009076291	0.006691642	0.012817346	0.006286332	0.009331912	0.010319279	0.032932572	0.027586397	0.02480565	0.010741861	0.008151678	0.026284109	0.01297164	0.008651407	0.009951967	0.014751779	0.008996841	0.0074539	0.011390702	0.011721168	0.010476452	0.004047916	0.023349068	0.033322337	0.021830308	0.035655747	0.021356487	0.029731546	0.031159917	0.018670734	0.033866396	0.01426299	0.016995952
Desulfohalobium retbaense (strain ATCC 49708 / DSM 5692 / JCM 16813 / HR100)	UP000001052	485915	Bacteria	2443560	2500	0.211123115	0.209656812	0.289240289	0.289979784	0.020105093	0.015278937	0.019451947	0.013577322	0.006497078	0.028711388	0.011142759	0.005491578	0.00230688	0.013767618	0.003223985	0.006645632	0.003837843	0.031800324	0.022301478	0.014034032	0.015131611	0.013967736	0.031129991	0.009858567	0.004657958	0.017902568	0.020171389	0.0067328	0.004969798	0.023438344	0.021966311	0.009136669	0.001583755	0.025686294	0.042618966	0.013065364	0.037003388	0.029630948	0.029094436	0.022489319	0.0078402	0.053459706	0.019199037	0.014473555
Desulfovibrio alaskensis (strain G20) (Desulfovibrio desulfuricans (strain G20))	UP000002710	207559	Bacteria	3217965	3220	0.213401016	0.204025215	0.298036803	0.284536967	0.019506738	0.019017298	0.017517282	0.008950688	0.010200857	0.025070503	0.012655514	0.004995082	0.006246184	0.015304082	0.005045425	0.004531746	0.011351273	0.021837403	0.028530142	0.014789471	0.003963996	0.012495164	0.032112842	0.010882343	0.001514	0.018739483	0.019473176	0.008237504	0.00161655	0.030155082	0.013348187	0.01264153	0.000860482	0.010755555	0.065550433	0.019167393	0.042360312	0.03281577	0.018775841	0.020798859	0.020607744	0.048929059	0.025580452	0.013585915
Desulfovibrio gracilis DSM 16080	UP000190027	1121449	Bacteria	2811016	2871	0.204233629	0.205573003	0.299652866	0.290540502	0.016281802	0.019233786	0.022139879	0.010076873	0.004863409	0.027245551	0.014231636	0.003289231	0.001805769	0.012256176	0.002535761	0.003884751	0.002393818	0.028281841	0.026941388	0.014944552	0.012016047	0.011963752	0.024948853	0.010565669	0.00356031	0.021159086	0.019139869	0.005810051	0.005718268	0.027918979	0.02063934	0.011592353	0.001556035	0.020227386	0.050668252	0.014341561	0.039514534	0.034047067	0.027533706	0.022243401	0.008965877	0.052234959	0.023680972	0.010690536
Desulfovibrio alkalitolerans DSM 16529	UP000014975	1121439	Bacteria	2874481	2924	0.176422457	0.172816241	0.315958951	0.334802352	0.007275418	0.020471571	0.030090027	0.004051524	0.002429662	0.025325677	0.017689149	0.002163526	0.001789893	0.012859048	0.005979181	0.001725185	0.002640483	0.03870656	0.025694092	0.004937599	0.005636857	0.015466134	0.022950286	0.005453172	0.002621697	0.025194175	0.019699256	0.003544301	0.003218676	0.042395931	0.01406553	0.006484317	0.001183521	0.033964127	0.050942538	0.013241031	0.022266683	0.042642236	0.043691124	0.01150854	0.005725569	0.068416691	0.035391866	0.006031364
Ignicoccus islandicus DSM 13165	UP000060778	940295	Archaea	1249620	1510	0.307331029	0.242493718	0.257317424	0.192857829	0.025983099	0.022293177	0.049126134	0.012755078	0.006383541	0.011144188	0.011607529	0.015223028	0.019964469	0.015405483	0.025183656	0.009240409	0.041009267	0.011593124	0.020586258	0.019049791	0.012541413	0.008985932	0.004914294	0.005562491	0.01200605	0.010733663	0.009787775	0.012889518	0.003313007	0.002155855	0.00134921	0.002019014	0.02319105	0.017611754	0.008853892	0.013182407	0.044725597	0.022732511	0.036745571	0.022677294	0.015739185	0.016269746	0.014644452	0.021851443
Ignicoccus hospitalis (strain KIN4/I / DSM 18386 / JCM 14125)	UP000000262	453591	Archaea	1201602	1434	0.241689844	0.19307641	0.32253192	0.242701826	0.010598351	0.023338843	0.062955954	0.002641474	0.00274134	0.019002132	0.012428408	0.007837038	0.006174257	0.019543909	0.039320008	0.002841207	0.033854804	0.009682074	0.019356659	0.005490171	0.007412604	0.013307235	0.007879481	0.001193407	0.003173264	0.022782086	0.017039752	0.007132977	0.001635317	0.005787274	0.00375249	0.001360683	0.009929244	0.028923887	0.020495139	0.005440237	0.020822202	0.038985454	0.065854584	0.005135644	0.006743497	0.035862124	0.029855143	0.013122481
Ignisphaera aggregans (strain DSM 17230 / JCM 13409 / AQ1.S1)	UP000001304	583356	Archaea	1617945	1929	0.340314411	0.299615253	0.218261437	0.1418089	0.028398988	0.008660987	0.03052576	0.030750118	0.025534243	0.004611405	0.00243457	0.012675338	0.040796195	0.00845517	0.016448643	0.016825047	0.067370646	0.011355145	0.022686185	0.035522839	0.008555297	0.002770181	0.008714759	0.011865051	0.017902339	0.004006935	0.002045187	0.015584584	0.001496343	0.000799162	0.000465405	0.002786869	0.027953979	0.008840844	0.005247397	0.024284509	0.031009707	0.006849429	0.036479608	0.044910674	0.023681893	0.004157125	0.002573635	0.02990831
Thiohalospira halophila DSM 15071	UP000198611	1123397	Bacteria	2471134	2641	0.156217348	0.147664594	0.343362602	0.352755456	0.00173363	0.016961169	0.018267462	0.004932591	0.000978506	0.039103805	0.009214464	0.001594017	0.0005366	0.01462174	0.00135971	0.002446264	0.000772121	0.035668109	0.0202354	0.002502109	0.001753055	0.019392865	0.030135789	0.004232098	0.001380349	0.02447114	0.026423295	0.001368208	0.003429626	0.042387748	0.031618116	0.005045496	0.001493253	0.034286547	0.064850887	0.003061776	0.012043147	0.043168367	0.066803042	0.016424569	0.004150758	0.083369653	0.032794508	0.003595948
Aquisalimonas asiatica	UP000199657	406100	Bacteria	3681726	3698	0.168906021	0.167141083	0.337598555	0.326354341	0.003503831	0.019782795	0.016175478	0.004823065	0.003109447	0.030538743	0.016259407	0.001796732	0.001055224	0.016809427	0.002469794	0.004247784	0.001058483	0.034751489	0.024448595	0.007345008	0.002953811	0.018262295	0.033083502	0.005769099	0.00277862	0.01831689	0.026845052	0.002325566	0.003055667	0.038129834	0.02526181	0.009534496	0.00128175	0.024620527	0.067097556	0.005880733	0.017666644	0.045655738	0.046809558	0.01975835	0.010215706	0.058866812	0.039702484	0.005052851
Escherichia coli O157:H7	UP000000558	83334	Bacteria	4698402	5061	0.24504548	0.238933333	0.273552446	0.242468741	0.033964346	0.021685076	0.010967055	0.018950815	0.008043145	0.022849148	0.015079301	0.009006714	0.002741923	0.016083737	0.001676826	0.009371963	0.005286535	0.02391233	0.027067394	0.029702041	0.014710859	0.009318963	0.029617753	0.012715398	0.008343263	0.00551322	0.022675463	0.007183022	0.003727202	0.021078456	0.006069395	0.020374776	0.003836394	0.010532842	0.051337949	0.01135593	0.039490975	0.019293077	0.018876105	0.032936284	0.020724062	0.02537205	0.032530807	0.015396659
Escherichia coli (strain K12)	UP000000625	83333	Bacteria	4041152	4391	0.240733509	0.240535539	0.273340688	0.245390264	0.033651076	0.021535264	0.01025464	0.017575353	0.00696882	0.023429844	0.014421678	0.008864143	0.002012621	0.016025984	0.001112101	0.00869562	0.004250186	0.025226429	0.027877506	0.030484781	0.015370453	0.009720861	0.028915367	0.012903489	0.008436526	0.005463994	0.023325167	0.006976986	0.003511507	0.022089087	0.00537268	0.021000742	0.003889384	0.011140312	0.053033408	0.011011136	0.03963029	0.019100223	0.017848552	0.032105419	0.020167038	0.025622123	0.03381366	0.015241277
Escherichia coli ISC11	UP000019194	1432557	Bacteria	4213716	6130	0.23382079	0.235653616	0.278794696	0.251730897	0.030014254	0.022358508	0.011818597	0.015501586	0.006296607	0.02455278	0.016065461	0.007541119	0.00231673	0.01765314	0.001527874	0.007393031	0.004020459	0.025780205	0.02768542	0.028068457	0.013080909	0.01047797	0.031061552	0.012502794	0.007928428	0.00591357	0.022255273	0.007637235	0.004041106	0.022147767	0.005477137	0.020990826	0.004295277	0.01078981	0.05734298	0.010201728	0.035710675	0.020256791	0.01940813	0.031184722	0.018625682	0.02803713	0.033962804	0.015602684
Enterococcus italicus (strain DSM 15952 / LMG 22039 / TP 1.5)	UP000010296	888064	Bacteria	2064649	2404	0.320548432	0.28151032	0.21848072	0.179460528	0.051012372	0.011541938	0.016203468	0.031171805	0.0211004	0.010771797	0.014769263	0.013274028	0.006466275	0.007574987	0.001527203	0.014331881	0.008337862	0.020113748	0.02598716	0.04509246	0.036860674	0.005709212	0.009170486	0.013968607	0.015485639	0.002855333	0.006367465	0.009068769	0.007137605	0.008660449	0.003936436	0.012438498	0.013351042	0.005236956	0.006861517	0.012113004	0.051824652	0.013455665	0.017136356	0.038014432	0.025690729	0.013659098	0.014754732	0.020555489
Ferrimonas marina	UP000184268	299255	Bacteria	4400952	4625	0.196040993	0.188849822	0.308598231	0.306510955	0.008407738	0.024750815	0.025868756	0.006833758	0.002162262	0.038570344	0.004252268	0.003977554	0.001094765	0.021869389	0.001826198	0.006402942	0.001529671	0.036776184	0.025330236	0.006972819	0.011637498	0.016833881	0.042400657	0.006717192	0.004348383	0.017436478	0.021463113	0.004346338	0.004336795	0.026001001	0.01308196	0.011509344	0.003137734	0.013495735	0.077033665	0.005536537	0.016881598	0.031969717	0.044470212	0.0235947	0.009368895	0.058233843	0.026373193	0.010013074
Cellulophaga tyrosinoxydans	UP000192360	504486	Bacteria	3251199	3140	0.354607946	0.308198914	0.190030816	0.147162324	0.063952335	0.015899731	0.014848731	0.047565397	0.019988392	0.013394493	0.006114997	0.019708802	0.014933623	0.006568985	0.00223949	0.016685906	0.026621969	0.007700265	0.021101216	0.046642657	0.025685388	0.003582999	0.006849498	0.013060461	0.014605127	0.002595667	0.002814357	0.013231168	0.003702033	0.002796825	0.000780638	0.007219517	0.011173458	0.002315154	0.003118861	0.01515508	0.05123052	0.009876085	0.013359428	0.045141359	0.024589173	0.010582904	0.006755379	0.023905423
Flavobacterium weaverense	UP000280368	271156	Bacteria	2944791	2862	0.355359345	0.307615719	0.188681642	0.148343295	0.066142417	0.016626018	0.014661866	0.046176933	0.019686347	0.005980069	0.007193402	0.024802515	0.01491961	0.007049758	0.001658527	0.015728499	0.021198174	0.01392429	0.02281595	0.048735017	0.026633211	0.005368818	0.006561776	0.010686699	0.01430836	0.00216179	0.003226385	0.012743558	0.004469261	0.003070516	0.000622457	0.007265733	0.010353568	0.002580497	0.00365426	0.014718916	0.050497456	0.012524526	0.013376202	0.040838677	0.024466327	0.005738625	0.008056284	0.027498131
Flavobacterium terrae	UP000184488	415425	Bacteria	2918070	2883	0.363144818	0.31407163	0.180947681	0.141835871	0.070221973	0.018554787	0.012842775	0.048470885	0.022889172	0.00655915	0.004009512	0.024431292	0.015572327	0.005217506	0.00154212	0.015345121	0.021043768	0.011795161	0.021627718	0.048092552	0.028530247	0.004515327	0.005712012	0.011922643	0.013993196	0.001892695	0.001957464	0.014805379	0.003018443	0.0017025	0.000224121	0.008100242	0.008609141	0.001816617	0.002387202	0.014617241	0.053894007	0.011251307	0.011623472	0.041373021	0.022197274	0.006422415	0.00447112	0.027300663
Flavobacterium hercynium	UP000198345	387094	Bacteria	4603544	4450	0.352571627	0.300221525	0.191379728	0.155827119	0.068795182	0.019792805	0.012078225	0.044186466	0.023262998	0.010325208	0.008596954	0.017802576	0.014253531	0.008295226	0.00152884	0.014694718	0.017566668	0.015921178	0.020415811	0.046971092	0.021418093	0.005341816	0.013095496	0.011122863	0.011118953	0.002574785	0.00735746	0.012013057	0.003779089	0.002868692	0.000583253	0.008293271	0.007200405	0.002749435	0.008261991	0.016669306	0.053048002	0.012555906	0.011030976	0.040811419	0.024406695	0.009171735	0.007276652	0.023861891
Flavobacterium rivuli WB 3.3-2 = DSM 21788	UP000030152	1121895	Bacteria	3643154	3691	0.319160815	0.273166328	0.216895855	0.190777003	0.053804676	0.028176657	0.018024101	0.031038214	0.021982519	0.018346078	0.007929188	0.015865788	0.004430266	0.015412879	0.009086986	0.010472062	0.03387342	0.007919307	0.022028634	0.031954736	0.014540002	0.007774376	0.019812677	0.009987039	0.007155127	0.006253428	0.009540718	0.013476079	0.001805869	0.009207213	0.001740815	0.008481736	0.006726923	0.004117348	0.016671964	0.030283092	0.039484541	0.018566768	0.019349064	0.03607373	0.026654062	0.020548859	0.00775626	0.021010825
Flavobacterium haoranii	UP000184232	683124	Bacteria	2580697	2604	0.366122021	0.318450403	0.178196045	0.137231531	0.070908028	0.01836957	0.010483279	0.048591825	0.021993032	0.0071981	0.005134691	0.02325084	0.01514484	0.004522062	0.000960212	0.016112026	0.016878103	0.009448669	0.021167669	0.054809951	0.030962758	0.005060292	0.003701349	0.011645763	0.014628697	0.002030859	0.002722537	0.012635037	0.003533951	0.002328455	0.000172048	0.008169937	0.007008615	0.001437993	0.001444967	0.011288881	0.059612172	0.009998524	0.009189435	0.042326037	0.021933745	0.005940293	0.00521839	0.027169573
Aquimarina brevivitae	UP000292262	323412	Bacteria	3497226	3416	0.342685317	0.292346849	0.20068134	0.164286494	0.055917271	0.016934308	0.018834388	0.041770034	0.016471941	0.018390893	0.008367217	0.018018598	0.014216721	0.007596033	0.003270026	0.016302091	0.022257107	0.018036612	0.019808877	0.038392781	0.026867912	0.006313586	0.010894368	0.01090123	0.011680992	0.004863005	0.004371472	0.013536466	0.006487725	0.003384117	0.001641018	0.00585465	0.012811605	0.004828693	0.006739067	0.015415959	0.04832038	0.012577419	0.017347779	0.044577693	0.021757853	0.011992383	0.008368933	0.02309177
Aquimarina spongiae	UP000184432	570521	Bacteria	4858402	4714	0.342118046	0.291297632	0.203741271	0.16284305	0.055348352	0.01828458	0.017938167	0.041530098	0.016851379	0.018246296	0.006754754	0.017970276	0.016190662	0.00685911	0.003172678	0.015987507	0.019539326	0.021455406	0.020478532	0.037644833	0.026634318	0.004684918	0.010573947	0.013649679	0.012102242	0.004478058	0.004012468	0.013736128	0.006696092	0.002205684	0.001464693	0.006357089	0.011894764	0.004612671	0.008032964	0.015999857	0.049200594	0.011603308	0.016857554	0.046237863	0.021770945	0.011815725	0.006976434	0.020275995
Maribacter polysiphoniae	UP000245667	429344	Bacteria	4584688	4431	0.313837059	0.275413289	0.224288763	0.186460889	0.048192235	0.020497143	0.025970856	0.036713469	0.012985101	0.02556319	0.00990307	0.008892085	0.00798907	0.006840669	0.008468715	0.014557526	0.020618199	0.022843674	0.023888031	0.032049197	0.021753512	0.005157004	0.010878719	0.013694426	0.008918259	0.010410198	0.005880725	0.010880682	0.004876938	0.003447818	0.004085164	0.007080165	0.009508491	0.0063198	0.009314147	0.016486576	0.045266596	0.01643161	0.019598053	0.042231024	0.015667319	0.026202499	0.009190473	0.012804498
Muricauda ruestringensis (strain DSM 13258 / CIP 107369 / LMG 19739 / B1)	UP000008908	886377	Bacteria	3467175	3425	0.311384629	0.267665174	0.227350509	0.193599689	0.049831058	0.026280473	0.022973458	0.028854615	0.012669969	0.025318307	0.007894612	0.01002055	0.009548984	0.009812023	0.007212789	0.011600511	0.016156092	0.020201172	0.024177897	0.034942569	0.023323888	0.00768695	0.011322763	0.010787168	0.010504229	0.011059724	0.005363733	0.009251336	0.005150879	0.0041965	0.003563131	0.007130589	0.007804625	0.007444678	0.011506197	0.016593048	0.047879037	0.019412923	0.021468775	0.039210885	0.017149408	0.025925718	0.007712907	0.013523113
Psychroflexus halocasei	UP000198820	908615	Bacteria	2427716	2462	0.350731717	0.309160956	0.187194878	0.152912449	0.068061643	0.017518972	0.015187145	0.042328762	0.022896877	0.005658417	0.005824005	0.017543686	0.01462983	0.00777399	0.002071087	0.015146366	0.014050272	0.018470485	0.021842798	0.048071208	0.030460792	0.005377905	0.007723325	0.013376798	0.012562451	0.001606452	0.003214139	0.014052744	0.003986471	0.003482293	0.000496764	0.008889856	0.006375141	0.00590927	0.003883905	0.019059929	0.056248046	0.011769111	0.014107116	0.047796875	0.021093944	0.006628466	0.006448049	0.026259304
Robiginitalea biformata (strain ATCC BAA-864 / HTCC2501 / KCTC 12146)	UP000009049	313596	Bacteria	3236409	3211	0.235465913	0.203844137	0.284644184	0.276045766	0.025307679	0.02622629	0.021725004	0.015699808	0.005396722	0.029271331	0.014607857	0.003913597	0.001728768	0.01560804	0.005304954	0.00525119	0.005898204	0.037892924	0.022293227	0.016252272	0.010203902	0.012613054	0.025075941	0.00641359	0.002774371	0.017172737	0.020673839	0.004189829	0.003867249	0.016915044	0.026503449	0.004510555	0.002656648	0.021788037	0.050118511	0.008576172	0.040767406	0.035531047	0.02780211	0.023254477	0.011867783	0.045017487	0.016926167	0.007734498
Robiginitalea myxolifaciens	UP000199534	400055	Bacteria	3005085	2844	0.263832803	0.242014119	0.255654	0.238499077	0.028885098	0.019888329	0.022487928	0.025519795	0.00715888	0.028717381	0.009521879	0.008377816	0.00363285	0.013194661	0.004725001	0.011002373	0.010054977	0.027601271	0.022449992	0.026592978	0.015229217	0.009104586	0.02266962	0.008834044	0.00610766	0.013814612	0.012667554	0.009477954	0.006588845	0.014790959	0.012667554	0.008082317	0.005716322	0.017453451	0.035969104	0.014704106	0.044298003	0.022093596	0.025067561	0.034773129	0.015062499	0.034893925	0.013273528	0.01578827
Salegentibacter flavus	UP000199153	287099	Bacteria	3291589	3319	0.319880155	0.273637748	0.221245423	0.185236674	0.053194602	0.018701597	0.021571685	0.036459867	0.009813349	0.022451214	0.004701147	0.013861002	0.011678131	0.011104843	0.007393506	0.012543076	0.019878251	0.020965585	0.022548736	0.035154701	0.015280096	0.007090001	0.01879274	0.010708371	0.008016012	0.008239312	0.007670581	0.012008068	0.004099605	0.005362844	0.00514319	0.006299792	0.007707038	0.00848722	0.019950254	0.025622073	0.057206709	0.013855533	0.021128731	0.041229371	0.015769533	0.02124266	0.007861981	0.0197625
Ulvibacter antarcticus	UP000271339	442714	Bacteria	3441551	3363	0.334073213	0.292851392	0.206766658	0.166308737	0.052093921	0.017977158	0.020132883	0.042748379	0.01852023	0.014368302	0.007399898	0.019307379	0.012565618	0.007572495	0.002667415	0.016669601	0.020137241	0.016134375	0.022217999	0.042804168	0.020545199	0.004714177	0.0116974	0.012172479	0.010680993	0.004389031	0.006412257	0.01232154	0.006227456	0.00320177	0.002065939	0.007323188	0.01049532	0.00621961	0.007132285	0.020687287	0.051216986	0.013921989	0.015181602	0.043053476	0.02238711	0.013127867	0.008928867	0.020430134
Chryseobacterium taeanense	UP000198869	311334	Bacteria	3487638	3464	0.342990872	0.286155559	0.202778499	0.16807507	0.066609321	0.019207941	0.015543551	0.045494349	0.019532231	0.012883858	0.009620314	0.013803396	0.019210522	0.009148933	0.003670411	0.011142842	0.013772429	0.022902438	0.02337554	0.042846698	0.012647307	0.005219605	0.022128271	0.0115024	0.006647513	0.003683314	0.010214702	0.013817159	0.002097992	0.001803809	0.001511346	0.004555542	0.004527156	0.005669482	0.015987407	0.023537255	0.053912984	0.013976293	0.0120598	0.040262701	0.022390627	0.011431865	0.008237996	0.019053108
Chryseobacterium solincola	UP000031275	510955	Bacteria	2033555	2087	0.318739351	0.275051326	0.216406244	0.189803079	0.070351952	0.021994574	0.010977371	0.036425517	0.010487586	0.019359769	0.011192758	0.012194456	0.009503592	0.010620359	0.001411819	0.007740662	0.007879336	0.023244115	0.023989119	0.044824142	0.014219981	0.00827913	0.020631439	0.008712855	0.007870484	0.004235457	0.017020015	0.006312615	0.004241358	0.009670295	0.003748622	0.006334744	0.003490453	0.007668375	0.018275457	0.018707706	0.060144663	0.018096951	0.010269249	0.034956163	0.019635642	0.012032178	0.019707929	0.016786925
Bizionia argentinensis JUB59	UP000003730	1046627	Bacteria	2853283	2926	0.345180622	0.309022975	0.191649058	0.154147345	0.063178171	0.018871019	0.014561218	0.043189484	0.019663796	0.012705449	0.009865543	0.015962771	0.009810869	0.007098186	0.001670718	0.016483228	0.021511154	0.008803602	0.022649849	0.052126617	0.025856703	0.004803972	0.007782666	0.013446705	0.014322544	0.002759997	0.004255127	0.011094662	0.004599995	0.004863903	0.001516158	0.010637291	0.009672081	0.002927174	0.004106875	0.012872626	0.052206526	0.01137329	0.012792717	0.044910671	0.019192756	0.011802273	0.008035008	0.025286829
Lutibacter maritimus	UP000199312	593133	Bacteria	3176172	3053	0.378368363	0.321333353	0.171778795	0.128519488	0.076747611	0.016684345	0.007851012	0.053150181	0.024456961	0.00891173	0.004181476	0.021138793	0.016506772	0.005351761	0.001345024	0.016116677	0.023753279	0.004349604	0.020292486	0.060921852	0.027957424	0.004308045	0.003888669	0.01184358	0.01671646	0.001173118	0.002237614	0.011753849	0.002516253	0.001643499	0.000391984	0.005887315	0.006513544	0.000885033	0.001637831	0.009838323	0.057979611	0.007035875	0.007479808	0.043333582	0.026115572	0.00667506	0.004135194	0.023478418
Mariniflexile fucanivorans	UP000295455	264023	Bacteria	4255491	3991	0.354540522	0.30580913	0.186978659	0.152671689	0.067940652	0.022154576	0.011642679	0.045029637	0.020545116	0.01629834	0.007255613	0.016428761	0.012765	0.007316241	0.002450497	0.016188364	0.023740772	0.008994789	0.021083717	0.048349369	0.027150741	0.004889009	0.004972901	0.012749491	0.014148868	0.004012723	0.00292565	0.012435072	0.003335946	0.003194951	0.000921404	0.00823271	0.007969754	0.002216445	0.003185082	0.014200332	0.053271512	0.010707881	0.009870369	0.044856918	0.020783398	0.0119007	0.00631024	0.022406252
Nonlabens dokdonensis (strain DSM 17205 / KCTC 12402 / DSW-6) (Donghaeana dokdonensis)	UP000011173	592029	Bacteria	3535131	3613	0.343050936	0.297628574	0.198544269	0.16077622	0.052575704	0.018541604	0.016893575	0.042516105	0.018937912	0.010742742	0.007282898	0.023165761	0.015268458	0.009022579	0.00301177	0.018624769	0.02436996	0.016615226	0.021928466	0.036157359	0.027870537	0.005329364	0.008337739	0.011957973	0.013146047	0.001660759	0.002816586	0.015768298	0.004487528	0.004351748	0.000577914	0.008774781	0.012720038	0.005613653	0.005531337	0.018158874	0.047094436	0.014672724	0.018079952	0.046195742	0.024201932	0.008494735	0.007747945	0.024039845
Zeaxanthinibacter enoshimensis	UP000295468	392009	Bacteria	3032256	2926	0.286110408	0.242465346	0.250133894	0.221290353	0.036808274	0.023228273	0.026209225	0.025795671	0.010184506	0.027018524	0.007477608	0.010084581	0.006028191	0.011335136	0.012505553	0.011678445	0.0155706	0.033942089	0.023974253	0.018820659	0.010775156	0.008973526	0.024967574	0.010034123	0.005763042	0.011428136	0.011323264	0.010566401	0.003533017	0.006563436	0.009347505	0.006632692	0.004640114	0.012564915	0.038793926	0.016480815	0.045249522	0.022141952	0.025168414	0.036446167	0.018092488	0.02649614	0.010078644	0.015865431
Joostella marina DSM 19592	UP000004690	926559	Bacteria	3816925	3783	0.355961147	0.301659058	0.194122232	0.148257563	0.063656756	0.016630407	0.016367892	0.0460093	0.020073756	0.012001025	0.00526602	0.020069826	0.015072608	0.006742078	0.003132103	0.016251568	0.02399026	0.009756285	0.021513659	0.046362202	0.024924782	0.004215174	0.007955621	0.012867953	0.014083854	0.002779201	0.002912031	0.013592621	0.004076057	0.002398004	0.001455622	0.007355923	0.009698909	0.00409885	0.003799394	0.017963418	0.053932696	0.012063903	0.015664446	0.042554947	0.023098967	0.009017471	0.005601631	0.025797213
Salinimicrobium catena	UP000199448	390640	Bacteria	2952748	2965	0.300885819	0.252175939	0.239225291	0.207712951	0.043734207	0.024511273	0.028960387	0.026974085	0.009459065	0.024569186	0.005589078	0.0125325	0.010662023	0.012702174	0.010579726	0.008846411	0.014465969	0.03064595	0.022893783	0.025067031	0.011597769	0.008372949	0.023071585	0.010143857	0.006498408	0.008741761	0.009706972	0.011956421	0.003610904	0.006095052	0.005191818	0.005304595	0.005821745	0.009758789	0.028929906	0.025812784	0.052099029	0.02062503	0.026915156	0.033571046	0.01456249	0.025184889	0.01042834	0.016812955
Kriegella aquimaris	UP000199440	192904	Bacteria	5410396	4956	0.317566034	0.278101085	0.220221219	0.184111662	0.051268402	0.020423632	0.021040228	0.037498129	0.013501345	0.0203826	0.010311902	0.012306967	0.009744102	0.008658959	0.005455654	0.013949375	0.020263939	0.017143808	0.022825141	0.035601209	0.022919959	0.005605367	0.010335745	0.013071058	0.0088985	0.009433031	0.00710527	0.01148909	0.006424908	0.004825196	0.003690704	0.007378635	0.010276969	0.006788101	0.008959494	0.017793673	0.047701905	0.01726746	0.017386676	0.040805678	0.017475949	0.022600571	0.010193241	0.015443733
Soonwooa buanensis	UP000191112	619805	Bacteria	2988011	3053	0.342047268	0.300430286	0.196126788	0.161395658	0.069334407	0.02143476	0.014868489	0.043210887	0.019246003	0.008688764	0.010057239	0.016421703	0.013008045	0.00762551	0.00119478	0.013780134	0.011221899	0.021526126	0.023306248	0.045319323	0.028978945	0.005317274	0.007336353	0.010603424	0.014283147	0.002294179	0.005486953	0.010955834	0.004482936	0.003168678	0.000586346	0.008737961	0.008559246	0.003654622	0.004017072	0.021190784	0.051145634	0.01578114	0.013025113	0.040287189	0.021786166	0.006559244	0.012507041	0.023277132
Flagellimonas flava	UP000184532	570519	Bacteria	3559217	3507	0.303068343	0.271335802	0.2310629	0.194532955	0.043288978	0.023406965	0.025590885	0.031057005	0.011555977	0.025659159	0.007984666	0.010622902	0.010050582	0.009415888	0.00781356	0.012363463	0.014833121	0.019347623	0.022669439	0.035274811	0.022042331	0.00590695	0.013886559	0.013286424	0.010725734	0.010150885	0.005761131	0.009727756	0.006013154	0.004238035	0.004480786	0.005949095	0.010150042	0.007491577	0.013207193	0.019512828	0.044017232	0.018473549	0.022889433	0.038875623	0.015753553	0.025670959	0.009236353	0.014742089
Pricia antarctica	UP000199109	641691	Bacteria	4272975	4172	0.296985824	0.254896881	0.234737156	0.213380139	0.046575208	0.024991575	0.02487222	0.028439536	0.008580937	0.026663952	0.012588463	0.008972001	0.006531538	0.010942064	0.006525219	0.01070897	0.015902325	0.028119383	0.023719389	0.027924905	0.019183189	0.006709166	0.014260138	0.012190379	0.00593406	0.013674596	0.009674792	0.008221467	0.005674989	0.006984386	0.006830628	0.007258902	0.009737278	0.009658644	0.016385363	0.016370619	0.045385868	0.020884352	0.020029207	0.038626854	0.013366378	0.030317625	0.014233459	0.011092311
Imtechella halotolerans K1	UP000005938	946077	Bacteria	2807512	2694	0.336151368	0.302530853	0.19949799	0.161819789	0.050795659	0.014921545	0.020276162	0.042475754	0.017950948	0.014312459	0.005180439	0.020340276	0.012374069	0.005899588	0.00410225	0.016778724	0.023232902	0.011383502	0.023570571	0.04369927	0.027257146	0.004863073	0.009586163	0.01481362	0.012691435	0.003781678	0.002913997	0.015729386	0.006049189	0.002981317	0.001329304	0.010241198	0.013253504	0.004242233	0.005063965	0.021900392	0.048035536	0.011697662	0.017420936	0.040006283	0.019890407	0.013088944	0.005680531	0.024722492
Geodermatophilus ruber	UP000199152	504800	Bacteria	4497608	4702	0.126744928	0.133185684	0.365758199	0.374311189	0.000206112	0.014460543	0.013504022	0.000384209	0.00072773	0.040011126	0.016753792	0.000647686	0.00027615	0.014451871	0.001734278	0.000708386	9.00E-05	0.0293153	0.014888776	0.000256807	0.000584985	0.01955932	0.026751237	0.000827784	0.001109938	0.023175289	0.038221485	0.001184645	0.002056453	0.036313779	0.039400127	0.003002969	0.000308835	0.036068312	0.06758948	0.000699714	0.002945604	0.056623508	0.054303577	0.00345855	0.004047538	0.082985866	0.05335973	0.002871564
Modestobacter versicolor	UP000247602	429133	Bacteria	4011528	4717	0.124563259	0.131850008	0.36612433	0.377462403	0.000261054	0.01361968	0.012911319	0.000204205	0.000696393	0.04414727	0.015703622	0.000567736	0.000436835	0.016024517	0.001769032	0.0005064	0.000133145	0.025794213	0.013745345	0.000212433	0.000682181	0.019926112	0.0278991	0.00059616	0.001632895	0.021294214	0.039967417	0.001895445	0.003510389	0.036511633	0.038846157	0.00314985	0.000381483	0.031201543	0.070947551	0.000590924	0.00148105	0.059045291	0.050772353	0.001482546	0.004224734	0.082970239	0.050399098	0.004570312
Halorhabdus tiamatea SARL4B	UP000015381	1033806	Archaea	2579928	2988	0.194266662	0.16409644	0.322070616	0.319566282	0.00638855	0.019970325	0.012115454	0.003936156	0.005728067	0.024307655	0.029704317	0.005692019	0.001690745	0.012582909	0.001584928	0.005924584	0.001381434	0.037548722	0.016521391	0.00484781	0.004879206	0.017427231	0.022311088	0.002990781	0.005140841	0.015082979	0.023232044	0.002307041	0.009945626	0.022228527	0.021951775	0.00704322	0.002143083	0.046044308	0.026551904	0.00509084	0.029693852	0.068014689	0.05955515	0.018655172	0.011032866	0.04587221	0.039474357	0.008264184
Halorubrum aidingense JCM 13560	UP000011575	1230454	Archaea	2641940	2981	0.16950936	0.146750903	0.345085523	0.338654213	0.004417347	0.019937112	0.011688369	0.001673823	0.001944087	0.027135458	0.030966854	0.002357433	0.001249121	0.013110096	0.00111626	0.00205083	0.001450116	0.03590429	0.015788894	0.002399449	0.002840048	0.017690965	0.017281026	0.001066295	0.00139788	0.01595128	0.029057969	0.001060618	0.008965285	0.029391826	0.023827558	0.003620181	0.001270697	0.051907806	0.0238832	0.003031958	0.016653059	0.079796143	0.063648411	0.010222355	0.004752339	0.048021903	0.063701782	0.00424247
Halostagnicola larsenii XH-48	UP000019024	797299	Archaea	3390294	4086	0.204482856	0.171121148	0.314700436	0.30969556	0.00852227	0.0212486	0.010144253	0.004319094	0.004271311	0.025165074	0.031568059	0.004513768	0.002332541	0.013645719	0.001758255	0.004998682	0.002581192	0.038464806	0.017838276	0.007240965	0.005939308	0.017494058	0.020270808	0.002426338	0.004218218	0.013837738	0.025078356	0.001986553	0.015374773	0.020123034	0.016591481	0.005065932	0.002688262	0.049098397	0.020352217	0.006437495	0.03517571	0.060269109	0.056780031	0.022065343	0.012008693	0.035529662	0.043551975	0.00785861
Halarchaeum acidiphilum MH1-52-1	UP000016986	1261545	Archaea	2192157	2706	0.167448317	0.147373112	0.336337224	0.348841347	0.002824615	0.019376806	0.014376251	0.002138989	0.002223837	0.022075517	0.036228701	0.00201856	0.000983962	0.014106654	0.001153658	0.002712397	0.000867639	0.03180566	0.015572334	0.002222469	0.002791771	0.01918795	0.017389722	0.001842021	0.002104776	0.017177602	0.025310687	0.001071547	0.007165545	0.041450954	0.016888845	0.005259204	0.001178292	0.066825962	0.014514471	0.002486592	0.017574471	0.072851534	0.063176132	0.012686135	0.004624213	0.045910945	0.06669869	0.003607406
Halomonas boliviensis LC1	UP000216538	1072583	Bacteria	3677587	3704	0.217380865	0.226640776	0.285865434	0.270112925	0.017210211	0.017351339	0.013254563	0.013399769	0.005724229	0.026164873	0.012480401	0.007677988	0.001619295	0.019464988	0.001698424	0.007750591	0.00479915	0.02092113	0.025770858	0.025883434	0.016055903	0.01361921	0.027774379	0.010642481	0.007595596	0.014670732	0.015639046	0.009351124	0.00445816	0.030067496	0.008691985	0.015674124	0.013312482	0.013076726	0.042083727	0.014509211	0.032012282	0.022976044	0.030594481	0.031491008	0.016151347	0.040949812	0.031654161	0.018243787
Halomonas anticariensis (strain DSM 16096 / FP35)	UP000014463	1121939	Bacteria	4492850	4705	0.199479172	0.208106213	0.301172085	0.29124253	0.006802185	0.015552812	0.021036894	0.011158468	0.005265066	0.027222095	0.011328072	0.006652613	0.002096011	0.015349154	0.002907973	0.007617486	0.003649823	0.035015862	0.024986529	0.011166481	0.011720031	0.012371069	0.026378082	0.013082872	0.007719649	0.015492716	0.018070829	0.007585435	0.007086639	0.029807553	0.011109724	0.018051465	0.006985811	0.020691677	0.051140252	0.00855231	0.029245323	0.029374863	0.036431454	0.027745597	0.014355569	0.050872492	0.024268049	0.01534715
Halomonas taeanensis	UP000198641	284577	Bacteria	3330799	3429	0.183134437	0.186262215	0.313394174	0.317209174	0.005007868	0.017199683	0.023496446	0.008335037	0.002728207	0.031509935	0.011139803	0.004049527	0.001312313	0.019881054	0.002337305	0.004662901	0.002152663	0.0345723	0.024960077	0.009548274	0.006775032	0.013385237	0.032522317	0.010491302	0.00416932	0.016464716	0.022830832	0.005117752	0.004631377	0.037393279	0.01218461	0.012143178	0.005544682	0.023592821	0.063686385	0.009160975	0.022002192	0.034674979	0.041600428	0.025129407	0.009740122	0.063971906	0.030020185	0.009855411
Halomonas gudaonensis	UP000198525	376427	Bacteria	3767701	3869	0.171763364	0.173291617	0.323923528	0.33102149	0.003338676	0.017368601	0.020174586	0.005639042	0.00179634	0.031009159	0.013108663	0.003520221	0.001097232	0.018830516	0.002112451	0.003736005	0.001653811	0.035773123	0.023670123	0.006315059	0.0049049	0.016085842	0.030599887	0.008503154	0.003214461	0.020045593	0.022927222	0.003680267	0.005371502	0.04346012	0.013756015	0.011628435	0.002744674	0.029047996	0.068546772	0.004396892	0.021447789	0.039479667	0.046069431	0.018786722	0.00922376	0.067281531	0.030919979	0.008960201
Halomonas arcis	UP000199677	416873	Bacteria	3723617	3843	0.213483556	0.219898556	0.290186934	0.276430954	0.016018434	0.018115606	0.013967185	0.01194494	0.005447976	0.026374583	0.01451021	0.005966025	0.001651634	0.018929338	0.001873195	0.007006957	0.004157284	0.023423394	0.025923404	0.022825583	0.016680699	0.013655389	0.026834623	0.010821023	0.006637958	0.015140248	0.017168132	0.008464423	0.005126511	0.030019457	0.00973739	0.015114466	0.010982158	0.014505376	0.041465684	0.014520684	0.032295489	0.027850579	0.029370083	0.029751167	0.014055809	0.044016452	0.032936001	0.015308634
Halomonas korlensis	UP000198693	463301	Bacteria	3612757	3706	0.179575322	0.18734335	0.31711737	0.315963958	0.004376204	0.016320667	0.021895968	0.008468412	0.003061682	0.029714177	0.012757424	0.003852222	0.001450708	0.017437554	0.002856573	0.004601242	0.002487876	0.035683086	0.025417691	0.008886933	0.006396565	0.013464094	0.029979074	0.011617286	0.004071448	0.019001196	0.022449844	0.004792234	0.00553295	0.037600478	0.01303976	0.012688501	0.00349515	0.026057098	0.062943433	0.008445991	0.020828905	0.035079386	0.044244503	0.022353518	0.008994054	0.060913937	0.032430413	0.008230917
Halomonas ilicicola DSM 19980	UP000184346	1121942	Bacteria	3565199	3660	0.179665146	0.180105234	0.318545753	0.321683867	0.003518205	0.017760163	0.02373295	0.007751664	0.002545461	0.032295795	0.012129856	0.00257912	0.001465849	0.018237279	0.003495485	0.004526292	0.00230564	0.039326315	0.024215956	0.006397731	0.00576915	0.013340738	0.032154427	0.010664849	0.003056236	0.019779702	0.021736972	0.004215788	0.005704356	0.036511583	0.015288752	0.011777279	0.002692719	0.026812747	0.067134527	0.006194936	0.021557738	0.035258627	0.044043622	0.022678582	0.009124951	0.062995313	0.030771043	0.006231961
Halomonas nitroreducens	UP000267400	447425	Bacteria	3857597	3945	0.157709061	0.16191738	0.332821184	0.347552375	0.001763031	0.016609195	0.020364676	0.004657605	0.001603604	0.035232616	0.009061682	0.002044556	0.000778471	0.017714297	0.002332302	0.002935014	0.000900569	0.037417934	0.023437342	0.003507397	0.002680709	0.01631756	0.032477249	0.008990912	0.002170542	0.023271693	0.024666097	0.002364965	0.003935128	0.042948888	0.021002384	0.00834076	0.00135863	0.028173494	0.079195616	0.003156657	0.010737611	0.04271247	0.054360759	0.01518835	0.0053202	0.07986521	0.0302686	0.004509843
Aidingimonas halophila	UP000198500	574349	Bacteria	3542483	3626	0.201702873	0.211576739	0.301403846	0.285316542	0.008040169	0.013940301	0.017321846	0.012681854	0.006678404	0.023650494	0.016135384	0.005168438	0.002272995	0.013028224	0.002786197	0.008765088	0.003946407	0.034269377	0.026058988	0.012422713	0.011061795	0.01120915	0.027014255	0.01466522	0.005600341	0.015710256	0.019534714	0.006909599	0.008711735	0.024476191	0.013338177	0.019205282	0.004886431	0.021813636	0.050991641	0.008551677	0.03152383	0.028812157	0.033026174	0.034752092	0.014811728	0.048722033	0.02638842	0.012654755
Rhodoplanes piscinae	UP000249017	444923	Bacteria	4432129	5004	0.143540381	0.152664152	0.344691586	0.359103882	0.001327566	0.015366191	0.024057316	0.003759971	0.001345845	0.034415854	0.017308459	0.001207063	0.000620118	0.013159222	0.001797393	0.000859093	0.000278918	0.041931057	0.021510501	0.002444591	0.002227279	0.013406321	0.023783815	0.006756304	0.001936175	0.015454876	0.040465386	0.001898264	0.003844594	0.048696839	0.024308477	0.005530285	0.00075213	0.039722734	0.053225187	0.002609775	0.005646727	0.042694019	0.045576618	0.013428662	0.00452564	0.076023313	0.056234383	0.00468067
Maritalea myrionectae	UP000258927	454601	Bacteria	3371085	3695	0.23376539	0.236299886	0.279115774	0.25081895	0.026982411	0.015714229	0.017712992	0.019281033	0.011581434	0.023098795	0.011247714	0.00610308	0.001701529	0.013879211	0.001220972	0.004588434	0.003452004	0.028327082	0.027301002	0.02823275	0.022208873	0.009189326	0.01592603	0.01219637	0.01072533	0.011916045	0.014776252	0.007216371	0.003926332	0.026185041	0.010681724	0.010307067	0.004840281	0.011980119	0.026158344	0.015200744	0.040073152	0.025096668	0.022110982	0.035508746	0.019506183	0.038354714	0.033662159	0.015073485
Idiomarina taiwanensis	UP000288279	337250	Bacteria	2054834	2021	0.249716522	0.251406683	0.262894716	0.235982079	0.025330538	0.015681574	0.013595272	0.017906573	0.006380084	0.022759525	0.009691303	0.012227277	0.001754888	0.014496076	0.000868684	0.014030344	0.003741912	0.021492268	0.023302635	0.031291609	0.034715247	0.009005116	0.020902439	0.013658051	0.014319419	0.00605597	0.013650751	0.0087686	0.00659032	0.022339053	0.008597783	0.016369221	0.008364187	0.015812972	0.019697961	0.016561938	0.035738688	0.018243827	0.027611016	0.035525532	0.024350896	0.026692693	0.029822876	0.022409131
Idiomarina salinarum	UP000054363	435908	Bacteria	2115057	2100	0.232675053	0.232825404	0.280077558	0.254421985	0.02420509	0.017932901	0.015195378	0.015942878	0.004953072	0.028115634	0.009161481	0.009511827	0.001697831	0.017396744	0.001408477	0.010128834	0.005686388	0.023881694	0.024112894	0.027481607	0.013036565	0.009255096	0.036138136	0.01278267	0.007337412	0.009019641	0.019745623	0.0074367	0.003048153	0.024151191	0.014130156	0.014352845	0.005259448	0.009734517	0.054356136	0.011358591	0.039901166	0.02302214	0.023152633	0.035451627	0.01541665	0.036535289	0.02730998	0.01977541
Idiomarina sediminum	UP000287022	431675	Bacteria	2445285	2388	0.243019525	0.248703525	0.266412709	0.241864241	0.023564124	0.019279961	0.013010753	0.014440035	0.006788166	0.0264644	0.011915176	0.008655433	0.000875972	0.014893969	0.000574166	0.013441378	0.002205878	0.019477484	0.023857342	0.030018587	0.033929787	0.011185199	0.020438108	0.012938369	0.013115036	0.005122102	0.014003276	0.010379158	0.004341825	0.021187714	0.005872935	0.023236555	0.007648188	0.013755452	0.018601513	0.015259571	0.0363246	0.024108846	0.024371392	0.031480993	0.022409658	0.029098449	0.032543446	0.020744821
Aliidiomarina maris	UP000249203	531312	Bacteria	2746241	2812	0.247310414	0.246301399	0.267247849	0.239140338	0.02092068	0.01811538	0.01411171	0.016915917	0.007114845	0.02229602	0.009924515	0.011190614	0.001881124	0.018267225	0.001100054	0.013080478	0.005460941	0.015470663	0.024951661	0.032991774	0.032144067	0.011080281	0.024102861	0.013711889	0.013277111	0.006282431	0.012203275	0.010194339	0.004901629	0.026231962	0.005395397	0.020384309	0.009242853	0.008023727	0.022042582	0.012640238	0.034548454	0.029179275	0.024137818	0.028183	0.024108323	0.026050622	0.031997684	0.020596236
Intrasporangium oryzae NRRL B-24470	UP000019489	1386089	Bacteria	4052041	4086	0.141198719	0.143410938	0.337999295	0.377391048	0.000351681	0.016552697	0.018094911	0.000434604	0.001628838	0.031636479	0.02850985	0.001325282	0.00066116	0.015132647	0.003578261	0.001193494	0.000281345	0.035042231	0.016647466	0.000534555	0.001052081	0.020593697	0.024839041	0.001879087	0.002173759	0.022929599	0.030555523	0.002578007	0.004933899	0.036410455	0.025818565	0.006792995	0.000455334	0.065641436	0.03041411	0.002393652	0.002815669	0.057961465	0.051545323	0.00361454	0.007312743	0.071166159	0.049174623	0.005688347
Intrasporangium chromatireducens Q5-1	UP000019494	584657	Bacteria	4153429	4363	0.145708281	0.145679148	0.342467874	0.366144696	0.000763527	0.016534657	0.018902529	0.00075847	0.002122273	0.032418473	0.024639456	0.001943852	0.000782308	0.014819069	0.003215193	0.001683804	0.000338783	0.035310774	0.017074254	0.001115313	0.002141054	0.020556717	0.027083898	0.00260336	0.003379889	0.020319063	0.03209197	0.00287063	0.006226682	0.034456953	0.030257194	0.006908583	0.000921722	0.053292304	0.040691581	0.002632976	0.004094296	0.054639492	0.050650659	0.004716964	0.008642952	0.066022328	0.04864613	0.007122399
Phycicoccus dokdonensis	UP000199077	443156	Bacteria	3566195	3628	0.143208378	0.142494451	0.346871105	0.367426066	0.000402951	0.017045909	0.020854171	0.00042987	0.001202122	0.042456199	0.018782214	0.001454492	0.000430711	0.01555272	0.002720548	0.001564694	0.000254052	0.032045938	0.01674643	0.000460155	0.001226518	0.021065321	0.027757331	0.000986767	0.002346199	0.021718959	0.030551067	0.002162811	0.004226356	0.034965017	0.025978123	0.00594836	0.000440806	0.0456083	0.049245792	0.001381305	0.003258096	0.060326516	0.049567143	0.002876176	0.007783931	0.072504208	0.04800918	0.005645516
Pediococcus stilesii	UP000051859	331679	Bacteria	1606704	1784	0.321328633	0.289464021	0.217379181	0.171828165	0.045908269	0.016862471	0.023369581	0.035909539	0.015583455	0.011419652	0.014530368	0.014758163	0.005663146	0.007739447	0.001953067	0.015112927	0.006796523	0.017586936	0.027204762	0.055400995	0.030382697	0.005353195	0.011216129	0.013221477	0.015581588	0.003922938	0.00648097	0.007362277	0.009922176	0.005308383	0.005194485	0.012045156	0.012896588	0.004313178	0.007061662	0.015435948	0.04802378	0.015473292	0.012963807	0.04362658	0.022962537	0.013424999	0.012948869	0.021599498
Pediococcus argentinicus	UP000051249	480391	Bacteria	1551387	1746	0.325601737	0.302121397	0.206021982	0.166254884	0.044171139	0.017059705	0.025119652	0.036629442	0.020051245	0.007839497	0.007661591	0.021967609	0.006657965	0.006006285	0.001156394	0.017966642	0.006509065	0.01680058	0.026945129	0.052807348	0.032319072	0.005604061	0.010277979	0.014760454	0.018469422	0.002608654	0.00328934	0.009690114	0.007400532	0.004306502	0.002566111	0.016351946	0.012188542	0.004101523	0.005037467	0.014170655	0.048729031	0.014172589	0.010390138	0.047431472	0.02290162	0.00940585	0.006006285	0.031692531
Lactobacillus pasteurii DSM 23907 = CRBIP 24.76	UP000009311	1423790	Bacteria	1652580	1825	0.317456946	0.288927616	0.213330066	0.180285372	0.034010456	0.019180917	0.042163163	0.031657771	0.010427332	0.009352649	0.006297426	0.028784083	0.012384272	0.012647497	0.001826235	0.012037541	0.005987002	0.024307447	0.025396653	0.044406927	0.032129761	0.008031079	0.009118469	0.010981012	0.019703736	0.00137603	0.002940856	0.010044294	0.004329594	0.008190829	0.00230004	0.008633773	0.011113532	0.003652471	0.005264496	0.015717242	0.049655085	0.018609084	0.009761101	0.042259376	0.023183749	0.013556984	0.005436953	0.033160876
Lactobacillus parafarraginis F0439	UP000004625	797515	Bacteria	2507752	3183	0.274907965	0.258749669	0.240843193	0.225499172	0.02981698	0.023606655	0.033062716	0.025635688	0.009610392	0.025270797	0.016263372	0.011346316	0.003304357	0.01042392	0.001812491	0.012131131	0.002829401	0.022710578	0.026110645	0.045134029	0.022851749	0.011474327	0.022145894	0.011550895	0.013326299	0.007605286	0.012461328	0.005311856	0.007576573	0.008982301	0.01337535	0.007057351	0.006077529	0.009751563	0.021492679	0.013510539	0.033633381	0.022297832	0.011979193	0.036595579	0.016083918	0.03054078	0.016587587	0.017970584
Lactobacillus oeni DSM 19972	UP000051686	1423777	Bacteria	1764840	1945	0.31952245	0.295821718	0.214733914	0.169921919	0.053195757	0.014316312	0.024751819	0.034405385	0.020308357	0.007394438	0.006775685	0.020966207	0.009449582	0.009646767	0.003964099	0.014464201	0.011365336	0.016357857	0.023323927	0.045701027	0.025436867	0.004712042	0.016854219	0.014705582	0.010223023	0.003245053	0.008123683	0.011882097	0.00421228	0.006061739	0.004093289	0.012738832	0.007319644	0.004859931	0.014112327	0.024037873	0.047183314	0.011943292	0.012517849	0.037273067	0.030903651	0.008453458	0.00776671	0.028772013
Lactobacillus paucivorans	UP000051906	616990	Bacteria	1936683	2131	0.254800989	0.239563	0.25906492	0.246571091	0.017202489	0.02294543	0.036944141	0.01868044	0.008001698	0.026581439	0.024970255	0.011222517	0.001851312	0.009482748	0.000635178	0.014852329	0.001384999	0.026031468	0.024788997	0.032353816	0.026094985	0.013064534	0.022189413	0.009925824	0.014255881	0.009189946	0.00924107	0.007140334	0.006179821	0.009499789	0.01542244	0.011588132	0.007344831	0.016189302	0.024401693	0.007495104	0.033315879	0.028536549	0.014571921	0.031297251	0.012746945	0.04036326	0.018277644	0.019527861
Lactobacillus florum 8D	UP000019474	1221538	Bacteria	1113882	1228	0.296494602	0.280536897	0.226256462	0.19671204	0.038309264	0.015680296	0.019001115	0.031985435	0.010843159	0.016609479	0.015610271	0.019092687	0.003590147	0.007139895	0.001233524	0.015112014	0.00342855	0.016779156	0.023329222	0.048193615	0.037121526	0.007929027	0.023566231	0.01420707	0.016089676	0.007032163	0.008575415	0.007840148	0.011085555	0.00790748	0.010032481	0.010226397	0.01388657	0.007608526	0.012022817	0.012774244	0.035949948	0.012887361	0.013808464	0.04037232	0.023746681	0.017605994	0.01350951	0.028295636
Lactobacillus hominis DSM 23910 = CRBIP 24.179	UP000009320	1423758	Bacteria	1732962	1890	0.335792706	0.30678053	0.195919472	0.161507292	0.051755895	0.0164441	0.029514207	0.041511008	0.011861772	0.006396563	0.005977627	0.031276508	0.01105333	0.009419133	0.001376256	0.014249014	0.007568544	0.015202872	0.024589114	0.05241546	0.035398353	0.006742791	0.007315798	0.012969702	0.018151004	0.001895598	0.0034467	0.011610757	0.003277048	0.00604341	0.001173713	0.01234476	0.008240227	0.002529196	0.003960849	0.014711229	0.047092204	0.014032622	0.007876687	0.047698103	0.023957248	0.008816696	0.005099939	0.032953983
Fructobacillus durionis	UP000199376	283737	Bacteria	1186955	1250	0.273802292	0.268667304	0.241377306	0.216153098	0.018225797	0.028550631	0.048803482	0.015587088	0.013006511	0.013294646	0.015814562	0.015286315	0.0013143	0.004734006	0.000897262	0.005742478	0.001880459	0.021594953	0.026071154	0.039029643	0.023349038	0.011320669	0.021688471	0.006887435	0.017548427	0.004180484	0.003482894	0.009768784	0.005436651	0.007284253	0.003796304	0.019777681	0.008757785	0.008959985	0.009965929	0.013623221	0.045980265	0.025856317	0.014035203	0.035425429	0.018518987	0.033537387	0.011714959	0.028623928
Methanobacterium lacus (strain AL-21)	UP000007490	877455	Archaea	2154561	2493	0.350256502	0.272138501	0.205530036	0.172074961	0.052874808	0.026125508	0.021696299	0.031193826	0.025274754	0.015015588	0.002303021	0.014968246	0.015443053	0.006863115	0.010415115	0.013670534	0.037431755	0.017523291	0.027066767	0.033900641	0.014227492	0.006157171	0.010559924	0.010696379	0.016811777	0.006049956	0.002134542	0.011189286	0.002346186	0.000749109	0.00112227	0.003636936	0.010437393	0.011225489	0.010682455	0.02052808	0.056784654	0.014698122	0.012535732	0.041116032	0.031316356	0.010845365	0.002241756	0.016122542
Methanococcus aeolicus (strain ATCC BAA-1280 / DSM 17508 / OCM 812 / Nankai-3)	UP000001106	419665	Archaea	1322112	1490	0.40022101	0.28687736	0.188864483	0.124037147	0.083461915	0.012824935	0.012253122	0.057528409	0.023678024	0.008579455	0.00369182	0.012200933	0.018781314	0.005370952	0.006823174	0.011390866	0.056189642	0.007351873	0.025860895	0.044340419	0.012675174	0.004034454	0.005037395	0.011887798	0.018783583	0.004479197	0.002559541	0.008731484	0.002303133	0.000170182	0.00093033	0.000540045	0.006986549	0.003317419	0.002225984	0.012393806	0.059645476	0.011928641	0.014973769	0.044233771	0.028014268	0.009391791	0.0027388	0.01366677
Methanospirillum lacunae	UP000245657	668570	Archaea	3252770	3377	0.28972568	0.268402623	0.231241065	0.210630632	0.03170567	0.015289775	0.019162484	0.026226327	0.019436405	0.018963269	0.005976459	0.015396761	0.011154213	0.005848261	0.009303171	0.011766616	0.019064721	0.032981202	0.024911137	0.034130379	0.009416613	0.00626237	0.023260232	0.013926626	0.014084338	0.007094279	0.010476328	0.013043992	0.005299496	0.003598788	0.009899894	0.007768475	0.005563272	0.021345552	0.019374611	0.028288574	0.037351949	0.013979197	0.024758959	0.042201366	0.032478552	0.013957062	0.005824281	0.016483223
Hansschlegelia zhihuaiae	UP000289708	405005	Bacteria	3935674	4190	0.156701853	0.156515862	0.340852435	0.345929849	0.003873144	0.01663676	0.027782817	0.004505074	0.001715892	0.024148266	0.021345363	0.001559625	0.001316457	0.01293894	0.004882403	0.000995538	0.000966571	0.040400837	0.020644066	0.002756404	0.002706856	0.010646764	0.023267071	0.007500835	0.002100081	0.015802826	0.033268184	0.00329	0.00394175	0.043493407	0.021453607	0.004662866	0.001076339	0.044550689	0.041105184	0.006853659	0.012258986	0.050010901	0.047176744	0.009579572	0.004665153	0.059194849	0.068430633	0.00629567
Agrococcus jejuensis	UP000198822	399736	Bacteria	3129541	3218	0.132865171	0.139131266	0.353159776	0.374843787	3.45E-05	0.013897889	0.013578673	0.000375774	0.000375774	0.020090493	0.040107172	0.000424663	0.000210894	0.010529343	0.002050461	0.000257865	2.40E-05	0.041720508	0.017597155	0.000146667	0.000386319	0.018767614	0.0291848	0.001840526	0.000873291	0.024492417	0.027955866	0.00136985	0.003198873	0.052949635	0.010568646	0.004190073	0.000122702	0.062365076	0.036132786	0.000418911	0.00090205	0.059680975	0.05432236	0.006438007	0.007946855	0.059825725	0.074983224	0.003618743
Agromyces atrinae	UP000292686	592376	Bacteria	3325526	3277	0.150339225	0.15696765	0.325889498	0.366803627	0.000755074	0.018554787	0.016856999	0.001316192	0.002049615	0.024856992	0.032660322	0.001832204	0.000709066	0.014442928	0.00129003	0.001935948	0.00027244	0.047231351	0.014724389	0.001083445	0.00142174	0.017037423	0.022275126	0.00171132	0.000890392	0.023192582	0.026297676	0.002204779	0.006890386	0.04165445	0.011776264	0.009653577	0.000414073	0.072722533	0.022927359	0.002663958	0.010378881	0.05270541	0.046614302	0.011299945	0.008759577	0.058585423	0.058552045	0.007870088
Cryobacterium psychrotolerans	UP000198701	386301	Bacteria	2943546	3047	0.158789832	0.154569724	0.32807592	0.358564524	0.00287518	0.019488236	0.019866362	0.002585725	0.002668281	0.034825247	0.020951816	0.002068988	0.000818422	0.017259233	0.003663026	0.001884512	0.000630888	0.042603827	0.017504862	0.003745582	0.002313597	0.01727554	0.025641182	0.002577572	0.001836609	0.019216108	0.030720905	0.002238176	0.004496737	0.034126072	0.021671375	0.005226488	0.000678791	0.047731451	0.047595897	0.004106381	0.015080171	0.04865689	0.039230255	0.009462308	0.009291081	0.07155539	0.045532005	0.005665766
Microbacterium azadirachtae	UP000033448	582680	Bacteria	3662544	3744	0.145055732	0.148460742	0.345664107	0.36081942	0.000712619	0.017204435	0.018205379	0.001193433	0.001583326	0.030865431	0.025393825	0.001528446	0.000661016	0.014160649	0.002387685	0.001074663	0.000208871	0.044630454	0.016929216	0.000719172	0.00106811	0.017315833	0.026518453	0.003154365	0.001060738	0.019917303	0.031833611	0.002467138	0.003805552	0.042284543	0.019411917	0.006647019	0.000424295	0.049979195	0.047315473	0.002555601	0.005528125	0.049780972	0.048364743	0.010779393	0.007592264	0.060879815	0.066375994	0.005107106
Microbacterium ginsengiterrae	UP000284187	546115	Bacteria	3836034	3754	0.153523405	0.158285093	0.340113252	0.34807825	0.001051868	0.017495427	0.016538188	0.002027877	0.002353214	0.030233593	0.025344946	0.002266405	0.000838367	0.013930023	0.002318021	0.001808901	0.00031908	0.047710251	0.017172437	0.001146498	0.001452282	0.015239189	0.0264977	0.003994754	0.001605566	0.015455037	0.032779975	0.002630062	0.005511165	0.037559915	0.017311643	0.007805724	0.000503646	0.042654243	0.050545212	0.002978078	0.010058052	0.046646651	0.047312183	0.017513414	0.011294486	0.058936698	0.058381436	0.007467875
Salinibacterium xinjiangense	UP000219440	386302	Bacteria	2702790	2810	0.177553195	0.179582949	0.31639861	0.326465245	0.005455498	0.018889454	0.01795708	0.005455498	0.006017142	0.030101251	0.021031694	0.004934923	0.001852538	0.016218868	0.007015005	0.004072477	0.001834779	0.045556461	0.018216812	0.005475477	0.003624049	0.014245343	0.025107501	0.004694059	0.00502261	0.016841561	0.024484808	0.004811716	0.008003987	0.027459525	0.013415086	0.008124974	0.001599465	0.045554241	0.037889904	0.008455744	0.015814839	0.040791364	0.036919791	0.018986021	0.017799464	0.049065073	0.044073542	0.014089947
Labedella gwakjiensis	UP000241203	390269	Bacteria	3531120	3577	0.150771427	0.155507035	0.331573269	0.36214827	0.00090821	0.017754707	0.016432747	0.001459594	0.002875008	0.026135051	0.033277544	0.001628662	0.000869979	0.014269693	0.002569157	0.001894583	0.000299055	0.044593217	0.015747978	0.00072385	0.001209814	0.016538096	0.023049344	0.00198294	0.001658397	0.02062037	0.02857337	0.002527527	0.006525692	0.035725209	0.016885577	0.008941922	0.000363624	0.070804731	0.022795317	0.002286243	0.007436451	0.056526541	0.048694182	0.009703154	0.008075342	0.058330218	0.054722015	0.007818766
Compostimonas suwonensis	UP000230161	1048394	Bacteria	3520901	3422	0.152243133	0.15051545	0.332222633	0.365018784	0.002171888	0.020118725	0.016342417	0.001341987	0.002721464	0.031303653	0.027259799	0.001685365	0.00111108	0.019596416	0.00312619	0.001315573	0.000472039	0.044679214	0.015665885	0.000897214	0.001508138	0.016320264	0.026848257	0.002340595	0.001103411	0.023945305	0.027849421	0.002212787	0.004089865	0.036154403	0.017022357	0.006748277	0.000347638	0.061606993	0.03400552	0.002348264	0.00590815	0.051422378	0.050476597	0.009865094	0.007988017	0.061955484	0.053999845	0.005646569
Arthrobacter alpinus	UP000062833	656366	Bacteria	3131097	3261	0.183841957	0.186257085	0.310700371	0.319200587	0.007223347	0.020978271	0.022929025	0.005692254	0.006888959	0.03276711	0.015225654	0.005181571	0.001209161	0.014534842	0.004656515	0.004080678	0.001908596	0.03201881	0.021291579	0.012438452	0.008542693	0.016146418	0.02334677	0.005134622	0.004893173	0.020458964	0.021085581	0.005240975	0.003646645	0.026776877	0.014718803	0.008637548	0.003798988	0.01995882	0.050202213	0.010476201	0.023002801	0.039137721	0.030505922	0.014276147	0.018312751	0.069908087	0.028716134	0.012876318
Verrucosispora sediminis	UP000199605	547162	Bacteria	5761871	5813	0.14134558	0.146246072	0.354371002	0.358037346	0.001074138	0.017112792	0.013716475	0.001165775	0.001939488	0.042922821	0.015389381	0.001602095	0.000611264	0.014740629	0.002072258	0.002283649	0.000481097	0.030563727	0.015015542	0.00128657	0.002683522	0.018893477	0.025434107	0.002593968	0.003382259	0.017834959	0.040136727	0.001807238	0.005600825	0.028599247	0.040917729	0.008236446	0.001584392	0.031054717	0.062477026	0.002911575	0.008546243	0.053794367	0.042457344	0.006759311	0.00679784	0.074698663	0.050568309	0.005179604
Jishengella endophytica	UP000248627	515350	Bacteria	5642022	5896	0.142827873	0.145361184	0.35272709	0.359083853	0.00134165	0.017459001	0.014555017	0.001078425	0.002184502	0.043620913	0.014623615	0.001750048	0.000724268	0.015206432	0.002190352	0.002288729	0.000506775	0.03155457	0.014594899	0.001199136	0.002841235	0.019160658	0.026216685	0.002615234	0.003515517	0.01781688	0.039657648	0.002197265	0.005317146	0.029445579	0.040618021	0.007489418	0.001423011	0.031816732	0.060956012	0.002604599	0.008699721	0.052822092	0.042054325	0.006362602	0.006874694	0.074704337	0.050417438	0.00506562
Nitratifractor salsuginis (strain DSM 16511 / JCM 12458 / E9I37-1)	UP000008633	749222	Bacteria	1898769	2076	0.242794674	0.206461134	0.273716813	0.277027379	0.036160797	0.019808097	0.027851729	0.014113881	0.00492635	0.026303358	0.010318791	0.005093827	0.004872631	0.017725695	0.004300681	0.007335805	0.004329121	0.051759851	0.02454959	0.011312593	0.008558703	0.012739306	0.020288408	0.009206491	0.002042903	0.023911281	0.010825961	0.006264585	0.004739913	0.01961376	0.018522	0.009042174	0.00271755	0.036381993	0.039508755	0.011312593	0.032876037	0.025045701	0.045166632	0.028425259	0.007888795	0.042235785	0.021993197	0.010418329
Chromobacterium violaceum (strain ATCC 12472 / DSM 30191 / JCM 1249 / NBRC 12614 / NCIMB 9131 / NCTC 9757)	UP000001424	243365	Bacteria	4198836	4397	0.178616645	0.164188837	0.330647351	0.326547167	0.007659266	0.020738605	0.028124937	0.00784646	0.001507561	0.027288992	0.011297417	0.002234905	0.001263207	0.023320749	0.003458101	0.001752629	0.003465961	0.035632018	0.023924488	0.004922078	0.008447341	0.014110339	0.035291924	0.00770142	0.002400665	0.012494177	0.031630195	0.002900804	0.002166315	0.043286997	0.014162496	0.004120428	0.001538998	0.00870527	0.087815766	0.003000832	0.021879635	0.0412893	0.031735938	0.012985742	0.004869921	0.064939426	0.048616331	0.006115266
Chromobacterium violaceum	UP000254029	536	Bacteria	4137012	4428	0.178918021	0.163378786	0.330417944	0.327285248	0.007762849	0.02093685	0.028473449	0.007508318	0.001453948	0.027876641	0.011536587	0.002195063	0.001160983	0.023495218	0.003493826	0.001620735	0.003296582	0.035797576	0.024226906	0.004782437	0.008406067	0.013904238	0.0352334	0.007532248	0.002237122	0.012643183	0.031719995	0.002841906	0.002058007	0.043548822	0.013955725	0.004212461	0.001694701	0.008891925	0.088077337	0.002763589	0.021935397	0.0416489	0.032155092	0.012733103	0.004839725	0.06526377	0.048157221	0.005845523
Andreprevotia lacus DSM 23236	UP000192761	1121001	Bacteria	4121909	4303	0.190243162	0.182616841	0.31384851	0.313291487	0.008139383	0.020607204	0.025613984	0.009661287	0.003872084	0.03153638	0.013822322	0.003629715	0.000770778	0.02370196	0.001521176	0.00358095	0.002003731	0.032911262	0.02131466	0.010135108	0.012673798	0.014628036	0.033470239	0.008640134	0.004487105	0.013120689	0.030505766	0.003110769	0.001645636	0.039963987	0.008798802	0.009613978	0.001786836	0.012751676	0.078404614	0.004484922	0.024923268	0.030296149	0.024251476	0.024389037	0.018359648	0.060951849	0.034911353	0.010413869
Aquitalea magnusonii	UP000033764	332411	Bacteria	3860396	4103	0.200370895	0.198401667	0.30244721	0.298780229	0.011008875	0.017152893	0.024419093	0.012553039	0.003574815	0.031352679	0.008359626	0.004456084	0.001138501	0.024114456	0.001670837	0.005883679	0.001991016	0.030421673	0.025944606	0.016423942	0.013672889	0.013010771	0.03627582	0.011201604	0.004630939	0.011828751	0.026521239	0.004065186	0.001980136	0.032817576	0.008867095	0.014122849	0.002321298	0.008239171	0.083882249	0.004501158	0.03317428	0.031083791	0.018624784	0.020725377	0.017382148	0.06229814	0.022798769	0.012078988
Rhodococcus kyotonensis	UP000077519	398843	Bacteria	4894069	4877	0.171765609	0.172301572	0.326685655	0.329247164	0.003828881	0.017847269	0.019294593	0.003377703	0.004479901	0.02868044	0.026592517	0.003595936	0.001663105	0.011810314	0.003178474	0.003625974	0.001104037	0.037311054	0.018565108	0.005054908	0.003884665	0.016282246	0.023312895	0.004700586	0.002773885	0.016192133	0.029568083	0.00392022	0.009556877	0.027851033	0.014479374	0.012319728	0.001705403	0.037431818	0.04119388	0.004980733	0.018709779	0.053143961	0.035491018	0.013827128	0.018844029	0.044638402	0.051528671	0.009613887
Nocardioides dokdonensis FR1436	UP000077868	1300347	Bacteria	4023969	4089	0.136657613	0.138442418	0.351586456	0.373313512	0.000248262	0.015212592	0.017095062	0.000276593	0.000900603	0.042884525	0.015527953	0.000856617	0.000303432	0.015987946	0.001931675	0.000870037	0.000119285	0.029918223	0.017366436	0.000336981	0.000757461	0.022109514	0.027260399	0.000678435	0.00122491	0.024794177	0.029409769	0.001635698	0.003434669	0.042533379	0.024299889	0.005534834	0.000382458	0.041041569	0.060422434	0.000818595	0.002097183	0.062634429	0.056725338	0.002482623	0.004960028	0.075436714	0.046204382	0.004089992
Nocardioides lianchengensis	UP000199034	1045774	Bacteria	4941669	5063	0.134680751	0.13604993	0.352173333	0.377095986	0.000163307	0.016242656	0.018006248	0.000280475	0.00049842	0.044436458	0.018528344	0.000712115	0.00022523	0.014777144	0.001393875	0.0007965	4.67E-05	0.030535343	0.015262208	0.000213088	0.000422534	0.019858476	0.026256582	0.000608303	0.000852352	0.02075636	0.034088025	0.001061798	0.003009338	0.037272205	0.030526844	0.004308508	0.000249513	0.042633405	0.058791068	0.000674475	0.001273672	0.063543358	0.055013156	0.002146665	0.002603803	0.07683192	0.050548626	0.002814463
Marinactinospora thermotolerans DSM 45154	UP000190637	1122192	Bacteria	4804134	4956	0.139686735	0.142007038	0.349561438	0.368744788	0.001383826	0.015623	0.013697758	0.000606361	0.001566796	0.038006516	0.016304297	0.0007069	0.000806816	0.01265177	0.004077167	0.001302021	0.000394665	0.033358583	0.016564077	0.000650698	0.001807217	0.020756146	0.022115618	0.001924618	0.001922744	0.031285341	0.027831395	0.002013917	0.003121727	0.041109509	0.030085734	0.008869353	0.000869263	0.034837953	0.059694996	0.002271199	0.010785852	0.054463183	0.05255168	0.005048218	0.002801374	0.076469519	0.049991976	0.002625898
Marinospirillum celere	UP000199058	1122252	Bacteria	2849330	2818	0.24104102	0.250185658	0.262451743	0.246321578	0.023737326	0.015075229	0.018398138	0.01731156	0.007172263	0.023410931	0.006108847	0.011793382	0.004967518	0.015295282	0.003469261	0.012221906	0.005072807	0.018104383	0.022365415	0.025747286	0.02260442	0.009411752	0.033546016	0.012255599	0.008218832	0.014368742	0.00809038	0.014595113	0.004369479	0.02039757	0.006702675	0.017636902	0.009486507	0.011871295	0.050688061	0.016377649	0.049344578	0.017605315	0.020969287	0.035137981	0.018054898	0.036187709	0.011995536	0.028744854
Neptunomonas antarctica	UP000185999	619304	Bacteria	4044319	4170	0.264917777	0.268544346	0.250450323	0.216087554	0.033469302	0.015501806	0.013929223	0.023483404	0.013698529	0.016317768	0.012670416	0.01163711	0.004806762	0.013278679	0.00244863	0.012986416	0.012259467	0.02095392	0.026493564	0.033067997	0.018733018	0.0074668	0.024822324	0.015334163	0.008083964	0.007350339	0.011159401	0.013756388	0.005150949	0.013266068	0.005360133	0.017800595	0.008845035	0.009638744	0.030120147	0.015405374	0.03872781	0.015419468	0.020845619	0.039686196	0.022364793	0.022195666	0.021780267	0.023559807
Nitrincola lacisaponensis	UP000027318	267850	Bacteria	3129507	3092	0.227617002	0.245794306	0.279637655	0.246951037	0.018740971	0.014185621	0.013971849	0.017189928	0.011383582	0.02172323	0.009283251	0.008079228	0.002805873	0.012881901	0.001671829	0.012902032	0.006381516	0.02312377	0.025494431	0.026394573	0.013642085	0.008725336	0.039531466	0.014627544	0.008102235	0.010139297	0.015814312	0.010769108	0.005561898	0.019234659	0.007877918	0.02415716	0.003635077	0.009943739	0.067115683	0.007950773	0.035392156	0.017759347	0.025565369	0.036498401	0.02473904	0.031119598	0.021152853	0.019593182
Thalassolituus oleivorans MIL-1	UP000011866	1298593	Bacteria	3522078	3634	0.265127575	0.264774943	0.248232436	0.221865047	0.029054723	0.017169977	0.014540564	0.023069336	0.010280011	0.019301106	0.01167521	0.013720309	0.002619192	0.015359966	0.001195885	0.012958827	0.007677854	0.018616283	0.02559313	0.03352907	0.026387831	0.009086681	0.016690431	0.012860874	0.013173473	0.005683009	0.01057813	0.011543186	0.005877212	0.019799391	0.003107257	0.020487621	0.013268871	0.00913438	0.016715984	0.012285077	0.042041658	0.019248296	0.019198893	0.040797223	0.022269524	0.024897234	0.022581272	0.024996039
Amphritea atlantica	UP000198749	355243	Bacteria	4170045	4348	0.237849802	0.241541138	0.278048026	0.242561034	0.026918744	0.018574847	0.015920167	0.018412257	0.008105767	0.026858312	0.007963321	0.009056128	0.003940293	0.014872683	0.002700723	0.013241746	0.006861161	0.030284936	0.025938886	0.023669818	0.010084907	0.009112243	0.036786384	0.012863328	0.007453968	0.010735987	0.015574123	0.009043898	0.003959718	0.014483474	0.013240307	0.015018727	0.004323028	0.010694979	0.062588579	0.010489224	0.03206983	0.016700024	0.030249684	0.039518042	0.018478444	0.028549681	0.024909388	0.018623048
Massilia albidiflava	UP000292307	321983	Bacteria	6538143	5987	0.1739939	0.157867609	0.334266626	0.333871865	0.005855332	0.022481154	0.025883037	0.006376122	0.001886774	0.026489173	0.024205497	0.001521533	0.000423974	0.017460004	0.002373151	0.001850984	0.000729106	0.03913313	0.023419494	0.003397754	0.00514458	0.015712718	0.031740664	0.006573426	0.003006358	0.012583848	0.034298271	0.002242839	0.001139314	0.046188344	0.014141171	0.004664168	0.000662115	0.012987174	0.080197083	0.002494745	0.027994646	0.039339611	0.022919352	0.016060524	0.009237485	0.065198329	0.053230252	0.004585247
Paenibacillus anaericanus	UP000279446	170367	Bacteria	5201453	5415	0.294548659	0.27701504	0.240622397	0.187813904	0.032348841	0.015087782	0.025138613	0.02836623	0.017169929	0.010319607	0.014389888	0.013818883	0.009009757	0.009596334	0.003783625	0.014490823	0.014117651	0.022924961	0.027559902	0.038047926	0.02255352	0.00494236	0.015122965	0.015050868	0.011897655	0.004548425	0.008924972	0.011827866	0.00645235	0.00640044	0.006651336	0.01234177	0.014404884	0.009573264	0.014847268	0.019076161	0.040945629	0.013596826	0.027014852	0.039078041	0.021098901	0.012103563	0.013940005	0.022743855
Paenibacillus sabinae T27	UP000019772	1268072	Bacteria	4476519	4776	0.237985246	0.222730306	0.289265739	0.250018709	0.023569015	0.01808975	0.028717888	0.016955161	0.00749512	0.017449073	0.020921865	0.005487977	0.006117932	0.018725736	0.004474688	0.004753477	0.006002663	0.031934008	0.026194719	0.026948654	0.010524263	0.006741184	0.024041481	0.013065527	0.003647035	0.008694044	0.022603978	0.007156016	0.003337419	0.015927799	0.017278851	0.007051471	0.003525735	0.014734906	0.048871074	0.017148839	0.034285615	0.024074989	0.034099309	0.025927323	0.011791544	0.031322818	0.030745806	0.0138523
Paenibacillus nanensis	UP000266482	393251	Bacteria	5394661	5258	0.241892493	0.223246651	0.290850157	0.244010699	0.022814834	0.020285105	0.027709129	0.016007532	0.007788831	0.01233111	0.028487679	0.004261446	0.006485873	0.019825761	0.005100055	0.003070265	0.006756697	0.030510239	0.027614035	0.026287165	0.015271247	0.005807422	0.020327925	0.014132896	0.004007861	0.00546208	0.023557237	0.007774372	0.004871495	0.016095397	0.01341385	0.006780053	0.005164563	0.01457945	0.0365579	0.01910449	0.032266424	0.025253362	0.037544989	0.026164821	0.012659769	0.022997237	0.040383914	0.014424296
Paenibacillus prosopidis	UP000252415	630520	Bacteria	5744403	6048	0.268929774	0.250873938	0.262606053	0.217590235	0.029017403	0.018478344	0.025667152	0.023072078	0.01205098	0.01221079	0.022630775	0.007814467	0.007142327	0.016153797	0.004577022	0.006312468	0.011686448	0.025283818	0.027309636	0.032542608	0.019186518	0.006063876	0.018512812	0.014623597	0.006319257	0.004958267	0.018541014	0.009841329	0.005277363	0.011802388	0.010016284	0.009832973	0.006693712	0.01223638	0.024980912	0.020470738	0.036444358	0.018823553	0.029748556	0.03294422	0.019994443	0.01740877	0.024058613	0.019020442
Desulfotomaculum nigrificans (strain DSM 14880 / VKM B-2319 / CO-1-SRB) (Desulfotomaculum carboxydivorans)	UP000009226	868595	Bacteria	2377851	2620	0.27062461	0.251697015	0.260454503	0.217223871	0.036995169	0.019107589	0.023544789	0.020470164	0.007765415	0.028737713	0.004400612	0.010636915	0.008133815	0.009696991	0.008319277	0.010236974	0.012969694	0.018388452	0.02504236	0.038240411	0.019293051	0.008407592	0.02061273	0.010416128	0.005150028	0.015918155	0.013923496	0.008497168	0.003294151	0.008647304	0.015992592	0.00766953	0.007451266	0.004915363	0.0354219	0.010441361	0.042540092	0.017469976	0.022327303	0.030630178	0.012568491	0.042934986	0.009442139	0.020003356
Desulfotomaculum arcticum DSM 17038	UP000199337	1121424	Bacteria	4475613	5051	0.278696572	0.251972635	0.257970026	0.211360768	0.039940209	0.019611826	0.020112544	0.023989597	0.011468943	0.020745984	0.00761133	0.010905215	0.008795761	0.013176884	0.010423265	0.008791069	0.019350406	0.019423469	0.026066876	0.034260032	0.016021664	0.007513465	0.018966991	0.009812616	0.00540401	0.012669462	0.014463202	0.008667062	0.002630953	0.00940708	0.012060824	0.006535488	0.006127271	0.005566895	0.03488945	0.015385544	0.044574037	0.020510036	0.020686997	0.029979455	0.015789068	0.032588288	0.015461958	0.019294771
Hoeflea phototrophica (strain DSM 17068 / NCIMB 14078 / DFL-43)	UP000004291	411684	Bacteria	3973475	4185	0.194954542	0.201459428	0.306019794	0.297566236	0.009615014	0.016243221	0.025347096	0.011971391	0.00754101	0.028515105	0.013022361	0.003639889	0.002027949	0.013819648	0.003994742	0.00321633	0.002527763	0.039934586	0.027375044	0.013616552	0.006591211	0.009282811	0.024228175	0.011063118	0.005448886	0.013452715	0.024637389	0.005358285	0.002883372	0.029803902	0.016919707	0.009005724	0.001290307	0.022781582	0.044404983	0.016730956	0.029136476	0.031095719	0.029791067	0.02798207	0.018965021	0.049639446	0.037981383	0.012518771
Methylophaga lonarensis MPL	UP000012019	1286106	Bacteria	2329677	2536	0.250697429	0.248825028	0.261593155	0.238884389	0.025897574	0.016610816	0.012434287	0.019410624	0.011406575	0.020668863	0.008296393	0.010140609	0.007044593	0.014615922	0.002558978	0.013704117	0.005381966	0.025601366	0.027033466	0.029860319	0.024352142	0.009658949	0.027995498	0.015095005	0.010932642	0.008147001	0.013398894	0.009400089	0.00926744	0.014850312	0.006712326	0.017003614	0.004246074	0.010868249	0.046597345	0.012557921	0.039827066	0.018950858	0.020457654	0.03762225	0.023391399	0.032232557	0.018260565	0.02012281
Paenisporosarcina antarctica	UP000294292	417367	Bacteria	3164715	3570	0.330328323	0.294613259	0.209328802	0.165729615	0.051364815	0.012406804	0.014382338	0.030740209	0.023673222	0.006219517	0.010909987	0.015436461	0.008362838	0.005453572	0.001924344	0.013581318	0.017068836	0.015397595	0.028078358	0.048957015	0.030893777	0.005268721	0.006898252	0.0158583	0.01554832	0.002544305	0.005069651	0.012153701	0.007812078	0.005044056	0.001985961	0.014150089	0.012090188	0.005500021	0.005155915	0.01883108	0.057175765	0.012893104	0.014819344	0.03791621	0.02879027	0.007555183	0.010196179	0.022238021
Tessaracoccus oleiagri	UP000199475	686624	Bacteria	2951483	2895	0.152333928	0.147686095	0.338430884	0.361549092	0.000894468	0.019746398	0.021436739	0.001029655	0.001381343	0.033713313	0.021138922	0.001430132	0.000574289	0.012811222	0.00378421	0.001067263	0.000466546	0.040550911	0.020090971	0.000975783	0.002185348	0.01994562	0.02718268	0.001626305	0.001815364	0.023133179	0.027377837	0.001594796	0.003720174	0.038559703	0.0216136	0.005319035	0.00087109	0.05049272	0.044482505	0.002053211	0.007483038	0.057551902	0.055128707	0.004416436	0.006056972	0.062687978	0.049812721	0.00372119
Auraticoccus monumenti	UP000198546	675864	Bacteria	3997704	4049	0.131309872	0.136820035	0.358581076	0.373289018	0.00013883	0.015029627	0.01285788	0.000141831	0.000632613	0.048666184	0.012950183	0.000552317	0.000299422	0.017583343	0.002461413	0.000521549	7.20E-05	0.02716109	0.015603707	0.000169597	0.000420992	0.021561376	0.029753829	0.000328689	0.001364283	0.025879355	0.032122188	0.001382293	0.00301448	0.036994735	0.031611145	0.005966675	0.000299422	0.031222422	0.073770344	0.000538809	0.001482851	0.060657317	0.057139298	0.001351526	0.003479747	0.084209586	0.037288153	0.003057255
Pseudoalteromonas lipolytica SCSIO 04301	UP000021443	1452721	Bacteria	4024473	3974	0.300911449	0.279634128	0.222558581	0.196895842	0.042887418	0.019448538	0.014187966	0.027749762	0.017947967	0.013209948	0.010422747	0.013246475	0.004126758	0.014230456	0.001503553	0.016388506	0.010941573	0.014751519	0.023053488	0.038291779	0.033803483	0.009585617	0.012504762	0.013685539	0.013244238	0.004678383	0.00607832	0.012433945	0.004735782	0.011297894	0.001457336	0.017382178	0.011297894	0.007484966	0.010217751	0.020595771	0.040156125	0.01827447	0.020728459	0.03839465	0.030725559	0.015315072	0.017900259	0.0228634
Pseudomonas xinjiangensis	UP000243207	487184	Bacteria	3208755	3245	0.19501707	0.194501294	0.309399128	0.301082507	0.007056949	0.019936723	0.022832241	0.008620174	0.00361075	0.027657482	0.012526365	0.005176779	0.001532371	0.020899714	0.002287805	0.005302061	0.003305023	0.035424988	0.024999439	0.010361973	0.007971323	0.012224379	0.03555027	0.010005759	0.005046822	0.011503538	0.026106411	0.005665754	0.005605918	0.033300797	0.013065827	0.013341636	0.003881883	0.022022581	0.061944644	0.008958623	0.029467531	0.03366636	0.032904382	0.023094025	0.01400825	0.043610413	0.034393746	0.014602874
Pseudomonas pelagia	UP000243750	553151	Bacteria	4056532	4145	0.20749029	0.212016077	0.299146907	0.281346727	0.012267402	0.0180731	0.020873147	0.012879774	0.004393841	0.027524184	0.009797947	0.007215336	0.002220217	0.021367186	0.002542674	0.00791054	0.004754016	0.028934562	0.025970328	0.017488093	0.011967873	0.011578854	0.034402272	0.010975357	0.00669837	0.012859805	0.020644617	0.006943171	0.004055853	0.029875307	0.01081191	0.013441115	0.004777682	0.013832352	0.063581635	0.008521433	0.030154128	0.027300831	0.02976511	0.028131379	0.014788628	0.042755081	0.030895187	0.016451203
Amycolatopsis marina	UP000243799	490629	Bacteria	6323664	6643	0.158363688	0.154786947	0.348567453	0.338281912	0.002519624	0.017765936	0.016819476	0.001966455	0.00391251	0.03463997	0.018676815	0.002628266	0.001505322	0.013538888	0.007554603	0.003680046	0.0008122	0.032136951	0.016587961	0.002574656	0.003094142	0.018624155	0.02603928	0.003615526	0.004273541	0.018081898	0.03182858	0.002984078	0.005805431	0.028511937	0.028465918	0.007580221	0.001487295	0.034959727	0.056266231	0.003642093	0.014369117	0.049975947	0.044895424	0.009617364	0.011187207	0.056248203	0.055101539	0.006573985
Amycolatopsis xylanica	UP000199515	589385	Bacteria	8649293	8491	0.155588208	0.149963124	0.344974786	0.349473882	0.003431388	0.019495403	0.023639914	0.001655169	0.002038785	0.036499034	0.020218932	0.001765467	0.000711043	0.014285367	0.004533677	0.002075204	0.000616699	0.035447038	0.016124713	0.00147446	0.002715142	0.017902667	0.025578112	0.003492087	0.002411302	0.016552033	0.035732148	0.002315224	0.002675948	0.034377352	0.023661072	0.006260991	0.000771741	0.038409831	0.055707592	0.002832725	0.015426851	0.052062891	0.041084392	0.007139215	0.005257554	0.055167546	0.064413182	0.004765026
Saccharomonospora marina XMU15	UP000004926	882083	Bacteria	5349931	5567	0.155840515	0.151714293	0.353152966	0.339292226	0.002160032	0.017292592	0.017259507	0.001240953	0.003537248	0.034834159	0.018147745	0.001805073	0.001307683	0.014105816	0.009552478	0.002559851	0.000819825	0.030912232	0.01593388	0.001591425	0.003953329	0.01975431	0.025486918	0.002749386	0.003992582	0.019424586	0.031498222	0.003324161	0.006545704	0.031507194	0.027447882	0.007221976	0.001562827	0.031367005	0.057950202	0.004751846	0.014548813	0.051138138	0.044959729	0.00738796	0.010848945	0.056784951	0.056557844	0.006273738
Saccharothrix variisporea	UP000272729	543527	Bacteria	8464737	8276	0.138661957	0.14087632	0.365163738	0.355297985	0.001044097	0.018482565	0.019027296	0.000281403	0.001416938	0.040216857	0.020254269	0.001030983	0.000523466	0.012333524	0.002632924	0.001067133	0.000185003	0.027474697	0.013687022	0.000340944	0.002434099	0.022851752	0.023632875	0.000529845	0.001610446	0.020514407	0.036820885	0.001340739	0.002967488	0.036071305	0.034678113	0.003279725	0.000465697	0.024885366	0.06838372	0.000917926	0.008992486	0.059746	0.044820664	0.002284183	0.004333745	0.061612332	0.062205262	0.0034424
Haloechinothrix alba	UP000198348	664784	Bacteria	4200164	4481	0.158550238	0.152027873	0.354471635	0.334950254	0.001763526	0.016999563	0.015990303	0.001594959	0.004138465	0.031872752	0.021484448	0.002022091	0.000816408	0.015058898	0.006717684	0.002756358	0.001183541	0.032251314	0.017713116	0.00161353	0.003009208	0.020247336	0.025605056	0.00376276	0.003112063	0.017047419	0.031894894	0.003258488	0.004659166	0.031561331	0.027868569	0.008884057	0.001945664	0.033321286	0.051022259	0.003694191	0.011019002	0.052689359	0.054413601	0.011037573	0.012050404	0.053692905	0.053104349	0.007404095
Yuhushiella deserti	UP000198727	587909	Bacteria	5220810	5663	0.13202287	0.136322977	0.373647142	0.35800701	0.000638412	0.015762623	0.014857584	0.000578076	0.001309577	0.040021123	0.016392416	0.000971696	0.000442464	0.012896378	0.004973981	0.001276824	0.000193075	0.028111956	0.01477139	0.000735524	0.001458981	0.021063568	0.022322578	0.001364167	0.00273523	0.018705294	0.040844565	0.001125122	0.003595448	0.032923892	0.043615422	0.003539134	0.000655076	0.033046862	0.065081229	0.001184883	0.004123531	0.055390127	0.053017487	0.003417888	0.003923561	0.071547519	0.061252482	0.002409416
Albidovulum xiamenense	UP000199328	990712	Bacteria	2877696	3011	0.153417526	0.163326495	0.345571944	0.337684036	0.002327926	0.016107829	0.022337871	0.004251358	0.002063128	0.026294199	0.017384904	0.001065446	0.001019575	0.012288071	0.004240933	0.00098413	0.000943472	0.042504193	0.024784643	0.004964435	0.002029768	0.012033698	0.022716303	0.00844642	0.001922389	0.022930017	0.02842092	0.00276578	0.002156954	0.048841615	0.022562011	0.00501656	0.000437854	0.039437128	0.042392645	0.016589469	0.014246948	0.035428675	0.055610635	0.015603254	0.00822645	0.065791792	0.061696811	0.004188807
Gemmobacter caeni	UP000244224	589035	Bacteria	4673292	5113	0.169215405	0.179439248	0.336814177	0.31453117	0.00757123	0.015439043	0.020105422	0.007559675	0.0035314	0.031227953	0.016426372	0.002486296	0.001027772	0.013836079	0.002795077	0.00204463	0.000933404	0.039517531	0.026589178	0.00683619	0.005271743	0.008449426	0.025120383	0.011606566	0.002638439	0.01823091	0.029614075	0.004229849	0.002400916	0.036751343	0.022820896	0.00871006	0.000753014	0.014332953	0.068863911	0.013052893	0.024432848	0.031970696	0.032676848	0.024844984	0.012010356	0.057876833	0.054238226	0.007829938
Salipiger marinus	UP000199093	555512	Bacteria	5050255	5375	0.160441997	0.170671976	0.342378553	0.326507473	0.005242995	0.014849806	0.018185933	0.006197617	0.002499719	0.033946402	0.015674333	0.001421537	0.000853041	0.015504438	0.00193657	0.001457774	0.000551863	0.040847362	0.026206064	0.004294907	0.002373189	0.00842289	0.030447508	0.012038216	0.001922313	0.02298518	0.027257514	0.002803868	0.001511237	0.042854028	0.022926965	0.004604402	0.000705125	0.012723144	0.080009433	0.012277614	0.023389722	0.036191872	0.032870002	0.022729149	0.008723474	0.060794623	0.058134513	0.004464803
Dinoroseobacter shibae (strain DSM 16493 / NCIMB 14021 / DFL 12)	UP000006833	398580	Bacteria	3886779	4086	0.167972246	0.171549244	0.336488903	0.323989607	0.00605823	0.017354215	0.021214996	0.00579503	0.003711814	0.034223711	0.016646431	0.00187173	0.000956319	0.013722674	0.002074726	0.002366484	0.001128441	0.043006561	0.026052163	0.004793944	0.005881477	0.010047909	0.024516959	0.009391066	0.00258646	0.021900396	0.026876496	0.003174608	0.002576426	0.034797965	0.023757461	0.005006974	0.001128441	0.024110967	0.05950557	0.008255679	0.018102907	0.039131888	0.039926891	0.02026408	0.009530771	0.059244686	0.056558657	0.005077212
Sedimentitalea nanhaiensis	UP000182466	999627	Bacteria	4364713	4762	0.192014229	0.195419951	0.318678914	0.293886906	0.011874543	0.017732083	0.018982361	0.009062622	0.006423223	0.030715999	0.014298116	0.003499265	0.00167643	0.014909851	0.002791989	0.003403037	0.002575475	0.03859639	0.02794463	0.011159706	0.00925714	0.009843444	0.025428954	0.01077067	0.005120708	0.016278352	0.025136146	0.004448486	0.004184546	0.032100308	0.018881321	0.00869833	0.001765098	0.009897057	0.061474613	0.009277073	0.029183223	0.033743746	0.02505229	0.02758515	0.015448729	0.051846307	0.044314399	0.008605538
Nesiotobacter exalbescens	UP000185783	197461	Bacteria	3568915	3634	0.217199065	0.225749282	0.290426642	0.266625011	0.013900062	0.018587214	0.024493227	0.011838925	0.011219408	0.022470758	0.014981066	0.006464168	0.002465462	0.012642533	0.00239149	0.005979985	0.004110504	0.028392742	0.025902062	0.021295607	0.013434373	0.010376292	0.022753197	0.010520033	0.009151546	0.011305148	0.018807449	0.007822567	0.006136336	0.024526851	0.012611431	0.012618156	0.003384231	0.014638944	0.03879173	0.01846869	0.035444485	0.02630975	0.027830385	0.030233643	0.022676703	0.037467795	0.02902655	0.019379894
Oceanicola granulosus (strain ATCC BAA-861 / DSM 15982 / KCTC 12143 / HTCC2516)	UP000003635	314256	Bacteria	3704618	3791	0.148312188	0.142622802	0.343677	0.36538801	0.001104587	0.019943297	0.020617062	0.001654451	0.000942624	0.033612152	0.017971399	0.000709397	0.000374944	0.016052139	0.00178807	0.000519091	0.00039438	0.043640893	0.023517007	0.001216341	0.001660119	0.017234468	0.025300218	0.003187429	0.000843017	0.021898998	0.029733952	0.001000121	0.001450377	0.047637326	0.021443073	0.002363038	0.000439729	0.045949673	0.0526355	0.00217921	0.007221114	0.054323153	0.055476329	0.007887591	0.002728264	0.070550212	0.059880909	0.002124953
Pseudooceanicola batsensis (strain ATCC BAA-863 / DSM 15984 / KCTC 12145 / HTCC2597) (Oceanicola batsensis)	UP000004318	252305	Bacteria	3966492	4193	0.170248421	0.164909446	0.333895291	0.330946842	0.005000923	0.019451562	0.021965638	0.004538042	0.002877119	0.031016764	0.019739728	0.001443854	0.001101988	0.01246449	0.003665982	0.001547472	0.001340992	0.045078644	0.026518051	0.003604718	0.003201589	0.012199771	0.026213246	0.007971071	0.001693446	0.020623134	0.027057322	0.002251625	0.002644922	0.035374041	0.025096131	0.005305728	0.000921223	0.028921701	0.055839099	0.008095111	0.021955806	0.045477236	0.040433202	0.017665086	0.00710128	0.061144071	0.050394961	0.004236263
Paracoccus saliphilus	UP000186216	405559	Bacteria	4100848	4382	0.189018466	0.19394257	0.319695585	0.297343379	0.008776563	0.014510555	0.020150175	0.011506025	0.00558329	0.027368509	0.015492313	0.00354735	0.001587492	0.014008703	0.003811444	0.003423716	0.00300014	0.044135205	0.028449759	0.008278369	0.008046463	0.007051537	0.023753855	0.013923841	0.004623479	0.017891108	0.024709277	0.004850995	0.004348411	0.031788613	0.019142813	0.009512516	0.00247561	0.014255971	0.055846799	0.013018166	0.026973465	0.028301252	0.034746323	0.030944389	0.015630578	0.051299402	0.043034202	0.009017979
Paracoccus isoporae	UP000199344	591205	Bacteria	3188671	3345	0.167288817	0.171272295	0.343380989	0.318057899	0.005934807	0.015379882	0.019223206	0.008644421	0.002767946	0.029071901	0.017360347	0.001296475	0.000882506	0.015154081	0.002337983	0.001547679	0.000849577	0.045789655	0.027888326	0.005251759	0.004367371	0.007903982	0.028047328	0.011744483	0.001950358	0.017276612	0.031320504	0.002275888	0.002228846	0.040577411	0.023127685	0.004857548	0.000757375	0.016022475	0.068678367	0.008189056	0.018410322	0.035854403	0.039853907	0.02708485	0.008837293	0.056746657	0.06003865	0.003943994
Phaeobacter inhibens (strain ATCC 700781 / DSM 17395 / CIP 105210 / JCM 21319 / NBRC 16654 / NCIMB 13546 / BS107)	UP000002914	391619	Bacteria	3713793	3853	0.193915493	0.202781361	0.313350798	0.289952348	0.013805293	0.015788441	0.017941226	0.010982842	0.007573928	0.030384569	0.012360947	0.004690891	0.00128117	0.01542897	0.001696379	0.003940446	0.00171415	0.035031032	0.027507187	0.01393858	0.007825153	0.009222646	0.028385265	0.012038635	0.00612312	0.014605822	0.023080446	0.006020529	0.003540585	0.031664931	0.016136602	0.010946491	0.002854763	0.013046769	0.060073623	0.011251839	0.026116157	0.028403037	0.031790948	0.032963065	0.018724792	0.047716714	0.041875516	0.012551588
Rhodovulum imhoffii	UP000243859	365340	Bacteria	2658381	2892	0.178372099	0.187368176	0.327942834	0.30631689	0.009358852	0.017071186	0.019310178	0.006856913	0.005210396	0.029093355	0.017232565	0.002576421	0.001486266	0.012300914	0.003842625	0.002876608	0.002293161	0.036486317	0.026406339	0.009645497	0.006373905	0.010758222	0.023702395	0.009978411	0.003184695	0.020001964	0.025865776	0.004632592	0.00315084	0.034720177	0.021731991	0.010634084	0.000817052	0.013628059	0.059393102	0.016737143	0.028043827	0.032708018	0.030321189	0.02368321	0.013395583	0.057402385	0.047149743	0.006941553
Roseivivax isoporae LMG 25204	UP000023430	1449351	Bacteria	4352073	4626	0.148273248	0.148970617	0.349796752	0.352959383	0.001747497	0.018312531	0.018445575	0.002336201	0.001568267	0.029692978	0.022207348	0.000715543	0.000530109	0.011993277	0.002227973	0.000692795	0.000369491	0.042623769	0.024851687	0.00132148	0.001689592	0.014631412	0.025072278	0.005367264	0.001111918	0.021455269	0.029779836	0.001504157	0.001890192	0.046403464	0.02479585	0.003581163	0.000408094	0.046111181	0.047343735	0.005302465	0.011170885	0.052940552	0.046615784	0.010114804	0.006125547	0.05619979	0.073239784	0.002487857
Aliiroseovarius crassostreae	UP000050471	154981	Bacteria	3116091	3465	0.202763976	0.206001686	0.310172585	0.281061753	0.018737918	0.017175381	0.018917951	0.01129108	0.006586143	0.031081279	0.012508954	0.0034784	0.001576977	0.012428083	0.00244056	0.003574674	0.001744495	0.03534913	0.028003381	0.015745704	0.009099871	0.009201922	0.024716568	0.011813851	0.005336499	0.01515169	0.022717908	0.005474171	0.003698869	0.030003967	0.015212343	0.011082165	0.001829217	0.01154332	0.05451932	0.017143611	0.033982994	0.030219622	0.027553779	0.03027161	0.01759225	0.047978427	0.037490276	0.010905982
Roseovarius mucosus DSM 17069	UP000030021	1288298	Bacteria	3871475	4182	0.181931951	0.194489697	0.323024687	0.300553665	0.008995871	0.014862675	0.019422215	0.010313984	0.006008612	0.028411887	0.017870856	0.002840026	0.001204202	0.014724742	0.001985306	0.003154638	0.001900067	0.037332591	0.027501374	0.011649145	0.009946679	0.008484433	0.022027446	0.012637148	0.004374338	0.019449337	0.022466817	0.004750942	0.003262349	0.037058275	0.018227312	0.008347275	0.002235601	0.02528747	0.044736807	0.013388031	0.02272176	0.029919077	0.035228725	0.029141072	0.014391533	0.051735748	0.051532723	0.007770746
Pacificibacter marinus	UP000193307	658057	Bacteria	3485709	3808	0.230374366	0.243903608	0.274289104	0.251432922	0.028798445	0.016591746	0.010739279	0.013946947	0.016787976	0.01844388	0.015725925	0.008734808	0.001917544	0.010246122	0.001377051	0.005275828	0.004048531	0.030008529	0.028748527	0.024170692	0.021922656	0.009989646	0.011656739	0.010733254	0.012073297	0.01114723	0.011354648	0.011525058	0.004072629	0.026336966	0.007220052	0.015008998	0.005085622	0.009664318	0.021969992	0.019999948	0.036929933	0.025100202	0.016828427	0.036540055	0.025378194	0.031442384	0.034506323	0.021777205
Salipiger mucosus DSM 16094	UP000015347	1123237	Bacteria	4909257	5583	0.164429592	0.156852652	0.337274746	0.34144301	0.003623191	0.019862467	0.022430294	0.003001094	0.002501218	0.030670929	0.019302091	0.001329746	0.000905034	0.01397883	0.00252505	0.001399411	0.000738816	0.042481589	0.026675581	0.003039594	0.002996817	0.015191246	0.02693163	0.005642864	0.001917009	0.021629757	0.026923686	0.002295889	0.002914319	0.043086575	0.020219958	0.005028101	0.000894645	0.033326754	0.053616377	0.00728488	0.015112414	0.048326726	0.049877689	0.013201516	0.007474931	0.059753618	0.053006503	0.00406318
Sulfitobacter marinus	UP000199239	394264	Bacteria	3248096	3434	0.210417118	0.215529036	0.299030878	0.275022967	0.019408957	0.018888035	0.017004773	0.010314068	0.010411972	0.026373054	0.015756039	0.004279133	0.001561842	0.013986382	0.001833386	0.003351818	0.003165247	0.035823537	0.029810769	0.017191345	0.015561155	0.009407996	0.018976703	0.01108252	0.006685164	0.016632554	0.018310772	0.006991806	0.002596297	0.029400681	0.01232756	0.011504614	0.004834229	0.006941007	0.043908909	0.015018066	0.031839962	0.029651906	0.022277722	0.032758965	0.020712185	0.043393529	0.04121009	0.012114204
Palleronia marisminoris	UP000193870	315423	Bacteria	3369909	3664	0.167813137	0.165138584	0.333286151	0.333762128	0.003454989	0.019407942	0.022051041	0.003860045	0.002595026	0.028381479	0.022119588	0.001915779	0.000919609	0.012837142	0.002902156	0.001376298	0.00115107	0.045605683	0.026114058	0.003294748	0.004357684	0.013770105	0.025114328	0.006696323	0.002245164	0.021673582	0.025431251	0.002978715	0.00338199	0.039398097	0.020804716	0.005637838	0.001352262	0.027184117	0.053479782	0.011188433	0.018645014	0.046932128	0.043469126	0.015530983	0.008943268	0.057953197	0.051793683	0.005617362
Roseibacterium elongatum DSM 19469	UP000019593	1294273	Bacteria	3045717	3433	0.165950087	0.173999751	0.334917525	0.325132637	0.006515707	0.016202096	0.017564337	0.005953278	0.003416929	0.029975208	0.020110536	0.001042119	0.000696388	0.012584229	0.002213272	0.002033019	0.000763367	0.043779839	0.027193597	0.004770305	0.006677245	0.010026211	0.02353042	0.011029915	0.002569838	0.023659454	0.025981074	0.002449669	0.002920495	0.042432373	0.017601767	0.006798399	0.00097908	0.015944029	0.061600273	0.009723819	0.020716304	0.038637208	0.036618964	0.024415926	0.007757779	0.068389808	0.050808726	0.003716366
Labrenzia alexandrii	UP000053235	388408	Bacteria	4763814	4993	0.213795081	0.216269779	0.291394248	0.278540892	0.016920056	0.019170774	0.022428458	0.011010505	0.01124918	0.023101658	0.015935131	0.005738889	0.002374778	0.012980985	0.00294407	0.004453574	0.002998228	0.035044819	0.024996568	0.016949024	0.011284446	0.009985277	0.022186005	0.009746602	0.007510369	0.008073993	0.02661313	0.005894437	0.003347738	0.022431606	0.018949732	0.00887881	0.002776557	0.020135547	0.036520947	0.020099651	0.035736282	0.031717863	0.025172267	0.028775683	0.022899509	0.039003412	0.031929458	0.017530281
Wenxinia marina DSM 24838	UP000035100	1123501	Bacteria	3722768	4030	0.147010322	0.146540778	0.353693054	0.352755846	0.00135224	0.018430918	0.019193266	0.001961473	0.001265207	0.029350377	0.022449762	0.00090015	0.000604398	0.011982393	0.002722209	0.000761542	0.000543152	0.042867136	0.024316144	0.001500519	0.001424768	0.014862552	0.025001934	0.004266245	0.001024253	0.019692095	0.033588416	0.001624622	0.002159716	0.040465661	0.028632352	0.003007485	0.000620515	0.034719849	0.059890209	0.003886683	0.008637252	0.05290095	0.052174866	0.008683186	0.004057526	0.064351473	0.065209718	0.00282536
Tranquillimonas alkanivorans	UP000199356	441119	Bacteria	4049719	4454	0.164365143	0.159799383	0.342319164	0.333516309	0.003375893	0.019276002	0.02359347	0.00276398	0.002586925	0.025781097	0.022445207	0.00172758	0.001048994	0.013027969	0.002952888	0.001362358	0.001093443	0.041129298	0.025555889	0.003295144	0.003521093	0.015864549	0.025572187	0.004721954	0.002134288	0.019061165	0.029497765	0.002643227	0.003220322	0.04142192	0.021944417	0.005222004	0.001257163	0.027809448	0.056147096	0.010151386	0.016549062	0.049393828	0.048711538	0.011132965	0.007765962	0.057156827	0.05614117	0.005312383
Tropicimonas isoalkanivorans	UP000198728	441112	Bacteria	4448033	4790	0.176081149	0.174189747	0.329285617	0.320443487	0.006103228	0.01909611	0.0223821	0.005242612	0.004227543	0.026397861	0.021733266	0.002632434	0.001241014	0.013037396	0.003173355	0.002239222	0.001695603	0.040664132	0.02601544	0.007228235	0.005921123	0.013307857	0.023341863	0.006785112	0.003709554	0.016645106	0.028461722	0.003448536	0.004244404	0.031972984	0.023861875	0.006654266	0.001598481	0.029046483	0.047536924	0.011374167	0.021711683	0.043815229	0.03974686	0.017148257	0.011434869	0.053187586	0.051056953	0.007709802
Tropicibacter naphthalenivorans	UP000054935	441103	Bacteria	4035417	4206	0.181552737	0.180615535	0.324574883	0.313256846	0.01017813	0.021180711	0.021693669	0.005008404	0.002998203	0.035286316	0.016958099	0.002151451	0.000716655	0.014125678	0.001187981	0.001515085	0.000779845	0.040420358	0.027507194	0.008418461	0.010300051	0.013098275	0.024143973	0.007121941	0.002543975	0.019817283	0.024132822	0.003731956	0.001952958	0.03890676	0.01370639	0.006994816	0.001754466	0.013104222	0.059129205	0.009668146	0.025948248	0.043180668	0.031656951	0.021394072	0.00873813	0.054369846	0.052524683	0.007197026
Albimonas donghaensis	UP000199118	356660	Bacteria	4336283	4253	0.140130384	0.146355531	0.357523021	0.355991064	0.002590243	0.016329465	0.019845388	0.002923018	0.000550703	0.032599431	0.014300302	0.000608126	0.000438626	0.009543912	0.001931613	0.000426864	0.000388121	0.040540354	0.025385631	0.001521353	0.001345626	0.009164093	0.02208141	0.008773204	0.000561081	0.027171266	0.03024718	0.001497139	0.001649343	0.045273913	0.024871595	0.003378939	0.000314095	0.02379371	0.068669816	0.004204303	0.01213969	0.048870089	0.047681511	0.010552613	0.001761421	0.082521807	0.06697412	0.002236714
Roseibaca ekhonensis	UP000272908	254356	Bacteria	3520062	3887	0.186557225	0.192201728	0.321216501	0.300024545	0.011088725	0.015837505	0.016722149	0.008439908	0.007805828	0.026352661	0.016952258	0.003166137	0.00106447	0.014273612	0.001886899	0.002939437	0.003316987	0.032442042	0.027755477	0.012050924	0.011770531	0.009476254	0.022162962	0.011909449	0.005649616	0.018352518	0.02313624	0.004754746	0.003305055	0.041235637	0.01531848	0.00900666	0.003041708	0.009570002	0.056358098	0.014055434	0.028086153	0.036602764	0.026351809	0.026075677	0.019111879	0.047850862	0.052845092	0.009485628
Mameliella alba	UP000030960	561184	Bacteria	5236890	5714	0.174504334	0.171273408	0.332147133	0.322075125	0.006500805	0.019611258	0.022185687	0.004643023	0.004228846	0.030861064	0.017561568	0.001834295	0.000795701	0.013893551	0.002694156	0.002087498	0.000964695	0.042481511	0.027054416	0.004540481	0.005251972	0.012462549	0.026270745	0.008145483	0.002570419	0.020287232	0.027032074	0.003021259	0.002406581	0.036992948	0.020097615	0.006711617	0.001068955	0.014932145	0.066752405	0.009186941	0.02435625	0.044711651	0.035496067	0.017654944	0.010465563	0.059601405	0.048129902	0.004581727
Celeribacter neptunius	UP000199630	588602	Bacteria	3894851	4197	0.185701584	0.19093439	0.313908799	0.309455227	0.015833305	0.015261008	0.01957365	0.010187356	0.004294156	0.033084645	0.015510569	0.002109721	0.001355644	0.012589003	0.002000345	0.002206773	0.000848048	0.042762094	0.028567885	0.009097449	0.007744116	0.008409614	0.023062122	0.012312482	0.002450943	0.014174952	0.030111471	0.003154953	0.002332324	0.032000129	0.015680025	0.009393996	0.000997477	0.031295349	0.047355878	0.010472349	0.026441989	0.030786982	0.037208575	0.027753729	0.009303877	0.058400525	0.043949052	0.006892987
Pontibaca methylaminivorans	UP000192455	515897	Bacteria	2363713	2497	0.164209022	0.168478999	0.339421495	0.327890484	0.00494986	0.016780027	0.018220563	0.005963947	0.002189361	0.029704239	0.016073085	0.001129584	0.000745017	0.017195054	0.002447008	0.001552225	0.001158775	0.043906531	0.02612511	0.005028551	0.002867111	0.010340132	0.026292643	0.011053419	0.001410076	0.019807057	0.031289464	0.001597916	0.001596647	0.047071904	0.02457923	0.005311581	0.000458179	0.026825705	0.056428409	0.016068009	0.025517165	0.037860086	0.035834451	0.022255334	0.008199	0.058140553	0.059185101	0.003312599
Hwanghaeicola aestuarii	UP000248916	568105	Bacteria	4033441	4336	0.165102614	0.169622091	0.332859047	0.332416248	0.003614109	0.016527911	0.019234588	0.005624592	0.002668	0.023749436	0.026161569	0.001548585	0.001289744	0.012252567	0.003457168	0.001680237	0.001454123	0.046253011	0.025562813	0.003675844	0.004354187	0.010694312	0.022382337	0.009017794	0.002316184	0.020424663	0.027336768	0.002772131	0.004157825	0.035361593	0.02498042	0.007217062	0.001590982	0.049120349	0.033702182	0.010329852	0.017167577	0.04039933	0.044611452	0.021306063	0.008602011	0.050936701	0.063143152	0.004971539
Planktotalea frisia	UP000184514	696762	Bacteria	3713442	4128	0.223332692	0.234139378	0.285497121	0.257030809	0.022558317	0.018180437	0.016694754	0.012168226	0.01414025	0.015339946	0.018598109	0.007605343	0.001829839	0.01428486	0.001606865	0.005716529	0.003561117	0.032163152	0.02948262	0.021019313	0.018496317	0.009780145	0.014510258	0.011288449	0.010368278	0.010423214	0.013863957	0.011874159	0.003811558	0.029537556	0.005873257	0.015308439	0.005653515	0.016528331	0.023527767	0.020406943	0.033198849	0.025200878	0.0252954	0.034924472	0.02525743	0.024166797	0.044625445	0.019441532
Oceanicella actignis	UP000184066	1189325	Bacteria	3004902	3013	0.136769308	0.14353461	0.362200039	0.357496043	0.001637352	0.015975168	0.020858272	0.002299282	0.000576068	0.022217075	0.017048433	0.000392366	0.000459257	0.010929327	0.002130555	0.000262575	0.00038937	0.038823223	0.024528338	0.00196682	0.002048687	0.010475062	0.022620423	0.008017036	0.000975423	0.02966603	0.029331571	0.001277934	0.001702247	0.066442562	0.017480734	0.002494966	0.000249596	0.018415223	0.072531716	0.008795777	0.011609228	0.044559947	0.051053447	0.011235832	0.002765528	0.078791594	0.080435935	0.002080636
Azonexus hydrophilus	UP000187526	418702	Bacteria	3331557	3392	0.19059827	0.186106076	0.30585489	0.317440764	0.009211934	0.019817814	0.027325135	0.009406438	0.003124674	0.026501194	0.015348721	0.003112067	0.001047261	0.017150586	0.001824377	0.004049469	0.001554232	0.040996258	0.023896999	0.009983647	0.007324523	0.013732355	0.03026521	0.008640128	0.0037343	0.009573027	0.031730295	0.002868036	0.002479028	0.038025566	0.012748128	0.011231716	0.001748737	0.02169442	0.068517698	0.006680678	0.036429912	0.033967993	0.022874051	0.020688581	0.01299486	0.062946414	0.032103094	0.009928718
Skermanella aerolata KACC 11604	UP000032292	1385368	Bacteria	7235084	8022	0.175101215	0.171577552	0.324261888	0.329059345	0.004294586	0.019921705	0.025097019	0.005091139	0.003020765	0.028841357	0.019594956	0.002808046	0.00134763	0.016975993	0.00510192	0.002227529	0.002518617	0.04403599	0.024521892	0.00391725	0.004044549	0.01190144	0.026817839	0.008884822	0.002889319	0.016204319	0.030910073	0.003708678	0.003096232	0.033100698	0.024596115	0.00664817	0.001633328	0.020773822	0.06303716	0.009379505	0.023124089	0.041254482	0.032584452	0.016807643	0.008870723	0.059389851	0.042510473	0.008812672
Tistlia consotensis USBA 355	UP000192917	560819	Bacteria	6255833	6388	0.139520794	0.142588821	0.348624232	0.369266153	0.000729417	0.017385149	0.023401758	0.001493362	0.000662757	0.028796371	0.016144518	0.000607607	0.000576915	0.018281454	0.003759781	0.000598975	0.000330899	0.038487878	0.018867961	0.001020991	0.000810463	0.01522951	0.028640034	0.003301797	0.00087952	0.016672997	0.038295093	0.001129852	0.001784937	0.048542414	0.023986825	0.00263904	0.000364948	0.036717328	0.075468966	0.001669362	0.005017677	0.046849553	0.056143021	0.005842047	0.003230342	0.078788986	0.053806586	0.002604991
Sanguibacter marinus	UP000198520	285351	Bacteria	2691093	2643	0.137349025	0.140860238	0.352012732	0.369778005	0.000287616	0.015731933	0.017653833	0.000442572	0.001308765	0.031623281	0.02885191	0.001257484	0.000383488	0.01358373	0.001525034	0.000680023	0.000217384	0.033347863	0.016395234	0.000506115	0.000677793	0.019706163	0.026377074	0.000934195	0.001490476	0.022592358	0.029486226	0.002539494	0.003052298	0.04310563	0.021170999	0.006439034	0.000488279	0.053489909	0.044269472	0.001578544	0.002657662	0.060141868	0.053637062	0.002859439	0.007410017	0.063650116	0.065120526	0.00691059
Lewinella agarilytica	UP000199021	478744	Bacteria	5481203	4889	0.243081978	0.227447682	0.264688738	0.264781602	0.022887293	0.026070584	0.020867086	0.017767537	0.005872887	0.026304295	0.018132061	0.009934101	0.004034394	0.018379455	0.003065067	0.010755648	0.004993323	0.028148262	0.021279775	0.023286846	0.01203203	0.011165054	0.023211314	0.006697171	0.006583873	0.016855132	0.013462212	0.008792911	0.004932569	0.017151786	0.016422191	0.009128426	0.006044203	0.020891168	0.038308959	0.01486448	0.03731938	0.03278527	0.026488199	0.028167418	0.01262315	0.03581476	0.015582582	0.019771324
Pedobacter insulae	UP000199666	414048	Bacteria	4056826	3767	0.327133823	0.286447829	0.212362571	0.174055777	0.053863464	0.020109135	0.021452061	0.039796757	0.016331046	0.016366542	0.008561154	0.016496693	0.012030133	0.011727679	0.005963302	0.014777363	0.016277802	0.017952762	0.022494751	0.040473396	0.023022013	0.005227502	0.012996655	0.012341461	0.012729697	0.005782125	0.006205857	0.011648553	0.003721887	0.004662527	0.002915096	0.007369085	0.010523778	0.005549184	0.009196381	0.014564388	0.040142841	0.013299109	0.016845736	0.038182435	0.024777578	0.015698776	0.010701257	0.02289408
Pedobacter hartonius	UP000198850	425514	Bacteria	4639293	4634	0.300151338	0.25883944	0.233637539	0.207371684	0.047431242	0.023353173	0.020668276	0.030807771	0.01591474	0.019236589	0.009911874	0.012484901	0.008892752	0.013835109	0.011010535	0.011701806	0.014139682	0.032205185	0.023097099	0.026616176	0.010550766	0.00625506	0.025822088	0.012469381	0.007060141	0.007570996	0.010829473	0.012450628	0.001277137	0.006569333	0.004953351	0.00780379	0.004405637	0.008936077	0.038783571	0.015725918	0.039249807	0.019231416	0.017995665	0.033921398	0.025635852	0.021239269	0.011036401	0.017674279
Pedobacter duraquae	UP000295499	425511	Bacteria	4874045	4663	0.306861139	0.273452133	0.223634579	0.19605215	0.04774297	0.02236134	0.021330983	0.032663683	0.018898502	0.015822202	0.010000129	0.014886633	0.010110305	0.012126703	0.006653007	0.013592839	0.013511592	0.027252768	0.022809429	0.032450102	0.016410626	0.006174143	0.021106323	0.011573363	0.011043412	0.005689124	0.007949263	0.012343977	0.002788859	0.006388339	0.004288232	0.008737726	0.008499525	0.008829436	0.022498598	0.018685537	0.036429966	0.016602049	0.017944468	0.036522907	0.026010061	0.017251408	0.011746936	0.021987728
Pedobacter metabolipauper	UP000295620	425513	Bacteria	4797043	4545	0.312262158	0.273554146	0.220688662	0.193495034	0.048979025	0.022194344	0.023327544	0.035092316	0.015783506	0.021570208	0.008898	0.011639695	0.009317634	0.013098722	0.007379561	0.012315738	0.014068696	0.027862848	0.022371954	0.032905965	0.014565879	0.006031853	0.021197478	0.011387039	0.010472098	0.005372071	0.010042457	0.011196296	0.001697925	0.005996206	0.005787327	0.008016205	0.006607834	0.006258243	0.025765927	0.01792483	0.041268009	0.015955487	0.01618563	0.038079788	0.026778427	0.018863535	0.008945529	0.018067418
Pedobacter steynii	UP000094313	430522	Bacteria	5980257	5356	0.308950268	0.270503927	0.226922856	0.19362295	0.051572198	0.021069329	0.019719387	0.035039798	0.014188688	0.020072549	0.008513012	0.013820978	0.011628764	0.012796607	0.007714384	0.013553598	0.011405028	0.026938642	0.022429304	0.032828021	0.014206246	0.004821365	0.022788987	0.012877875	0.008725712	0.005681696	0.010053581	0.013722153	0.001870154	0.004773708	0.004944269	0.008023401	0.006000745	0.007285473	0.029595885	0.016101984	0.041104254	0.015955502	0.017742883	0.036056644	0.024407814	0.018794844	0.010640011	0.019222251
Pedobacter glucosidilyticus	UP000031461	1122941	Bacteria	3507324	3311	0.34222511	0.305615707	0.193630299	0.158528884	0.061696662	0.019626946	0.015064489	0.040194781	0.017385919	0.01570686	0.004658256	0.017708388	0.018292594	0.010817658	0.004996121	0.014087675	0.023054348	0.015492166	0.020391632	0.039356535	0.028728765	0.003947457	0.00961332	0.014299803	0.012814909	0.003345288	0.004029571	0.015468216	0.001513976	0.002426638	0.000563678	0.007042982	0.00961161	0.002713182	0.004318681	0.014621416	0.042226246	0.009272889	0.017282422	0.043339061	0.022155372	0.012708845	0.005025203	0.032293879
Pedobacter bauzanensis	UP000294616	653929	Bacteria	2830066	2712	0.328191993	0.300727262	0.206292715	0.16478803	0.047694816	0.016091554	0.021841264	0.041091766	0.018391862	0.011583163	0.005987161	0.016712743	0.012035804	0.009835141	0.004136314	0.014368974	0.021816883	0.016930054	0.022480474	0.042977595	0.023212968	0.003781197	0.012964408	0.014213146	0.010847489	0.004029249	0.005846174	0.015510647	0.004664219	0.004545493	0.003144107	0.010308983	0.009464124	0.004221118	0.00960087	0.018476666	0.045758105	0.010811447	0.017892579	0.043272289	0.025108337	0.010932293	0.00574971	0.026375096
Sphingobacterium wenxiniae	UP000198785	683125	Bacteria	3434988	3412	0.306081128	0.276354386	0.22883719	0.188727297	0.045859789	0.02100193	0.020977476	0.032015127	0.01814601	0.014302308	0.011903161	0.011279574	0.007432379	0.010136333	0.003678635	0.010960794	0.016430711	0.024214185	0.022953039	0.031797658	0.022084036	0.006598311	0.017986183	0.01315732	0.009248116	0.005235854	0.008666451	0.012393121	0.004876898	0.007147661	0.005085634	0.013973921	0.008327584	0.006510101	0.014686591	0.014486589	0.043961956	0.016668268	0.02067005	0.037988978	0.022206307	0.014242046	0.011835038	0.022321592
Mucilaginibacter gracilis	UP000268007	423350	Bacteria	5759189	5778	0.303409039	0.264279745	0.222955003	0.209356213	0.05018625	0.030234997	0.01958141	0.027595562	0.014051462	0.02641727	0.009516968	0.011183349	0.004065678	0.017201907	0.006484249	0.010242071	0.023214214	0.016342932	0.022259913	0.032799942	0.021805161	0.00838087	0.017784281	0.010621812	0.007814124	0.010248842	0.011073438	0.009140353	0.002195622	0.012301215	0.00540545	0.007942267	0.007446884	0.005887289	0.020399233	0.015067231	0.034780951	0.016588279	0.016296571	0.036641109	0.019117803	0.028786876	0.011109901	0.017796262
Novosphingobium pentaromativorans US6-1	UP000004030	1088721	Bacteria	4727727	5229	0.183424297	0.180850544	0.315198191	0.320526968	0.004753447	0.016915951	0.026547218	0.008881223	0.00389553	0.024967812	0.017345545	0.004206461	0.001236112	0.017256707	0.004145544	0.002991289	0.002295818	0.039716126	0.024585176	0.008299337	0.00553966	0.011861091	0.026391752	0.008844419	0.003460225	0.016904529	0.026180446	0.005189386	0.004104298	0.041122298	0.014232421	0.007878628	0.001814826	0.029191406	0.045424577	0.013423998	0.029396367	0.036566832	0.029643209	0.022515894	0.015734411	0.054296917	0.044560314	0.010598328
Sphingobium ummariense RL-3	UP000015523	1346791	Bacteria	4053992	4462	0.171719713	0.17069677	0.331754642	0.325828875	0.004176725	0.016140037	0.025365241	0.008767866	0.002806931	0.026502666	0.019553052	0.002178646	0.000868054	0.018673157	0.003344192	0.00178051	0.002140905	0.042061041	0.024198215	0.005195005	0.004418714	0.008648721	0.027553508	0.011437152	0.002906835	0.019388765	0.027737775	0.003884413	0.003857772	0.041093822	0.020743019	0.006517437	0.001716128	0.02532824	0.056776522	0.008233565	0.020933946	0.040565442	0.032191271	0.019103854	0.010026656	0.053537414	0.060384164	0.00786355
Sphingobium quisquiliarum P25	UP000015525	1329909	Bacteria	3607510	3949	0.176895698	0.176952524	0.329672821	0.316478956	0.005046376	0.014506253	0.024969084	0.010414596	0.002831726	0.023250089	0.01984786	0.002363514	0.000896505	0.019828733	0.004451755	0.001911935	0.003268335	0.041594349	0.025517133	0.006172413	0.005720003	0.007655223	0.027036535	0.013272934	0.003257524	0.019926866	0.025846461	0.004854268	0.002779332	0.040687032	0.020987204	0.006381986	0.001654959	0.020122301	0.057187552	0.011042483	0.028817902	0.03610471	0.025273463	0.02227042	0.009250304	0.050043786	0.061377341	0.009532229
Sphingomonas sanxanigenens DSM 19645 = NX02	UP000018851	1123269	Bacteria	5784345	6101	0.162268357	0.16570038	0.337126907	0.334904356	0.003250326	0.016566448	0.022038635	0.007282764	0.002107241	0.029159064	0.020411656	0.001305939	0.000623407	0.018170087	0.002705753	0.001417447	0.001118191	0.045638899	0.022625737	0.003417848	0.003645013	0.009587089	0.025524943	0.010177821	0.002119169	0.018408663	0.03116517	0.002364487	0.002759692	0.046718192	0.019167954	0.005728396	0.000827752	0.032674935	0.050976239	0.006644835	0.018513428	0.037122805	0.032931144	0.024218485	0.009194477	0.05287343	0.071422644	0.005284957
Sphingomonas changbaiensis NBRC 104936	UP000033202	1219043	Bacteria	2939458	3151	0.168116367	0.16521209	0.33726898	0.329402563	0.005005026	0.017103229	0.024984308	0.007849441	0.002254507	0.024892454	0.022087843	0.002228992	0.000749121	0.01768293	0.002637233	0.001497221	0.000810357	0.042401882	0.021836775	0.00518159	0.004248761	0.011608314	0.0266683	0.008049479	0.00207284	0.015115098	0.035119895	0.002966887	0.003446569	0.042359017	0.021348928	0.005346928	0.001246154	0.027572552	0.055966688	0.007974975	0.021396896	0.04017391	0.033461419	0.018908672	0.009674275	0.050727944	0.066663605	0.006516536
Sphingomonas indica	UP000192934	941907	Bacteria	2595158	2739	0.163716043	0.162856751	0.334658622	0.338768584	0.00402866	0.015824482	0.025250505	0.007718611	0.001752496	0.027007625	0.019252022	0.002021844	0.000486676	0.017522646	0.001640364	0.001373328	0.001351364	0.044534895	0.022852961	0.003575508	0.00358938	0.010652539	0.025096757	0.007950967	0.001989476	0.01819775	0.031290604	0.002821796	0.00234668	0.048911511	0.018008166	0.005458631	0.001575628	0.041509643	0.040838007	0.007323259	0.018187346	0.037134184	0.037587336	0.023996245	0.008953219	0.05273209	0.073499628	0.006398459
Sphingorhabdus marina DSM 22363	UP000185192	1123272	Bacteria	3263131	3398	0.214695334	0.20683785	0.300224232	0.278242584	0.017370439	0.014250122	0.020489836	0.017689458	0.008199796	0.025557364	0.014155427	0.004460748	0.002490554	0.016750788	0.002968622	0.005948277	0.004649217	0.033593513	0.025869028	0.018945307	0.007952487	0.007257449	0.026147594	0.012001361	0.005365401	0.013639665	0.025442443	0.004615201	0.004792638	0.023840913	0.020209431	0.007753905	0.001571191	0.019735959	0.050165945	0.009662502	0.039847018	0.031855917	0.021658346	0.031568157	0.018149139	0.044977981	0.035551756	0.012306589
Sphingopyxis bauzanensis	UP000197361	651663	Bacteria	3732194	3927	0.181768418	0.180460876	0.321814193	0.315956512	0.009323513	0.015531418	0.021957962	0.010502717	0.003363185	0.027361243	0.018749915	0.002978958	0.000839992	0.01936966	0.001896212	0.002815783	0.002065818	0.041322799	0.023980374	0.008854082	0.006744857	0.009436048	0.023912853	0.010363656	0.003514303	0.017699321	0.026904673	0.003650148	0.00370722	0.04340389	0.015064398	0.006924913	0.00246371	0.029207618	0.044826652	0.009337178	0.027771995	0.038616336	0.024913609	0.02327462	0.012843442	0.047252582	0.064677801	0.009122558
Stakelama pacifica	UP000295493	517720	Bacteria	3606615	3799	0.18332453	0.184386745	0.325773336	0.306515389	0.009177319	0.013451139	0.021258473	0.012377277	0.002824814	0.026403195	0.020057345	0.002797365	0.000844283	0.01845279	0.002072029	0.002334048	0.002061216	0.040001564	0.024616475	0.009282126	0.005664601	0.007172666	0.025404195	0.013072667	0.002212605	0.018133377	0.028216532	0.003778896	0.004054224	0.041391512	0.018855385	0.008046894	0.001903173	0.024262125	0.048668153	0.012808153	0.029687166	0.031877312	0.026109567	0.03057304	0.016090461	0.041576173	0.062496933	0.009137392
Parasphingopyxis lamellibrachiae	UP000256310	680125	Bacteria	2720351	2877	0.196307756	0.195480289	0.310576098	0.297635857	0.011719491	0.013649397	0.01673504	0.014049714	0.006316857	0.022488365	0.019971768	0.003566466	0.001685083	0.017534573	0.003581905	0.003393326	0.004903064	0.038436004	0.025275149	0.012813472	0.006287082	0.006701736	0.023967225	0.012932575	0.003982223	0.015727078	0.026193785	0.004565606	0.004120073	0.033592492	0.019786497	0.007302764	0.002330223	0.026505878	0.041542601	0.014043098	0.037074042	0.030432961	0.027162046	0.032170979	0.015976312	0.049573215	0.045795011	0.011320276
Sinobaca qinghaiensis	UP000285120	342944	Bacteria	3001031	3379	0.291825709	0.250639863	0.249804151	0.207730277	0.043696187	0.016203507	0.016007573	0.021437733	0.017107201	0.012386801	0.017318129	0.008046272	0.009403812	0.013891291	0.003812707	0.00716757	0.013250508	0.018227821	0.02911413	0.039154727	0.007713385	0.007999288	0.029331057	0.013682362	0.006395832	0.005126262	0.016363453	0.010032599	0.002838038	0.009310844	0.008704049	0.008735039	0.003995645	0.011337157	0.030093798	0.024811589	0.061318213	0.018534717	0.021114842	0.032783886	0.02368797	0.021581684	0.015479752	0.020995882
Streptococcus massiliensis	UP000254634	313439	Bacteria	1737843	1899	0.296543474	0.279403836	0.229951728	0.194100963	0.043234631	0.012517241	0.026885052	0.031547729	0.016233918	0.013328592	0.010093547	0.016194213	0.00555171	0.01135373	0.001883369	0.012475811	0.005924586	0.021638894	0.024278373	0.043598875	0.025780234	0.0076992	0.016123436	0.011818099	0.011673091	0.004122352	0.005915954	0.010828941	0.004783516	0.011182828	0.005149487	0.013385559	0.009984791	0.013031672	0.015103206	0.019727904	0.0463005	0.020965645	0.024299088	0.033840226	0.021348879	0.014293581	0.013430442	0.029310473
Streptomyces glauciniger	UP000198280	235986	Bacteria	8571674	8673	0.138817809	0.13562905	0.349860016	0.375693126	0.000818286	0.015947476	0.017950491	0.000771737	0.001663521	0.039455871	0.018135988	0.001011133	0.00055579	0.013216823	0.003775035	0.001225329	0.000735337	0.028114316	0.015991575	0.00056769	0.001432175	0.021413682	0.024686125	0.001930567	0.001252978	0.026229949	0.032916234	0.001632022	0.00230366	0.040596502	0.029888436	0.0058232	0.000368194	0.036839316	0.061266446	0.001800019	0.008408605	0.056182784	0.046835144	0.003375692	0.005659753	0.078285953	0.052557546	0.003027098
Streptomyces qinglanensis	UP000175829	943816	Bacteria	5307235	5156	0.139148127	0.132448388	0.360890688	0.367512797	0.001093237	0.014596461	0.018600284	0.000907827	0.001730298	0.038250279	0.016298495	0.001098324	0.000763683	0.013700504	0.003157046	0.001396223	0.000629148	0.025405032	0.015567033	0.000585057	0.001197247	0.02060474	0.02638691	0.002516027	0.001019751	0.026224677	0.035410916	0.001334608	0.001902141	0.037952946	0.036876102	0.004594533	0.000182583	0.03291637	0.067607129	0.001135067	0.009157976	0.053209644	0.051605402	0.004461129	0.007469508	0.073805339	0.055915603	0.003452118
Streptomyces abyssalis	UP000176087	933944	Bacteria	5042092	5131	0.150265436	0.140671598	0.35134114	0.357721826	0.001044217	0.016215412	0.022099918	0.001087057	0.002626905	0.030005623	0.022984676	0.001693952	0.000961513	0.01447862	0.005000937	0.001545798	0.001032912	0.028239676	0.017578547	0.000772899	0.001485109	0.019980544	0.026516569	0.002771489	0.001265555	0.023689746	0.031992908	0.002416277	0.00199026	0.037245528	0.02569845	0.009499698	0.000247518	0.039325037	0.055280436	0.002756614	0.011791026	0.053673948	0.050878065	0.00457135	0.009339049	0.064608776	0.052591057	0.004759964
Desulfosoma caldarium	UP000276223	610254	Bacteria	2897696	2924	0.210793334	0.218578139	0.294615101	0.276013426	0.018164519	0.01598105	0.024646597	0.008560981	0.005156881	0.021689751	0.017640652	0.003765424	0.00352109	0.012339863	0.00582155	0.00497156	0.002372931	0.025428256	0.024999638	0.020054996	0.014701406	0.013577059	0.020933974	0.012038588	0.004601954	0.020594392	0.015286356	0.010470093	0.014118526	0.025390985	0.015636291	0.0086759	0.003612198	0.020320035	0.035748229	0.021351204	0.044659145	0.028368537	0.020512603	0.022055215	0.007842475	0.049462985	0.025157005	0.014370107
Thermodesulfatator indicus (strain DSM 15286 / JCM 11887 / CIR29812)	UP000006793	667014	Bacteria	2090772	2184	0.293934968	0.279987488	0.224782999	0.201294546	0.056651801	0.013157819	0.023025466	0.019508583	0.007401094	0.015766425	0.004773835	0.014915543	0.011715768	0.008006612	0.008355287	0.007893257	0.024018401	0.013688724	0.017927349	0.034571919	0.014315765	0.007986524	0.013708812	0.010071399	0.009725594	0.010465991	0.007167209	0.020610569	0.004726484	0.011843472	0.005158382	0.011483318	0.010434423	0.011609587	0.012345679	0.039288359	0.060246167	0.018109579	0.021592024	0.025378664	0.008372505	0.03252435	0.007673721	0.027442017
Thermosipho atlanticus DSM 15807	UP000242592	1123380	Bacteria	1507967	1560	0.371517414	0.316220448	0.188480252	0.123781886	0.076070219	0.013207893	0.01762246	0.040618398	0.020085387	0.004593617	0.004110183	0.017815436	0.024468123	0.003461626	0.006817811	0.014250359	0.038350436	0.009457798	0.020630493	0.051452888	0.016313408	0.003407911	0.003817735	0.011025477	0.01527691	0.002922487	0.002894635	0.013197945	0.00198944	0.000551075	0.000517254	0.001907873	0.0077807	0.003853545	0.002729512	0.023381889	0.063236341	0.007900066	0.01271849	0.039786812	0.023940922	0.004468282	0.004231539	0.01947065
Kosmotoga olearia (strain ATCC BAA-1733 / DSM 21960 / TBF 19.5.1)	UP000002382	521045	Bacteria	2010198	2087	0.314780435	0.269710247	0.230010676	0.185498642	0.051235251	0.018775762	0.026583948	0.022394809	0.015543245	0.014540359	0.0086096	0.009787096	0.021399385	0.009516973	0.011715264	0.009715461	0.033141511	0.02252017	0.023112649	0.026669015	0.009096119	0.006578456	0.012307743	0.00914686	0.010843708	0.007658947	0.008412604	0.01131978	0.00380858	0.003574275	0.002744506	0.005547215	0.007169443	0.0177878	0.01731322	0.028925509	0.055984037	0.015155224	0.02227094	0.035189071	0.017463951	0.013864306	0.010221381	0.021141201
Defluviitoga tunisiensis	UP000032809	1006576	Bacteria	1810659	1811	0.372234087	0.310905035	0.185891435	0.130969443	0.067733902	0.01557444	0.018024929	0.043053386	0.019009101	0.006625764	0.003297142	0.018492162	0.022087538	0.005060036	0.00594314	0.013852967	0.043064984	0.010181376	0.02124917	0.043938146	0.021489414	0.00295583	0.004990448	0.010984951	0.012719678	0.003212642	0.00231297	0.015842851	0.002703988	0.000753869	0.000621321	0.002236755	0.011659291	0.003222584	0.003229211	0.018230379	0.062899199	0.010784471	0.014096525	0.042912553	0.02086975	0.005639936	0.003928404	0.021605393
Photobacterium halotolerans	UP000033633	265726	Bacteria	3797149	3967	0.240966178	0.238744773	0.273384991	0.246904057	0.030562438	0.018359743	0.013752821	0.018371594	0.01034049	0.023216329	0.01075923	0.008771403	0.003744951	0.015517056	0.002213788	0.010925935	0.004186603	0.026163305	0.026841979	0.027468508	0.014736463	0.010750539	0.034319241	0.012594572	0.006909988	0.007219697	0.018666292	0.009597031	0.003646982	0.016116722	0.008667113	0.015924734	0.002457921	0.010111369	0.060304779	0.008281557	0.038351779	0.020596443	0.02089035	0.035098254	0.019109523	0.034256825	0.024566565	0.016681625
Photobacterium ganghwense	UP000035909	320778	Bacteria	4435227	4693	0.242923981	0.237465185	0.273231787	0.246379047	0.03031951	0.021721632	0.015452642	0.016087793	0.009109246	0.02357162	0.011626853	0.009728163	0.00250002	0.014887837	0.001654505	0.009977083	0.003775058	0.025935005	0.027646328	0.028734676	0.014901366	0.012131457	0.031383507	0.011319085	0.008696634	0.004715271	0.020646136	0.008566087	0.004906019	0.016060736	0.007903879	0.017527199	0.004784941	0.008480859	0.059078537	0.009661199	0.038062403	0.022299965	0.022444717	0.031853614	0.019226347	0.031497144	0.025146984	0.018190759
Vibrio caribbeanicus ATCC BAA-2122	UP000002943	796620	Bacteria	3818183	4023	0.294267195	0.279546056	0.226427073	0.199759676	0.039006265	0.017217035	0.017544687	0.027719961	0.015136408	0.012765058	0.00892674	0.015910357	0.009463398	0.011173158	0.003887819	0.01550806	0.014396245	0.020246045	0.025200893	0.033054319	0.029751087	0.008812809	0.014528248	0.01364351	0.013031422	0.005984161	0.005272285	0.013153997	0.007605133	0.008460799	0.002383921	0.0132695	0.013545293	0.012522266	0.011696458	0.021716156	0.038325818	0.016770737	0.024467802	0.03762337	0.024058434	0.013827372	0.01439153	0.024361727
Vibrio xiamenensis	UP000198854	861298	Bacteria	4662246	4859	0.26606225	0.259570944	0.246800462	0.227566344	0.036718229	0.021294668	0.013123121	0.01991183	0.007457284	0.021395694	0.010231968	0.013547818	0.002848684	0.016610137	0.001144107	0.012450685	0.004822879	0.023836412	0.026156156	0.032901752	0.032870865	0.011008004	0.016258154	0.012260859	0.01428975	0.003936808	0.011367066	0.009295705	0.004979245	0.018388714	0.001870595	0.016289041	0.010448177	0.010917274	0.023307472	0.018119096	0.038448545	0.020333953	0.020606145	0.035457009	0.018569532	0.020946546	0.030178546	0.018579828
Ancylobacter rudongensis	UP000198889	177413	Bacteria	4023902	4123	0.153213224	0.165416056	0.334145066	0.347225653	0.002632534	0.014650788	0.024812625	0.007954265	0.001720728	0.0322711	0.016948571	0.001451584	0.00036681	0.01499896	0.001646918	0.00118766	0.00087602	0.040774834	0.02274969	0.005740729	0.002005528	0.010046276	0.0259056	0.009440145	0.001529867	0.018164562	0.034439157	0.002525921	0.001528376	0.045441973	0.018755037	0.004873655	0.000858873	0.035424773	0.058748536	0.006882165	0.015232317	0.038411443	0.041113314	0.015426905	0.004480005	0.073206973	0.054670381	0.005141308
Arenimonas donghaensis DSM 18148 = HO3-R19	UP000029085	1121014	Bacteria	2722012	2685	0.156642954	0.151625709	0.335774052	0.355957285	0.002705753	0.019154086	0.022987328	0.003356015	0.000745046	0.031642431	0.012304288	0.000889427	0.000210509	0.017732326	0.001894578	0.001665333	0.000527925	0.034308507	0.021099362	0.002005894	0.002712366	0.01690021	0.032399601	0.004674174	0.002115006	0.018575462	0.033921656	0.001901191	0.002710162	0.051227453	0.016222394	0.006585285	0.000580828	0.020393993	0.082004704	0.004469176	0.027566718	0.050037142	0.029053504	0.008898676	0.005462204	0.080167437	0.042682564	0.003245801
Dyella soli	UP000291822	522319	Bacteria	7250526	7160	0.173875799	0.173239293	0.324221994	0.328662914	0.00407764	0.020154839	0.025798574	0.00667111	0.001943034	0.026478388	0.020891752	0.00197448	0.000447692	0.019338897	0.002386175	0.003523611	0.000829182	0.036050809	0.02363128	0.006290862	0.004980059	0.015356008	0.03344658	0.009363884	0.003271629	0.014797014	0.030475758	0.003322935	0.003818624	0.046044441	0.008889297	0.00980206	0.001074544	0.023023462	0.06438203	0.007589666	0.02342895	0.038897502	0.027029107	0.018663221	0.010940323	0.059159505	0.045738669	0.006760483
Dyella thiooxydans	UP000077255	445710	Bacteria	3758856	3854	0.158955544	0.156550823	0.340081663	0.34441197	0.002331294	0.019779688	0.024181293	0.003404759	0.001242665	0.032958964	0.014115465	0.001417453	0.000371124	0.019028662	0.002012846	0.002204394	0.000470888	0.037025361	0.022178822	0.002241906	0.002784624	0.018800401	0.034097076	0.006670647	0.002553969	0.013138572	0.037314279	0.002043973	0.003043213	0.047864563	0.015597565	0.007535803	0.000715111	0.022096617	0.07725276	0.003618654	0.013472982	0.044715201	0.036584003	0.013650962	0.008986777	0.064036771	0.05163885	0.004799865
Luteibacter rhizovicinus	UP000295645	242606	Bacteria	4030855	3849	0.18292273	0.18387166	0.314907383	0.318298227	0.007958387	0.019449782	0.02198176	0.00905394	0.003787546	0.023955541	0.026288056	0.002233528	0.000959353	0.016931946	0.002052673	0.00432788	0.002235761	0.036584168	0.022426828	0.007271434	0.004695545	0.012608532	0.028078005	0.010060181	0.003297822	0.015796948	0.028415899	0.0037027	0.004051015	0.03897027	0.010924268	0.014199018	0.002228319	0.023645184	0.053113469	0.011097681	0.028351148	0.037664091	0.021217403	0.0227223	0.0131444	0.049473286	0.049948125	0.008511373
Lysobacter daejeonensis GH1-9	UP000029998	1385517	Bacteria	2499017	2570	0.164891635	0.161172173	0.338437874	0.335498318	0.002242519	0.02048279	0.026869406	0.003961623	0.001626666	0.032209193	0.015036159	0.001961603	0.000384157	0.017032577	0.001609859	0.002524634	0.000627857	0.035510545	0.021929382	0.00407687	0.004630297	0.017547587	0.030604135	0.005777967	0.003482626	0.015099785	0.03154412	0.002731119	0.003094868	0.050010084	0.011696391	0.009000086	0.001182484	0.016275066	0.07224079	0.00427135	0.018782893	0.044419394	0.03557057	0.013542747	0.010667569	0.063108649	0.051423063	0.005845194
Lysobacter dokdonensis DS-58	UP000030518	1300345	Bacteria	3005064	3154	0.167438031	0.157363038	0.334338304	0.340860627	0.003328382	0.021527661	0.026879627	0.0037916	0.001263867	0.022452101	0.027263978	0.000958382	0.000228614	0.013966425	0.001070194	0.001511449	0.00016572	0.039524283	0.022418158	0.002219254	0.006887374	0.016574023	0.027346839	0.006324325	0.001443563	0.015318143	0.03428313	0.001687152	0.00240494	0.058196764	0.008800145	0.006512008	0.00052711	0.033799946	0.049035229	0.002492792	0.029630983	0.046002348	0.022341288	0.016372363	0.00892194	0.048089824	0.07124973	0.002667497
Pseudoxanthomonas dokdonensis	UP000052052	344882	Bacteria	3015375	3001	0.178981055	0.172423994	0.324848485	0.323746466	0.005463056	0.020018605	0.022217358	0.007645891	0.001701298	0.034855713	0.008341334	0.002309189	0.000538247	0.023050099	0.002016685	0.004506947	0.001261547	0.035246713	0.022109908	0.00687981	0.006847973	0.012775653	0.038808495	0.009716301	0.005414306	0.010170975	0.034009044	0.002374853	0.002607662	0.041170413	0.014768459	0.010110286	0.001021774	0.010030693	0.07933918	0.003114072	0.028042562	0.035972003	0.022330778	0.024303687	0.012249345	0.063452441	0.042528467	0.00620924
Stenotrophomonas humi	UP000050864	405444	Bacteria	3478532	3493	0.177821564	0.177225335	0.32703192	0.317921181	0.004221676	0.021593077	0.02498163	0.006960807	0.002311357	0.032369348	0.01264778	0.00242175	0.00048297	0.020473621	0.001531705	0.004374329	0.000867621	0.036365926	0.022891059	0.005717159	0.005436001	0.012665029	0.037155927	0.008784019	0.004254449	0.010813356	0.032910964	0.003061686	0.002526969	0.041588903	0.009719774	0.01486858	0.00109272	0.01188279	0.074820697	0.005041863	0.026182156	0.035116241	0.026005354	0.021477509	0.017209261	0.057573489	0.040315931	0.009069489
Catenulispora acidiphila (strain DSM 44928 / NRRL B-24433 / NBRC 102108 / JCM 14897)	UP000000851	479433	Bacteria	9283725	8909	0.151688681	0.145915675	0.344796512	0.357599132	0.001849042	0.020044433	0.019092121	0.001520403	0.002568042	0.039391839	0.020038616	0.002412932	0.000776197	0.016473021	0.002110468	0.002017401	0.001054103	0.033575208	0.017446014	0.001269964	0.002982962	0.018888216	0.027848089	0.002812987	0.001941139	0.017169078	0.037293974	0.002519894	0.002953556	0.036188168	0.023156976	0.004414823	0.000965884	0.025459393	0.062437007	0.002442662	0.009766769	0.051241608	0.041313266	0.007387121	0.007070761	0.067315867	0.058550205	0.007629804
Thermovibrio ammonificans (strain DSM 15698 / JCM 12110 / HB-1)	UP000006362	648996	Bacteria	1665189	1812	0.261919818	0.215460828	0.273647015	0.248972339	0.029902912	0.028594952	0.047999957	0.003415828	0.007862171	0.023000993	0.009060233	0.005449832	0.010119572	0.013434511	0.0306794	0.003374392	0.028912033	0.014470429	0.015769381	0.013333622	0.005201211	0.013717362	0.018298824	0.001194459	0.002381712	0.022768587	0.01327597	0.006934348	0.001434071	0.006840665	0.006049764	0.003120367	0.006150653	0.039049621	0.024236888	0.028216617	0.025532237	0.031196459	0.062279417	0.009425957	0.016459393	0.038265927	0.010200644	0.00912509
Coraliomargarita akajimensis (strain DSM 45221 / IAM 15411 / JCM 23193 / KCTC 12865 / 04OKA010-24)	UP000000925	583355	Bacteria	3364692	3110	0.231290115	0.229382362	0.277700901	0.261626621	0.014403993	0.017714549	0.027422421	0.018044445	0.009093552	0.022705793	0.01309154	0.010018153	0.001728836	0.015768159	0.001226858	0.01220082	0.002903089	0.03155326	0.022137836	0.022010336	0.016152444	0.011834367	0.022793171	0.009538466	0.010938297	0.010542421	0.017177798	0.006219886	0.00637146	0.022263553	0.006428523	0.01706813	0.007529664	0.024509524	0.029262708	0.010747492	0.031278643	0.026992664	0.034967242	0.032065045	0.022126245	0.027810272	0.028112529	0.015748544
Natranaerobius trueperi	UP000214588	759412	Bacteria	2146643	2464	0.364483987	0.304268106	0.197956064	0.133291842	0.059415281	0.012775271	0.017075622	0.039232841	0.020941325	0.005133308	0.00251704	0.024243805	0.020148898	0.004219291	0.005281451	0.018893872	0.033048553	0.010276399	0.022359868	0.040616444	0.025001293	0.003744114	0.006961342	0.013486638	0.013833238	0.002500269	0.002792363	0.015288118	0.004649746	0.001331893	0.001330495	0.005436583	0.015877896	0.002674966	0.002993614	0.017151091	0.064962272	0.010342085	0.01664936	0.047974698	0.020995831	0.004153605	0.003268938	0.027187106
Cohaesibacter gelatinilyticus	UP000219439	372072	Bacteria	4543790	4776	0.237026139	0.250127757	0.266566677	0.246279428	0.024600668	0.012221105	0.022604092	0.021489601	0.011119819	0.022816691	0.008330951	0.008474224	0.004025504	0.012957276	0.002291045	0.007082431	0.004755073	0.030867698	0.027550636	0.0256082	0.016013543	0.00558764	0.021081571	0.015833296	0.012592822	0.008496672	0.012877387	0.010077955	0.005761284	0.019646202	0.006850685	0.015754067	0.00442099	0.013215431	0.037312994	0.018849288	0.036538529	0.01847361	0.024114729	0.041300204	0.025458985	0.033493486	0.017624537	0.024764409
Ethanoligenens harbinense (strain DSM 18485 / JCM 12961 / CGMCC 1.5033 / YUAN-3)	UP000001551	663278	Bacteria	2523156	2663	0.225185839	0.206959459	0.291212672	0.276642031	0.029017231	0.023810656	0.020265097	0.012814903	0.008357391	0.026406215	0.019076109	0.003712018	0.002725158	0.016952578	0.003015271	0.00411984	0.004553821	0.038388827	0.024749956	0.016597071	0.008003072	0.010180108	0.027555966	0.009853136	0.003081855	0.012441561	0.021853583	0.003681104	0.002580102	0.024125738	0.015507959	0.007532233	0.001875033	0.017624356	0.049675882	0.013019409	0.032008722	0.031925493	0.0260947	0.022470668	0.013980111	0.037230754	0.040143772	0.008445376
Algoriphagus ornithinivorans	UP000199564	226506	Bacteria	3701115	3549	0.313788412	0.285460463	0.222030929	0.178720196	0.047299296	0.013833218	0.021494743	0.036508965	0.011294507	0.015038539	0.004333317	0.01730895	0.019553424	0.009388043	0.006147377	0.011390155	0.012830541	0.024446035	0.023105349	0.035691098	0.022717896	0.004867484	0.016384088	0.012707334	0.011672234	0.006187905	0.005423536	0.016404352	0.005412998	0.002550869	0.002860508	0.003639467	0.00921377	0.007586952	0.012649784	0.017682624	0.047902362	0.013753782	0.023354195	0.038585649	0.019897917	0.015242803	0.00663453	0.023847833
Aquiflexum balticum DSM 16537	UP000192333	758820	Bacteria	5186685	4889	0.316194448	0.281974903	0.22091143	0.180919219	0.052025716	0.016673077	0.018232455	0.038215161	0.014070259	0.01762166	0.004609881	0.013798409	0.015931563	0.008207555	0.011299125	0.012336203	0.016704311	0.025747081	0.024102678	0.034231691	0.019499738	0.004694328	0.015527837	0.013491855	0.009749002	0.008801576	0.006646442	0.014073151	0.002949861	0.002112332	0.003626594	0.003099089	0.006221893	0.007990075	0.015114857	0.019463299	0.051933171	0.015352581	0.016938565	0.038549478	0.019946266	0.018330784	0.006275685	0.016982524
Chitinophaga ginsengisegetis	UP000190166	393003	Bacteria	7224443	6304	0.28407671	0.239694465	0.24220497	0.234023855	0.043639832	0.027199785	0.017863134	0.025907089	0.01331731	0.027478008	0.010382685	0.010224056	0.005760868	0.016548429	0.006307762	0.009166395	0.013666126	0.028428948	0.023740275	0.023703317	0.013519125	0.008139463	0.026638357	0.011308709	0.006081032	0.01108447	0.01509918	0.010106538	0.001175594	0.012155004	0.009048047	0.008990741	0.003142254	0.012997146	0.043218346	0.0101327	0.040233474	0.018150908	0.012360141	0.033234724	0.021625368	0.029102496	0.015254486	0.015725804
Chitinophaga niabensis	UP000185003	536979	Bacteria	6572907	5774	0.287100974	0.245341369	0.241335074	0.226222583	0.042683456	0.025145529	0.021003521	0.027606544	0.016518741	0.022155524	0.010372594	0.011242073	0.005679686	0.014912144	0.009645974	0.009794766	0.012921241	0.033590663	0.023966141	0.01963061	0.013210155	0.006472944	0.025365067	0.012302792	0.00614067	0.010979632	0.011578911	0.013291397	0.000950722	0.011055854	0.007333295	0.010013848	0.002913327	0.013152189	0.039003344	0.011941308	0.040484426	0.016778444	0.014784803	0.034351058	0.025760327	0.024182027	0.011357547	0.018641093
Chitinophaga niastensis	UP000240971	536980	Bacteria	6549359	5788	0.298655487	0.261299617	0.230859386	0.20918551	0.045958726	0.021330111	0.01673804	0.032629124	0.018347212	0.020627902	0.008798453	0.013751019	0.006991857	0.013899889	0.005417498	0.012357136	0.018865738	0.022648871	0.024004276	0.027621133	0.016982187	0.006635485	0.024292855	0.014036849	0.007947832	0.007895155	0.012194066	0.013286086	0.001584436	0.009354998	0.005930986	0.011019595	0.004418923	0.009592733	0.036817642	0.010195542	0.039161545	0.013898973	0.012319575	0.037901875	0.026081587	0.021615026	0.011389709	0.021218344
Flavisolibacter ginsengisoli DSM 18119	UP000184048	1121884	Bacteria	4100979	4178	0.310887717	0.275238181	0.22238446	0.191489642	0.043722119	0.018741395	0.025425502	0.036399376	0.018963784	0.017251243	0.005973779	0.014870071	0.008746326	0.012492557	0.011881718	0.012344053	0.022286452	0.020363957	0.023832202	0.029780376	0.018442926	0.005778457	0.019613394	0.014079273	0.01040327	0.008199132	0.005489497	0.015159762	0.00237532	0.00624006	0.004021291	0.00704622	0.006146423	0.005730175	0.02304433	0.019553408	0.042387785	0.015107822	0.014786675	0.035904121	0.022910458	0.020043541	0.006075463	0.021122567
Salinisphaera hydrothermalis (strain C41B8)	UP000028302	1304275	Bacteria	3711514	3807	0.177522434	0.180981131	0.321664959	0.319831476	0.007172886	0.019183468	0.019831727	0.008316635	0.002799963	0.027092718	0.020223755	0.002316598	0.000556921	0.015407882	0.000748489	0.003601801	0.001404832	0.039643247	0.023041501	0.008740994	0.006295876	0.013012879	0.027775735	0.012202959	0.002771673	0.012329862	0.03224242	0.001823533	0.005587802	0.038335412	0.016758557	0.012308038	0.003010122	0.024856142	0.054691434	0.004460219	0.024386518	0.035161204	0.028107947	0.027642364	0.008491229	0.063309567	0.047720624	0.007438817
Alkalitalea saponilacus	UP000191055	889453	Bacteria	3977360	3564	0.310188165	0.284630006	0.221172084	0.184009745	0.042679542	0.022644302	0.015510302	0.035112584	0.016251761	0.018504802	0.005008433	0.012536168	0.01466098	0.009473028	0.00614061	0.012190707	0.019209301	0.016960786	0.024959193	0.040786294	0.018247592	0.006882824	0.015220658	0.014177486	0.0105426	0.008049698	0.007845288	0.011802251	0.006645225	0.006090073	0.004439704	0.009270881	0.006722916	0.006784013	0.016492377	0.019683745	0.044516219	0.014998144	0.022822312	0.039749156	0.020874002	0.017953422	0.005322214	0.01762908
Thermophagus xiamenensis	UP000181976	385682	Bacteria	3255488	3056	0.308723608	0.287201182	0.218155312	0.185919899	0.052222033	0.017897904	0.016422539	0.036521972	0.012315291	0.020772148	0.00567753	0.012201944	0.009833618	0.007591542	0.005119084	0.011932858	0.020099433	0.015250356	0.023300819	0.040932401	0.021713949	0.005335643	0.013090296	0.014382277	0.006946473	0.011372569	0.008384977	0.013126235	0.007364846	0.005836954	0.006392635	0.010165368	0.00615396	0.007316006	0.01568716	0.019599043	0.049941253	0.016606844	0.016994807	0.037740231	0.015077109	0.023538573	0.005103418	0.0183301
Ignavibacterium album (strain DSM 19864 / JCM 16511 / NBRC 101810 / Mat9-16)	UP000007394	945713	Bacteria	3357402	3169	0.347214304	0.309781194	0.188513619	0.154490883	0.062837873	0.015510207	0.015952513	0.046203582	0.023043711	0.006624765	0.00302466	0.019302425	0.022947207	0.006847259	0.00271996	0.012642811	0.022829259	0.01404032	0.018637625	0.051716774	0.015668365	0.00481265	0.015035733	0.009762012	0.011915463	0.003803834	0.007909687	0.012688382	0.003422289	0.002143622	0.001329599	0.004514205	0.005663308	0.006340617	0.009720016	0.030801495	0.054857595	0.008916716	0.011477625	0.044578219	0.027345251	0.005846485	0.003617082	0.020548924
Haloactinopolyspora alba	UP000243528	648780	Bacteria	5023865	5159	0.146627746	0.143809398	0.357749661	0.351813196	0.001327476	0.017045203	0.013068149	0.000860501	0.002580906	0.034466018	0.023847998	0.001442727	0.000680757	0.014123322	0.002546271	0.001988527	0.000391734	0.030731408	0.017377819	0.000890956	0.001902537	0.019915132	0.024898394	0.002731389	0.002339058	0.014952174	0.038308115	0.001725182	0.004141273	0.034030094	0.030259655	0.008431834	0.000919619	0.031395445	0.056372066	0.001683381	0.009455956	0.064284972	0.049285623	0.006153686	0.007272158	0.061815137	0.056459251	0.005110456
Celerinatantimonas diazotrophica	UP000295565	412034	Bacteria	3385222	3525	0.275442497	0.278837547	0.23651536	0.209204596	0.038246906	0.01374152	0.010838307	0.026982333	0.011201652	0.01523212	0.009862594	0.013212455	0.003468613	0.011264573	0.001309813	0.017101129	0.007138394	0.020219691	0.025532499	0.039180968	0.031495784	0.007752536	0.023706028	0.018572232	0.013404762	0.006755553	0.009018925	0.011601331	0.008975501	0.012735676	0.00630536	0.015295927	0.010841852	0.011184814	0.019149153	0.014259951	0.036437272	0.011759076	0.01760804	0.038790151	0.022005397	0.021421387	0.017970498	0.02534551
Chthonomonas calidirosea (strain DSM 23976 / ICMP 18418 / T49)	UP000014227	1303518	Bacteria	3065529	2809	0.220848983	0.227536632	0.273716344	0.277898041	0.017187959	0.020833415	0.016026306	0.011219197	0.009202208	0.02407469	0.015362784	0.006538334	0.003872502	0.014575953	0.003798125	0.005412891	0.008046427	0.026269793	0.020010374	0.018394629	0.018730305	0.010680942	0.025235364	0.014252021	0.01053806	0.018006107	0.015975416	0.014847038	0.009256033	0.024426024	0.009373471	0.015236539	0.011232898	0.025980114	0.024405473	0.02455912	0.021799338	0.020021139	0.038664344	0.02685013	0.01543814	0.0396792	0.023642129	0.019385998
Rubritalea squalenifaciens DSM 18772	UP000184510	1123071	Bacteria	3886092	3805	0.249533207	0.224309152	0.262672371	0.26348527	0.023032997	0.020365783	0.033404639	0.017155862	0.010361606	0.023924642	0.009334864	0.012963974	0.006971812	0.015281478	0.004861201	0.009703102	0.004009699	0.035562342	0.023425938	0.016708881	0.01214258	0.013445693	0.024138482	0.009298581	0.012177319	0.009294721	0.010775391	0.012266098	0.004055246	0.018326194	0.003924781	0.012042993	0.008457115	0.029305389	0.026953918	0.014557354	0.029604148	0.027793067	0.037586491	0.030623943	0.016021813	0.031290167	0.015008195	0.022975098
Kordiimonas lacus	UP000183685	637679	Bacteria	3627615	3653	0.215847327	0.205589072	0.299518554	0.279045048	0.017057545	0.018737993	0.026835902	0.011324007	0.010215837	0.024507092	0.015229891	0.004878428	0.001691199	0.017917617	0.004351634	0.004564171	0.002874625	0.033720614	0.027994519	0.016224763	0.007266782	0.011026289	0.024651816	0.009959469	0.008017691	0.011205747	0.019058866	0.006970719	0.002755539	0.027446223	0.01328894	0.008441111	0.002771251	0.013322847	0.050209188	0.018891814	0.03706249	0.040550744	0.024893297	0.023703255	0.018009413	0.04326576	0.033240131	0.014286293
Luteimicrobium subarcticum	UP000231586	620910	Bacteria	3318349	3150	0.130734893	0.136285243	0.357782439	0.375197425	0.000190758	0.015046383	0.016703538	0.000207935	0.00119156	0.032319483	0.034449464	0.000687995	0.000250426	0.01197346	0.001488094	0.000394173	6.60E-05	0.02651447	0.012994152	0.000173581	0.000508086	0.020382185	0.025324718	0.000616574	0.000977296	0.022942502	0.033062626	0.001902156	0.002819784	0.040397319	0.024247975	0.006861867	0.000205223	0.056536719	0.039731022	0.000907683	0.002158911	0.067026606	0.045208763	0.001550474	0.00630677	0.059152184	0.072192443	0.00381697
Thiohalorhabdus denitrificans	UP000183104	381306	Bacteria	2558978	2692	0.156798925	0.14939128	0.348451608	0.345358186	0.00274448	0.01911288	0.021081262	0.00296371	0.000855818	0.035791954	0.009506615	0.001288417	0.000467769	0.015087018	0.001935556	0.001152424	0.00102112	0.032490607	0.020450535	0.00275972	0.002968399	0.018186721	0.029293598	0.004461978	0.00146427	0.031145917	0.021584201	0.002254436	0.002302502	0.039353564	0.033524622	0.004227507	0.001846457	0.027453003	0.069606148	0.004791409	0.011728225	0.045066443	0.067400951	0.010853649	0.002767927	0.077887653	0.030535121	0.003527612
Congregibacter litoralis KT71	UP000019205	314285	Bacteria	3916396	3868	0.205250695	0.212989953	0.297637164	0.284122188	0.013698588	0.018106986	0.017524817	0.012060855	0.006119668	0.023339612	0.016344393	0.004979842	0.003082431	0.019234555	0.003481523	0.008844372	0.004751571	0.02673381	0.023331186	0.017714022	0.008376339	0.011721512	0.028010752	0.008868884	0.004158678	0.022481679	0.013599773	0.006601489	0.007503851	0.026711596	0.014252415	0.011683977	0.004466615	0.027118348	0.043325625	0.015974409	0.025646839	0.029512135	0.037935966	0.03131456	0.016496829	0.043650414	0.033375132	0.014484516
Thiohalobacter thiocyanaticus	UP000218765	585455	Bacteria	2843463	3024	0.178284015	0.169112804	0.32418041	0.328422772	0.005300579	0.018595283	0.021760438	0.008121787	0.002581711	0.033994815	0.008967938	0.00225781	0.001269227	0.018543586	0.003052264	0.004359473	0.00184423	0.041630223	0.022752186	0.005247826	0.00326644	0.014869896	0.036914143	0.009389959	0.001682807	0.018578402	0.028036939	0.00214703	0.002333774	0.041985776	0.021087315	0.008345458	0.000894684	0.017959087	0.084472701	0.003106072	0.02252535	0.037922772	0.04380363	0.021083095	0.007676555	0.067856694	0.029535113	0.004356308
Umboniibacter marinipuniceus	UP000267187	569599	Bacteria	2419238	2413	0.246036149	0.254240385	0.262917497	0.236805969	0.017265389	0.01845957	0.020777246	0.019534704	0.007806193	0.019305292	0.012236936	0.012406825	0.003919837	0.015139922	0.002342478	0.013210385	0.00555176	0.019987327	0.023159406	0.032451194	0.019150284	0.010550451	0.022488533	0.010668257	0.011852517	0.008397703	0.009992423	0.009816334	0.010226795	0.01727283	0.004456784	0.015723992	0.01587776	0.015737633	0.016864849	0.019817438	0.034696947	0.022493493	0.029424202	0.035005723	0.020738804	0.026968878	0.027968368	0.024532155
Marinicella litoralis	UP000295724	644220	Bacteria	3055475	2897	0.296766297	0.274136755	0.226491135	0.202605814	0.044213493	0.021010516	0.011971644	0.030556019	0.012322163	0.022998753	0.005281348	0.013569107	0.007604395	0.009718308	0.004924938	0.013938281	0.010701136	0.024569706	0.026789659	0.03175878	0.039070585	0.009278442	0.01099569	0.014622628	0.013865625	0.008114954	0.00561223	0.010769865	0.006525346	0.007363843	0.00297892	0.007388389	0.003674067	0.00469224	0.015507271	0.007189074	0.043489872	0.020804328	0.012241652	0.037989573	0.020421408	0.029041031	0.010000098	0.020772909
Arenicella xantha	UP000253083	644221	Bacteria	3926112	3918	0.261030251	0.260231496	0.254833535	0.223904718	0.025623216	0.017452487	0.01700777	0.024550392	0.009654649	0.018743085	0.011617671	0.0144388	0.003977241	0.015558999	0.001872093	0.013872588	0.009563718	0.019190859	0.02284717	0.031671985	0.027143049	0.008973054	0.016034281	0.012458967	0.013233784	0.005577307	0.01296405	0.008659765	0.010815346	0.015642288	0.00508445	0.013835146	0.014216441	0.010505878	0.015724049	0.012953352	0.032310025	0.025158631	0.024529761	0.034069792	0.020354613	0.022553748	0.026556206	0.023116904
Cocleimonas flava	UP000294887	634765	Bacteria	3891123	3987	0.305697096	0.277409889	0.223598432	0.193294584	0.046703335	0.015597076	0.016058126	0.031472478	0.016816778	0.01505353	0.009889456	0.0146557	0.009621923	0.011076005	0.001857309	0.014513067	0.013975689	0.0219716	0.025708576	0.034276559	0.022985448	0.007452365	0.014147619	0.013252503	0.013035085	0.005631292	0.006743827	0.014207756	0.005700681	0.008679006	0.001223557	0.014122948	0.011045937	0.008114643	0.014088253	0.015497618	0.047748794	0.014412839	0.015887738	0.043905421	0.027514229	0.013694279	0.016492963	0.022913747
Anaerobranca californiensis DSM 14826	UP000243547	1120989	Bacteria	1845560	2060	0.359960121	0.30286959	0.201400659	0.135769631	0.066649327	0.01175763	0.017209737	0.038761328	0.016663551	0.010444183	0.002529362	0.019544032	0.014873816	0.003693258	0.014347137	0.015811761	0.034859999	0.015143658	0.021517454	0.045222904	0.024488967	0.004192303	0.006294144	0.011651969	0.010741659	0.006510343	0.002444833	0.015473646	0.001635307	0.001396351	0.002872353	0.00261389	0.011764132	0.003605478	0.003527452	0.013809079	0.062582192	0.007228837	0.012617548	0.040318609	0.018136303	0.01262405	0.002916243	0.02369082
Dethiosulfatibacter aminovorans DSM 17477	UP000184052	1121476	Bacteria	3557105	3628	0.332717477	0.257014904	0.237624698	0.172642922	0.033418011	0.021601986	0.040457865	0.027978929	0.01985362	0.010251519	0.006692373	0.012602072	0.019086126	0.012004946	0.015639153	0.009241126	0.044647029	0.017298963	0.032441354	0.027520963	0.006786834	0.005770538	0.014478636	0.009521978	0.007387335	0.005937531	0.005864155	0.011567221	0.001303895	0.000801229	0.00101967	0.00170704	0.005051118	0.008896176	0.01832538	0.031770852	0.055403744	0.026413579	0.022522978	0.033125351	0.028882209	0.013321492	0.006912501	0.015320348
Mahella australiensis (strain DSM 15567 / CIP 107919 / 50-1 BON)	UP000008457	697281	Bacteria	2797695	2858	0.302265973	0.25717278	0.252803826	0.187757422	0.036280581	0.01505954	0.024160246	0.029007093	0.013430699	0.013411398	0.011730013	0.009992869	0.009573595	0.016061079	0.010702739	0.006986108	0.05836376	0.011119868	0.030936181	0.01484615	0.016382772	0.00442114	0.017239549	0.012836639	0.007456853	0.006487483	0.014107328	0.011401886	0.003859248	0.010850718	0.004101591	0.006911046	0.006541099	0.007367851	0.017902237	0.015521706	0.035731558	0.017494759	0.025629313	0.046483623	0.018167098	0.022130361	0.014954454	0.025420212
Thermaerobacter marianensis (strain ATCC 700841 / DSM 12885 / JCM 10246 / 7p75a)	UP000008915	644966	Bacteria	2398431	2324	0.132862692	0.142037857	0.375677683	0.349421768	0.001004407	0.014095465	0.015423833	0.001354636	0.001029423	0.027251566	0.016553322	0.000666686	0.000356483	0.012027863	0.002434091	0.001065697	0.000301447	0.032013429	0.016330676	0.001931263	0.002794327	0.016310663	0.028361041	0.002716776	0.001963784	0.032128504	0.032637587	0.003263383	0.002480372	0.035890964	0.048236535	0.004016376	0.001000654	0.019514007	0.07290266	0.003592348	0.01343003	0.040796671	0.046200203	0.007700034	0.006262844	0.08171342	0.048888211	0.004681811
Thermosulfidibacter takaii (strain DSM 17441 / JCM 13301 / NBRC 103674 / ABI70S6)	UP000063234	1298851	Bacteria	1721028	1756	0.29975166	0.270390139	0.253091757	0.176766444	0.040425257	0.016514548	0.039454326	0.017898605	0.012433848	0.015461689	0.00466814	0.011848151	0.022894456	0.008907467	0.019343671	0.008386267	0.033572958	0.014032311	0.022040315	0.024485947	0.008344431	0.006861016	0.015864355	0.010315927	0.008715721	0.012208982	0.004661168	0.016101423	0.001579289	0.002504898	0.001645528	0.003726842	0.009019028	0.009630872	0.015405909	0.028510867	0.04095343	0.013594782	0.038798904	0.035499132	0.018254206	0.018364024	0.007985344	0.02633368
Oceanotoga teriensis	UP000245921	515440	Bacteria	2584802	2638	0.41282427	0.325711602	0.15832586	0.103138267	0.090876804	0.008740766	0.010293699	0.064521034	0.020867113	0.00271009	0.001987012	0.01867931	0.023716479	0.002342168	0.002387433	0.01336939	0.074723043	0.005017439	0.024759893	0.034292214	0.018839478	0.000886728	0.002597508	0.011505406	0.013450635	0.001240722	0.00107359	0.012182058	0.000438721	0.000105618	6.62E-05	0.000948241	0.005046455	0.003326389	0.00103761	0.019095979	0.066937482	0.004670408	0.006868656	0.051199229	0.018318351	0.003327549	0.001894161	0.020236886
Bacillus daliensis	UP000198778	745820	Bacteria	3130791	3459	0.30825631	0.258093428	0.244931856	0.188718406	0.044057659	0.014399374	0.016397291	0.026310217	0.019634204	0.008232184	0.012543276	0.013237995	0.011995167	0.010095948	0.004012124	0.00967145	0.014001708	0.017928548	0.028271721	0.03867047	0.008726632	0.007758816	0.029101551	0.013775564	0.007503926	0.00392205	0.013940381	0.011541922	0.003220623	0.007153213	0.00732282	0.008134444	0.003130549	0.010531944	0.029147546	0.023183501	0.066832952	0.015410311	0.020900989	0.035778522	0.033572668	0.010570273	0.014924486	0.019977252
Bacillus persicus	UP000198553	930146	Bacteria	3821323	4551	0.313584624	0.279490322	0.229474267	0.177450787	0.043094291	0.014614156	0.024408741	0.02894647	0.019017637	0.010767292	0.011932342	0.012027336	0.009950815	0.007727485	0.005367552	0.012236951	0.010800265	0.021054904	0.026703513	0.044152571	0.02381601	0.005103767	0.012726052	0.015262627	0.014963514	0.003022536	0.007378127	0.011315274	0.006486283	0.005056663	0.00455343	0.009547287	0.014694233	0.008221297	0.007317676	0.022960279	0.053046677	0.014176869	0.024780866	0.035901442	0.022774217	0.012450491	0.012979631	0.021228406
Brevibacterium siliguriense	UP000199597	1136497	Bacteria	3486926	3419	0.18054269	0.172385075	0.307557717	0.339514518	0.004741428	0.018007275	0.02295777	0.0055407	0.004789608	0.033071269	0.017996951	0.006309859	0.001960754	0.012366774	0.00315665	0.002772931	0.000763997	0.047540755	0.020079015	0.003285704	0.002916611	0.014924616	0.024927128	0.005537259	0.002900264	0.018078685	0.025478617	0.004208007	0.006613565	0.028187021	0.014186429	0.009001057	0.000833686	0.047772191	0.038872657	0.004121971	0.023553998	0.044895157	0.038020903	0.019317599	0.014252677	0.060361797	0.03370191	0.012364193
Brevibacterium yomogidense	UP000196581	946573	Bacteria	2940177	2868	0.158000692	0.15322717	0.341309384	0.347462755	0.000630574	0.015313364	0.018228494	0.00226517	0.004133425	0.02686777	0.027654458	0.003493667	0.000951984	0.012014583	0.003898745	0.001977432	0.000406098	0.041311799	0.019290675	0.000762199	0.000703019	0.018424401	0.028123817	0.003351839	0.001891723	0.020104912	0.028509508	0.003146749	0.004487485	0.035381543	0.019238638	0.006986314	0.000314267	0.046306396	0.045973763	0.001857031	0.010162653	0.053501881	0.050739802	0.014424642	0.016857148	0.045064634	0.059220924	0.008684171
Alkalibacterium gilvum	UP000198564	1130080	Bacteria	1853998	2101	0.34104999	0.285340114	0.209207345	0.164402551	0.057488321	0.014376126	0.017148109	0.035815712	0.024418701	0.007725307	0.010521563	0.014614002	0.011979565	0.006361161	0.002385233	0.01523701	0.020488083	0.018203178	0.026441456	0.039505218	0.023260066	0.005705788	0.010945533	0.01321911	0.011940728	0.003642578	0.004793121	0.011531323	0.00588379	0.004692792	0.001880353	0.012345279	0.011275647	0.006419416	0.008165458	0.018235543	0.061846144	0.015329248	0.017497641	0.043706076	0.021696881	0.009756153	0.00837097	0.023567525
Fonticella tunisiensis	UP000295325	1096341	Bacteria	2613200	2943	0.346742308	0.273028471	0.225892775	0.154336446	0.042545913	0.01978052	0.03839694	0.031616687	0.018867838	0.009947661	0.005368178	0.012196648	0.020260396	0.012700632	0.020209882	0.009025795	0.051757688	0.009944217	0.026790378	0.033766943	0.008525255	0.004298216	0.014635059	0.010494123	0.011484871	0.005538086	0.00412142	0.011204752	0.001280051	0.00121691	0.000779511	0.001912614	0.007261276	0.006767624	0.009586033	0.036486621	0.048188469	0.014628171	0.025736489	0.040136202	0.02891997	0.01229997	0.005171866	0.017572862
Psychroflexus sediminis	UP000199296	470826	Bacteria	2668506	2655	0.32337083	0.284410078	0.210956243	0.181262849	0.056724385	0.017978761	0.018627444	0.03640834	0.013169285	0.018453188	0.007245692	0.014405943	0.016076556	0.010244026	0.005303015	0.013485195	0.017771902	0.021632524	0.021669623	0.036294792	0.018129408	0.006042761	0.018166508	0.01241942	0.008594774	0.00704333	0.005884244	0.012454272	0.004059611	0.003828019	0.002584616	0.004595871	0.006577897	0.008647613	0.018160887	0.019755052	0.054949218	0.016295782	0.017545931	0.041089653	0.014682505	0.017606639	0.006900552	0.023074917
Endozoicomonas numazuensis	UP000028073	1137799	Bacteria	4213769	4400	0.266784376	0.25576926	0.251861107	0.225585256	0.032609199	0.017729944	0.02114308	0.021827274	0.012037822	0.018965194	0.007534674	0.013577792	0.010709305	0.013253138	0.005393098	0.01471408	0.008881703	0.019338973	0.025293808	0.029389715	0.015156208	0.009135873	0.029746407	0.013704521	0.009350885	0.010218764	0.007874991	0.015910173	0.007380891	0.008511484	0.005850177	0.012919941	0.004955955	0.011261786	0.046037479	0.016099555	0.043391835	0.021207869	0.024104123	0.034481654	0.018221196	0.025678267	0.010289248	0.025711729
Pleomorphomonas diazotrophica	UP000233491	1166257	Bacteria	3970517	4175	0.165723507	0.175682159	0.317722352	0.340871982	0.003481683	0.018427682	0.028212358	0.005081987	0.002324144	0.030029513	0.019361571	0.0018572	0.001206651	0.013656235	0.003861736	0.001879111	0.001342654	0.044119447	0.023406911	0.00619268	0.003357769	0.010327934	0.022550846	0.00810957	0.002632418	0.015452989	0.030046135	0.002864379	0.003415948	0.03890599	0.016356655	0.007289017	0.001302609	0.039125106	0.045035958	0.010701943	0.017358545	0.041425828	0.039204442	0.017066138	0.007106169	0.076753422	0.038171573	0.007936544
Pseudovibrio axinellae	UP000076577	989403	Bacteria	4344513	4634	0.2412298	0.247800386	0.266997245	0.24397257	0.023842488	0.018907988	0.021907634	0.014663324	0.015181218	0.017053235	0.011453758	0.010189404	0.00425157	0.013508764	0.003282761	0.007999746	0.005606382	0.025889208	0.025386505	0.02536717	0.015794405	0.009875215	0.021112148	0.010989724	0.014599795	0.006825851	0.012031038	0.011532478	0.004979384	0.020648114	0.007247763	0.014463071	0.006002054	0.014362945	0.029024197	0.025342311	0.035439876	0.022972425	0.027748104	0.031484542	0.030926596	0.02186275	0.021719811	0.026872517
Salipiger bermudensis (strain DSM 26914 / JCM 13377 / KCTC 12554 / HTCC2601) (Pelagibaca bermudensis)	UP000006230	314265	Bacteria	4820899	5420	0.165354014	0.164510603	0.333526174	0.336609209	0.003708313	0.018825338	0.023584724	0.004269632	0.002595633	0.03509736	0.014542015	0.001470506	0.00087745	0.016147561	0.00211148	0.001384628	0.000679557	0.044367832	0.027105101	0.00336729	0.003415208	0.012938958	0.02728308	0.007431562	0.002375959	0.018119022	0.029760475	0.002545226	0.002776101	0.04188048	0.016734394	0.005618166	0.000922878	0.033838437	0.053841175	0.009243091	0.013980696	0.040889771	0.049148998	0.018038122	0.0086407	0.060564555	0.051691113	0.004931142
Shimia marina	UP000054823	321267	Bacteria	3591258	3874	0.20662958	0.215075971	0.303034497	0.275259952	0.020278545	0.015994781	0.015719945	0.012076072	0.010460471	0.026200465	0.013551331	0.005005522	0.001684101	0.014708315	0.001659875	0.004551917	0.002064193	0.030404869	0.028436743	0.018758176	0.010871472	0.009437146	0.024581523	0.012209731	0.008929243	0.013195464	0.017050685	0.008126455	0.0031485	0.030033131	0.011814602	0.012659994	0.002427578	0.016206964	0.045946881	0.015203688	0.032081452	0.026286508	0.028992263	0.033006203	0.020323655	0.043977084	0.040851975	0.013878795
Maribius salinus	UP000184040	313368	Bacteria	3233796	3413	0.161756648	0.156449572	0.342240512	0.339553268	0.003730319	0.019692483	0.021925479	0.003477982	0.001929635	0.032919761	0.019404893	0.000887818	0.000557553	0.014351661	0.001647612	0.000990793	0.000659601	0.045043992	0.026333953	0.002332261	0.003667234	0.014421239	0.026215206	0.005221147	0.001450009	0.024179812	0.025370063	0.001335901	0.001948189	0.041417577	0.02140689	0.004467847	0.000771854	0.016185742	0.069789707	0.007599794	0.016246043	0.053157737	0.039784809	0.015289575	0.00482316	0.065375667	0.055351769	0.002600369
Thalassococcus halodurans	UP000236752	373675	Bacteria	3623460	3829	0.207339118	0.207587223	0.300524637	0.284549022	0.018290865	0.021490856	0.018550839	0.007383575	0.012151685	0.023299907	0.016702875	0.004268862	0.001336296	0.012453884	0.001636011	0.002875438	0.001506024	0.039292409	0.027907396	0.013103817	0.009833451	0.011240123	0.023504408	0.00860396	0.004373183	0.015532167	0.021177067	0.007059022	0.002930082	0.030215695	0.010707757	0.013951628	0.003252151	0.006795737	0.052759692	0.016144843	0.040433311	0.034440676	0.019906178	0.029786822	0.018996271	0.041259596	0.041960862	0.012553237
Celeribacter baekdonensis B30	UP000006762	1208323	Bacteria	3876773	4198	0.197448239	0.214673647	0.301845633	0.286032481	0.022616402	0.015679653	0.012272412	0.010375717	0.00731129	0.030036804	0.015854542	0.00400078	0.001280714	0.010377265	0.001601086	0.003487721	0.001471854	0.036158694	0.028815676	0.01645582	0.014679071	0.009041608	0.016407067	0.012102166	0.005473408	0.014851638	0.023647164	0.005533768	0.003200624	0.031295076	0.014207025	0.01081294	0.001895147	0.017939281	0.034058478	0.017270679	0.029820901	0.029944716	0.028218268	0.029923823	0.013569377	0.049848791	0.043810476	0.010720078
Litoreibacter albidus	UP000199441	670155	Bacteria	3264543	3470	0.202715663	0.199806527	0.307190624	0.290287186	0.016896133	0.022301498	0.01989748	0.006567859	0.009060099	0.025180623	0.019103492	0.004692247	0.001247039	0.013477574	0.001809447	0.002975616	0.003267848	0.035353591	0.028439281	0.013782672	0.015233721	0.012792944	0.017124956	0.007393092	0.007778139	0.013706397	0.019752283	0.006499856	0.002653059	0.033879567	0.00984214	0.009909224	0.005127838	0.010450496	0.041697222	0.013656773	0.024488641	0.040601813	0.03123478	0.021459724	0.017540329	0.040749767	0.049420224	0.011522012
Pelagimonas varians	UP000220836	696760	Bacteria	4345416	4735	0.217483666	0.226649646	0.290423287	0.265443401	0.021118807	0.017567478	0.014799043	0.011936717	0.01204994	0.024284902	0.012937772	0.006970104	0.001922716	0.013165598	0.002180919	0.004747071	0.003363544	0.030403073	0.028288431	0.019760133	0.017994135	0.009437531	0.017005506	0.011104806	0.008678801	0.012941224	0.018549893	0.008341204	0.004337674	0.026896619	0.012819716	0.011026792	0.005080526	0.008655328	0.03330199	0.015938175	0.037254431	0.029659531	0.018917867	0.031883254	0.022609343	0.041122645	0.03369965	0.016603704
Pedobacter ruber	UP000199226	990371	Bacteria	3801675	3697	0.315850776	0.286828306	0.216750248	0.18057067	0.048246594	0.015556111	0.02348134	0.040759332	0.017249584	0.015091314	0.004758451	0.015787326	0.012132078	0.010623262	0.007147936	0.014302974	0.018484571	0.024978319	0.023972968	0.035701011	0.013902096	0.003682868	0.019968924	0.013845279	0.010488321	0.005497866	0.00809647	0.013839755	0.003216492	0.004822371	0.003585805	0.009033166	0.006635791	0.006193089	0.021390936	0.023005495	0.042105587	0.011725676	0.017708068	0.041299886	0.026778323	0.014571278	0.006160735	0.021642668
Pedobacter tournemirensis	UP000290848	699437	Bacteria	4732475	4170	0.295155346	0.26407097	0.237320268	0.203453416	0.039398106	0.02365281	0.027359972	0.030910556	0.015633092	0.015929133	0.010548423	0.013151931	0.009622266	0.014009624	0.00981054	0.011373152	0.019698419	0.022291784	0.021640115	0.028016079	0.011582346	0.005735705	0.022586557	0.01150057	0.006566774	0.008762037	0.010445094	0.012912309	0.003201294	0.007492296	0.007365512	0.008121145	0.005847275	0.011169664	0.024114937	0.023855664	0.03788177	0.020554845	0.021219192	0.032576497	0.020661343	0.018325983	0.012041938	0.020597951
Novosphingobium barchaimii	UP000071549	1420591	Bacteria	2996173	3126	0.178149593	0.181381716	0.325886389	0.314582302	0.004867313	0.018192596	0.025548136	0.007588843	0.003397406	0.025963675	0.020160148	0.003946118	0.000874134	0.017319463	0.002216875	0.002559319	0.002063677	0.042353933	0.023727775	0.005785504	0.007716008	0.011112413	0.025754403	0.008869504	0.004116339	0.017457643	0.025994715	0.005321903	0.004362658	0.040527564	0.015816514	0.009008684	0.003051958	0.016491389	0.056186874	0.009519347	0.023983106	0.031292586	0.029114762	0.026849824	0.012172788	0.052172668	0.05396299	0.011003271
Sphingobium czechense LL01	UP000052232	1420583	Bacteria	4081465	4505	0.178514376	0.177975109	0.326612461	0.316898054	0.006710127	0.013741463	0.024558226	0.011296005	0.003085673	0.027304314	0.018689713	0.002405032	0.000745325	0.018702944	0.002394741	0.002443254	0.0031261	0.042875277	0.026079747	0.006605017	0.006774075	0.006632213	0.026118704	0.013814232	0.003245176	0.018690448	0.026503126	0.003829528	0.003678846	0.040520963	0.017862065	0.006663085	0.002012524	0.019831221	0.056389615	0.006908586	0.027141871	0.038642951	0.022447208	0.023706322	0.009059296	0.053788329	0.062602859	0.007617159
Sphingobium baderi LL03	UP000015524	1114964	Bacteria	4161844	4697	0.179101896	0.17888997	0.326576613	0.315431522	0.006155365	0.014249826	0.024243014	0.0105778	0.003559573	0.023313834	0.020762735	0.002269967	0.001252122	0.018033585	0.004333049	0.002241853	0.003487488	0.041489427	0.025699137	0.006906495	0.006246193	0.007788819	0.025778431	0.013131062	0.00292306	0.01898439	0.025408634	0.004588231	0.003969739	0.03867017	0.021100094	0.007202765	0.001693284	0.025443235	0.050311228	0.011526443	0.027571914	0.036067169	0.026941888	0.023220123	0.010161868	0.051267801	0.060065814	0.008608429
Sphingobium baderi	UP000056968	1332080	Bacteria	3926640	4283	0.18481679	0.185502873	0.32072739	0.308952947	0.007315415	0.013999756	0.023689719	0.011803221	0.004213526	0.023280973	0.020483925	0.00309272	0.001210195	0.018063535	0.003630585	0.002719883	0.003721502	0.0403299	0.025482092	0.008470601	0.006980777	0.007627896	0.026006204	0.013338121	0.004020231	0.018559379	0.024437687	0.005322871	0.004221166	0.037085141	0.019476193	0.008615763	0.002198062	0.023525457	0.048954832	0.01198964	0.02961234	0.034068058	0.025277336	0.026114693	0.012011796	0.04884405	0.055997494	0.010566286
Melghirimyces profundicolus	UP000244240	1242148	Bacteria	3168369	3716	0.229985838	0.20881059	0.298981274	0.262222298	0.030636071	0.020228992	0.021469395	0.009614547	0.005013692	0.027429013	0.01471251	0.004181391	0.003787491	0.010534907	0.005281657	0.004878289	0.002374757	0.038285857	0.025611017	0.014623504	0.013554485	0.012155007	0.018805842	0.01062486	0.002429676	0.020161764	0.020026361	0.005705856	0.006562776	0.012910611	0.031829131	0.009457366	0.000898582	0.019225307	0.041324372	0.012557428	0.046359842	0.025863832	0.02992497	0.024526848	0.008077772	0.037706371	0.022864139	0.01004064
Palaeococcus pacificus DY20341	UP000027981	1343739	Archaea	1695846	1991	0.312297815	0.252174431	0.251815318	0.183712436	0.03824109	0.019846731	0.043424344	0.014302596	0.014647556	0.008452418	0.008873447	0.0112351	0.019515923	0.016878301	0.019234647	0.007744807	0.036213784	0.01589826	0.023989796	0.029728525	0.011302323	0.010224985	0.008273747	0.005959857	0.016029168	0.00865055	0.005183254	0.009897715	0.001100336	0.004603012	0.00132854	0.002144063	0.010989205	0.024980452	0.009462534	0.02172544	0.039576707	0.018765855	0.048704894	0.027235964	0.021847503	0.014762543	0.010118843	0.024467434
Photobacterium gaetbulicola Gung47	UP000032303	658445	Bacteria	5010342	4974	0.248727332	0.240149275	0.264049241	0.247074152	0.026067682	0.022693062	0.021645828	0.017280856	0.008792813	0.024622271	0.00939397	0.009497555	0.002950098	0.016449775	0.003048295	0.009735264	0.005680451	0.0313284	0.027659788	0.023821727	0.018350244	0.011984811	0.027728047	0.011030984	0.010386117	0.005874449	0.015442658	0.009726282	0.004350002	0.017076679	0.006107368	0.013623621	0.010775312	0.012616504	0.035610743	0.014160111	0.033313894	0.021429076	0.028090897	0.033200129	0.018968166	0.033133666	0.020593804	0.018098166
Algoriphagus machipongonensis	UP000003919	388413	Bacteria	4302857	3932	0.319342706	0.287258675	0.219152298	0.174246321	0.048240761	0.015476004	0.020092938	0.036393046	0.013598413	0.014163852	0.006004385	0.017594132	0.017141642	0.00870608	0.005749903	0.01257909	0.013058771	0.023546227	0.02389553	0.035799719	0.022844832	0.004336656	0.013514051	0.012944429	0.014256581	0.005547015	0.004220918	0.016143932	0.005386656	0.001947312	0.002050499	0.004004783	0.010338252	0.006255382	0.009732375	0.019187261	0.048789467	0.013778294	0.023218537	0.041787371	0.021159672	0.013445724	0.006827095	0.022774414
Dissulfuribacter thermophilus	UP000093080	1156395	Bacteria	2257716	2462	0.30150825	0.261053649	0.239763992	0.19767411	0.036688848	0.011459369	0.034043254	0.024258144	0.014991257	0.013940194	0.004276003	0.013708987	0.016753214	0.008585225	0.019340342	0.0100894	0.027395385	0.019119765	0.021773332	0.029975869	0.013679754	0.008005879	0.015145395	0.011593575	0.017375082	0.009378505	0.004092632	0.014179374	0.004468675	0.004943049	0.003452161	0.006465827	0.013512328	0.019070601	0.011901851	0.029064329	0.041821912	0.019814715	0.030207077	0.032652025	0.025269343	0.0237851	0.005372243	0.014516883
Eoetvoesia caeni	UP000253628	645616	Bacteria	4280494	4508	0.20419816	0.199911506	0.296555725	0.29933461	0.014213426	0.017905552	0.021477131	0.011871154	0.006169664	0.023631572	0.016086122	0.005623695	0.001551702	0.018424889	0.003070464	0.003804965	0.006789224	0.028147208	0.024928162	0.015901796	0.015590614	0.011853633	0.026643165	0.01121515	0.005254342	0.018486565	0.019253305	0.007371638	0.003968966	0.036013653	0.011507408	0.008936656	0.004134369	0.010172972	0.052706018	0.013913458	0.031573709	0.034185812	0.021546516	0.018429094	0.014492368	0.055102255	0.033428884	0.012589535
Ornithinibacillus halophilus	UP000183988	930117	Bacteria	2938220	3462	0.344532744	0.294426217	0.208178081	0.152862958	0.049667549	0.012709926	0.018038742	0.036258209	0.023015299	0.006392742	0.00992044	0.014974596	0.011114038	0.004599793	0.003276523	0.015133879	0.018175562	0.016234562	0.026587924	0.048134965	0.028708627	0.004686581	0.008186712	0.015641337	0.018011174	0.00156832	0.003908547	0.011437708	0.007251438	0.002975315	0.001955295	0.011544918	0.015433044	0.003642055	0.004046388	0.014706063	0.060043374	0.012436287	0.018989332	0.042605004	0.028549345	0.006589803	0.006237543	0.021288718
Gracilibacillus orientalis	UP000198565	334253	Bacteria	3917388	4278	0.339922418	0.291662455	0.210295993	0.158119134	0.048337788	0.012998262	0.016166459	0.035460526	0.024292574	0.008126881	0.009743527	0.013486855	0.010454208	0.00563184	0.002964489	0.014956463	0.018769481	0.017486732	0.026538724	0.044784383	0.03088322	0.00512793	0.010584397	0.016293585	0.01544429	0.00219484	0.006358603	0.01060584	0.006488792	0.003518943	0.002344175	0.010408259	0.010854732	0.004066504	0.006644254	0.014274883	0.059664265	0.01249282	0.01775094	0.044684061	0.027961617	0.007603826	0.008883511	0.019505433
Lysinibacillus massiliensis 4400831 = CIP 108448 = CCUG 49529	UP000030595	1211035	Bacteria	3078778	3499	0.345138558	0.298488556	0.202365679	0.154007207	0.052733996	0.0125662	0.016162807	0.036349994	0.026407924	0.004327427	0.008927693	0.01513089	0.010481902	0.005632183	0.002245078	0.013093365	0.01865344	0.016436621	0.025619613	0.050229721	0.028896609	0.004168595	0.007569343	0.015374496	0.016643199	0.001873822	0.004519389	0.011186413	0.007222447	0.003672612	0.001560056	0.012784472	0.012855605	0.003420236	0.003425108	0.017587418	0.060413449	0.010006382	0.017194724	0.039946601	0.030004531	0.006402954	0.008677265	0.02140522
Lysinibacillus contaminans	UP000050668	1293441	Bacteria	3213890	3655	0.325798643	0.290445846	0.21645047	0.167305042	0.047656297	0.012430738	0.017058777	0.031088513	0.028386179	0.003923285	0.013479001	0.011967747	0.005712707	0.006059016	0.001683942	0.012829321	0.014069874	0.016175735	0.028068806	0.04976029	0.029354165	0.004853934	0.009555716	0.015216149	0.016228941	0.001773553	0.006349319	0.009376494	0.005769647	0.005931134	0.001509387	0.016749806	0.013965328	0.005011687	0.005499881	0.01799596	0.052597041	0.012118033	0.020291311	0.037477037	0.032678177	0.007742958	0.014401249	0.020945658
Salsuginibacillus halophilus	UP000242310	517424	Bacteria	2575261	2921	0.278436244	0.256056765	0.257784745	0.207722246	0.032090389	0.017440201	0.014402058	0.017655714	0.020798701	0.010810572	0.016528059	0.008183649	0.002714292	0.010796592	0.001844088	0.009920563	0.004608472	0.018259149	0.028221649	0.035606155	0.020485334	0.01040168	0.020442232	0.013584275	0.009680587	0.002170269	0.018808997	0.008702044	0.004524597	0.013799788	0.01091658	0.013831241	0.004996395	0.01221082	0.013623883	0.025245247	0.062372804	0.018673864	0.025160207	0.038064162	0.029063895	0.016644552	0.01995762	0.024983138
Saliterribacillus persicus	UP000252585	930114	Bacteria	3223895	3585	0.345368997	0.295571407	0.206715115	0.152344481	0.051723111	0.011319287	0.018277987	0.037501419	0.02249899	0.008110729	0.009292535	0.013948108	0.013228788	0.006250547	0.003099683	0.014684178	0.021287406	0.015374651	0.026426869	0.046685079	0.027397439	0.005283699	0.009005924	0.01530486	0.015481665	0.002253807	0.004759796	0.011311842	0.006130505	0.003564031	0.001725251	0.008894257	0.012809108	0.004220073	0.004235892	0.01752982	0.060040423	0.011036398	0.018706043	0.043790119	0.027740814	0.006316616	0.008912868	0.022588324
Thermolongibacillus altinsuensis	UP000295658	575256	Bacteria	2541664	2961	0.311399978	0.273947988	0.232038665	0.182613369	0.055006238	0.016021945	0.015150853	0.022756969	0.018853582	0.006921518	0.020180285	0.005457895	0.005789571	0.010716313	0.001500213	0.00574944	0.005998492	0.021247313	0.026997933	0.050033463	0.031453719	0.00526432	0.008199827	0.017788915	0.012563547	0.00152264	0.014440288	0.008621209	0.008692029	0.014256155	0.004443983	0.011694816	0.006516661	0.008601143	0.006536727	0.020986458	0.059994358	0.011742029	0.01860453	0.034463588	0.019562967	0.010852053	0.025974578	0.016779724
Arcobacter anaerophilus	UP000290191	877500	Bacteria	2782134	2919	0.386996457	0.309490844	0.175992242	0.127520457	0.090481192	0.016222325	0.008842267	0.044560712	0.021359466	0.004527888	0.00512528	0.018160075	0.026123507	0.006221937	0.001706989	0.016345254	0.03684206	0.01214302	0.022355839	0.043291523	0.023439556	0.004070678	0.00464219	0.011435639	0.005882264	0.003257621	0.002976178	0.015268007	0.000831389	0.000129399	0.000172532	0.000931673	0.008655717	0.001906479	0.00370836	0.025880884	0.051510518	0.009641306	0.022099197	0.046185748	0.028969207	0.006288793	0.003115282	0.019610423
Pontibacter akesuensis	UP000182491	388950	Bacteria	4131082	4073	0.257614833	0.217589484	0.272291618	0.252504066	0.027984988	0.034679134	0.030228231	0.011991803	0.012290272	0.021582049	0.014477598	0.008222079	0.004698538	0.018502219	0.004684014	0.006606276	0.012300439	0.025645886	0.023794792	0.020815178	0.009611307	0.013463818	0.034093814	0.006471928	0.00748353	0.008585181	0.016340311	0.0088379	0.002217826	0.020301752	0.007421076	0.006538739	0.006654205	0.010742006	0.051599682	0.013808764	0.025947986	0.027187616	0.03897826	0.023137578	0.0162735	0.035287693	0.016413657	0.01569762
Seleniivibrio woodruffii	UP000294614	1078050	Bacteria	2657581	2684	0.283827661	0.226854045	0.25168866	0.237629634	0.041089025	0.031742143	0.028203198	0.01120384	0.018282861	0.019427515	0.008292535	0.00852282	0.01668328	0.016468798	0.009086117	0.004645219	0.030167397	0.026338337	0.030094022	0.015613129	0.002348009	0.010815515	0.024237546	0.006764071	0.001899855	0.016646028	0.00764909	0.008023868	0.001307209	0.00796291	0.003074988	0.007242704	0.001283503	0.016686666	0.037366076	0.027726823	0.033452352	0.035138854	0.033743595	0.022359139	0.024787296	0.023336724	0.01821513	0.015054349
Ferrimonas sediminum	UP000199527	718193	Bacteria	3843805	3939	0.210475297	0.205495856	0.297759902	0.286268944	0.016963016	0.023173319	0.021983082	0.010707445	0.002640374	0.036240164	0.005646014	0.005782598	0.00214867	0.019517537	0.002603691	0.008713311	0.002467107	0.030747125	0.026501298	0.016697652	0.01213651	0.015652585	0.040437601	0.008231753	0.005290113	0.014291423	0.018789346	0.005911378	0.005230797	0.021347769	0.013651427	0.011047736	0.002809739	0.009644428	0.073816515	0.005473527	0.023041417	0.029581864	0.033962715	0.026778369	0.008933408	0.056179942	0.023266196	0.00950316
Aequorivita viscosa	UP000184172	797419	Bacteria	3038627	3078	0.338030959	0.28815284	0.202497707	0.171318494	0.057015071	0.023487074	0.017845595	0.036765381	0.018153635	0.014422598	0.007384078	0.017707372	0.010639233	0.010007355	0.003348949	0.014412724	0.020728535	0.012602001	0.022236154	0.044159332	0.024415143	0.007798747	0.008743601	0.009139512	0.013665332	0.004381674	0.004747965	0.011956302	0.007239931	0.005029348	0.002489004	0.007655587	0.010617512	0.005896204	0.006109463	0.021041511	0.054844968	0.016628244	0.013424429	0.037722083	0.021667465	0.013076896	0.008400018	0.021388057
Flavobacterium fontis	UP000184147	1124188	Bacteria	2807467	2756	0.303192522	0.280807931	0.21643282	0.199566727	0.053590835	0.020345945	0.011952174	0.035293376	0.013392633	0.025554251	0.014361844	0.012442657	0.003426967	0.006194614	0.000795031	0.013300734	0.009101177	0.019760358	0.022183919	0.040718605	0.033910621	0.007472647	0.007641484	0.011822875	0.007317701	0.013278294	0.007054828	0.011490544	0.006975753	0.010418748	0.003967673	0.012632866	0.006359176	0.00858398	0.005552391	0.012651032	0.046134217	0.015832223	0.013867087	0.03348746	0.014399244	0.024583971	0.014975214	0.019082872
Muricauda antarctica	UP000184031	1055723	Bacteria	4086021	4040	0.291068744	0.249158533	0.243065075	0.216707648	0.039605843	0.027747512	0.029468515	0.025370119	0.009941292	0.029088925	0.009035269	0.007853914	0.007037466	0.010897976	0.010923674	0.010588871	0.01398242	0.031224761	0.024795961	0.02481138	0.019761438	0.007939084	0.015606507	0.011435423	0.008125575	0.014565388	0.006108682	0.008131448	0.004616754	0.004798105	0.005685773	0.00582454	0.006859051	0.011472134	0.019187281	0.015425155	0.043262242	0.024287883	0.024144711	0.033468527	0.014303273	0.033106558	0.008833359	0.009036737
Chryseobacterium frigidisoli	UP000198931	1125876	Bacteria	2696448	2760	0.351465706	0.305591652	0.189761123	0.153181519	0.077276191	0.015382476	0.009924178	0.051445514	0.017839044	0.008727046	0.009819596	0.017209326	0.014991962	0.00651747	0.001627699	0.013680235	0.015118795	0.017242703	0.021773112	0.049073502	0.020456935	0.005525052	0.01292257	0.00944577	0.011813332	0.002941651	0.008226387	0.009594855	0.002991717	0.003579157	0.001721155	0.005319226	0.005043307	0.003428959	0.006812303	0.018459861	0.057318803	0.012743446	0.008807152	0.041278795	0.023949311	0.008910621	0.012059211	0.015478157
Lutibacter flavus	UP000198412	691689	Bacteria	3530046	3329	0.371694307	0.322027815	0.178737048	0.127540831	0.072494043	0.014973536	0.011270732	0.053336687	0.022702936	0.00755858	0.004166822	0.021213146	0.017081168	0.005030272	0.002287801	0.016591653	0.02508847	0.005237636	0.020685388	0.057671781	0.025230395	0.00400705	0.005173047	0.012264209	0.015632171	0.001416703	0.002451822	0.012285455	0.003082412	0.001280726	0.000592347	0.005817234	0.007344418	0.001293474	0.002270804	0.011806988	0.056443745	0.007895122	0.010508415	0.04444384	0.024376294	0.006132529	0.004170222	0.023019081
Lutibacter agarilyticus	UP000198384	1109740	Bacteria	3717411	3391	0.364452189	0.316886047	0.183929449	0.134732315	0.069328401	0.017632717	0.011271736	0.048547474	0.023449763	0.009838458	0.005189179	0.020347554	0.015171287	0.005436936	0.002089391	0.016727234	0.021182019	0.005485358	0.020972999	0.056102854	0.026372812	0.005197249	0.005164161	0.01184876	0.014011591	0.001574508	0.002581677	0.015195498	0.003185333	0.001711703	0.000522146	0.007637697	0.007386712	0.001162925	0.00192153	0.010388042	0.056545911	0.008941044	0.010601904	0.043876406	0.023039794	0.006937198	0.004954334	0.026117792
Olleya namhaensis	UP000199559	1144750	Bacteria	3212895	3170	0.360792992	0.30692195	0.185437121	0.146847936	0.064203265	0.023037318	0.014021091	0.041582396	0.027205549	0.009360778	0.007549316	0.021491039	0.013889434	0.00681446	0.001597635	0.0184433	0.024706851	0.009762288	0.019684245	0.044883179	0.029031951	0.005062757	0.006400811	0.011710076	0.01493616	0.001465043	0.00289834	0.012328215	0.001958994	0.002156947	0.000350154	0.009959307	0.01114236	0.000806754	0.002477221	0.011330043	0.045496649	0.016229395	0.01453465	0.04299515	0.026010357	0.006771507	0.006686537	0.025428635
Sinomicrobium oceani	UP000182248	1150368	Bacteria	4450483	4212	0.295340518	0.246864322	0.240956186	0.216838974	0.044862414	0.023705248	0.020247811	0.02686743	0.011785888	0.025796292	0.012110802	0.008534051	0.008165321	0.01015997	0.008789533	0.011607253	0.021708576	0.026506115	0.023268434	0.021262999	0.01196722	0.008503043	0.020937411	0.011651069	0.003153419	0.011396261	0.014160727	0.009654398	0.003626635	0.006573107	0.010293441	0.009817529	0.003673821	0.017713211	0.029710092	0.01696901	0.04866701	0.021770593	0.018417641	0.03504084	0.017037768	0.026412416	0.010034588	0.015217035
Halopiger salifodinae	UP000183275	1202768	Archaea	3615229	4090	0.182223865	0.152577333	0.330911818	0.334286984	0.004653652	0.020227787	0.012170197	0.002822231	0.00216667	0.028067963	0.030138373	0.002759994	0.001098687	0.014047258	0.001685372	0.003089434	0.001041429	0.038132066	0.016796465	0.003997262	0.003837106	0.017647864	0.02007178	0.001682883	0.002379935	0.016540049	0.026821567	0.001523557	0.009244238	0.027959256	0.02275792	0.003568243	0.001893658	0.047500778	0.02873846	0.003339211	0.024908823	0.072779703	0.063684003	0.015464598	0.006227828	0.047947223	0.051042466	0.004873556
Sulfurimonas gotlandica (strain DSM 19862 / JCM 16533 / GD1)	UP000006431	929558	Bacteria	2747916	2865	0.357834082	0.302802196	0.190470524	0.148893198	0.065377544	0.018156669	0.018322612	0.036680161	0.02295485	0.002746809	0.002931312	0.023067299	0.020359793	0.007088645	0.00193674	0.019447101	0.036900691	0.015860747	0.026226784	0.034451926	0.020665479	0.006080972	0.008039547	0.013289708	0.012790784	0.000850463	0.00250881	0.011112785	0.001502229	0.001841759	0.000212889	0.007218561	0.016894621	0.00544449	0.00563336	0.029899386	0.04365854	0.014656562	0.027089256	0.04656365	0.028117672	0.005327674	0.004202094	0.028153699
Phycicoccus cremeus	UP000199019	587636	Bacteria	3932130	4010	0.139966481	0.141122346	0.347758207	0.371152966	0.000393684	0.0170581	0.020051164	0.00032044	0.001367211	0.039818509	0.018993711	0.001136037	0.000390632	0.015816775	0.002991538	0.001053638	0.000289922	0.029660555	0.017390747	0.000484475	0.000937669	0.021789933	0.028501629	0.000914018	0.001927982	0.022462095	0.030689015	0.00210575	0.003421081	0.038678657	0.024940165	0.005685525	0.000375373	0.047383949	0.051001872	0.001661711	0.00258641	0.056690448	0.052818462	0.001910434	0.007204564	0.076227381	0.045129424	0.005069059
Lactobacillus mudanjiangensis	UP000290500	1296538	Bacteria	3048072	3584	0.287751405	0.277165697	0.233118837	0.201964061	0.03372066	0.015916947	0.02178984	0.027744423	0.012984929	0.018719046	0.024205137	0.018148193	0.001763738	0.007857098	0.000662386	0.018274175	0.002752888	0.018515311	0.025906868	0.042288371	0.041225404	0.006650433	0.011718227	0.015796871	0.018047802	0.004060928	0.008120871	0.006820705	0.007240971	0.007340378	0.010826516	0.012028259	0.010216294	0.006699645	0.007110068	0.007761628	0.036302292	0.015410069	0.007723243	0.041228357	0.017643284	0.025034842	0.022002433	0.025740534
Micrococcus terreus	UP000198881	574650	Bacteria	2799494	2759	0.154672237	0.153824941	0.341115216	0.350387606	0.000869093	0.016923197	0.01899466	0.002085394	0.002230064	0.044695587	0.013181062	0.003133449	0.000766216	0.009971527	0.002317938	0.001833561	0.00024969	0.036561908	0.019844463	0.001262381	0.001398478	0.018628162	0.037192027	0.004489062	0.002591204	0.022019874	0.028732571	0.004011115	0.004403332	0.031673127	0.022899684	0.009373557	0.000677271	0.020231322	0.073643556	0.001868925	0.007263515	0.048197677	0.054726054	0.010860981	0.00976363	0.075800749	0.029047631	0.009023133
Nocardioides terrae	UP000198832	574651	Bacteria	3638944	3705	0.140873286	0.141576787	0.345054499	0.372495427	0.000217648	0.01719335	0.020066465	0.000401494	0.001212727	0.037392547	0.021086277	0.001042071	0.000413861	0.015159497	0.003028931	0.000952209	9.98E-05	0.03501491	0.016764649	0.000298441	0.000846683	0.020829881	0.026488723	0.001396573	0.001363596	0.019032638	0.033061851	0.001953883	0.003711554	0.03640901	0.027219162	0.005581346	0.000460028	0.050651748	0.048924581	0.001369367	0.001934097	0.061064215	0.053012896	0.003108076	0.005151822	0.070280444	0.051826551	0.004590389
Nocardioides szechwanensis	UP000199004	1005944	Bacteria	3922871	4039	0.144274152	0.142532561	0.340752427	0.37244086	0.000348729	0.018123947	0.02030503	0.000338787	0.001119602	0.041062032	0.01864551	0.001410974	0.000360965	0.01488903	0.001927949	0.001132603	0.000154481	0.034795623	0.0179427	0.000443558	0.000938355	0.020656053	0.026634149	0.00104848	0.001517275	0.023132333	0.029244261	0.0020679	0.003117145	0.03873488	0.023264635	0.005617896	0.000598804	0.047219845	0.051156043	0.001468331	0.002658291	0.063875461	0.055309432	0.002179554	0.004896731	0.070570133	0.046268489	0.004326988
Nocardioides psychrotolerans	UP000198649	1005945	Bacteria	4155006	4410	0.144977733	0.146624433	0.337482334	0.3709155	0.000467879	0.016993845	0.019035764	0.000566798	0.001426022	0.040042687	0.020061777	0.001478008	0.000472212	0.01496709	0.002511964	0.001274394	0.000142241	0.035041864	0.017812634	0.000515534	0.001332879	0.020907282	0.027046034	0.00128017	0.00207802	0.023714559	0.027197662	0.00275168	0.004553883	0.039227508	0.019518806	0.007665859	0.000574741	0.048255849	0.048346104	0.001596422	0.003026776	0.06177309	0.053931054	0.00385784	0.006974148	0.0695848	0.043817492	0.006416736
Paenibacillus pectinilyticus	UP000093309	512399	Bacteria	6877615	6496	0.274976071	0.261693701	0.251717275	0.211612954	0.03192927	0.015780777	0.022429746	0.026240809	0.016965055	0.011863282	0.023196582	0.00843869	0.006442647	0.013337631	0.003157202	0.011006152	0.007783956	0.025487931	0.027849944	0.03595756	0.023960801	0.006240687	0.016792321	0.015379475	0.010513684	0.005051611	0.012544623	0.011308874	0.006511566	0.010258945	0.00620361	0.011059368	0.009896028	0.012420743	0.019923787	0.017649014	0.034213639	0.014290288	0.025970366	0.037325477	0.020053338	0.015639885	0.022579798	0.021265969
Fontibacillus panacisegetis	UP000198972	670482	Bacteria	4550647	4786	0.288973634	0.274354394	0.24517261	0.191499363	0.033578577	0.015401553	0.024358873	0.027534512	0.016383186	0.009940931	0.013181836	0.013822634	0.009841383	0.012627401	0.003836214	0.011328666	0.013104703	0.022075208	0.027165988	0.038716164	0.019771106	0.004911462	0.018033306	0.015834026	0.009690413	0.003842807	0.011187585	0.012210751	0.006123835	0.007598592	0.006353256	0.012369632	0.008350804	0.008961275	0.022990256	0.02129333	0.040270691	0.014126551	0.028756774	0.038383898	0.021790409	0.012373588	0.014208958	0.023464921
Methylophaga frappieri (strain ATCC BAA-2434 / DSM 25690 / JAM7)	UP000009145	754477	Bacteria	2515563	2689	0.257756614	0.259484656	0.256957588	0.225801143	0.029605699	0.013954331	0.011176822	0.023888489	0.011361671	0.02020343	0.014011575	0.009630051	0.00438868	0.011889982	0.001931973	0.014432554	0.006060671	0.019446144	0.02487475	0.034664606	0.028500181	0.007733855	0.024022058	0.01558339	0.012164275	0.007897238	0.013776638	0.008984867	0.008755893	0.013753979	0.00933787	0.016668634	0.006382667	0.009325944	0.030599114	0.012262066	0.038425991	0.0170276	0.019520084	0.041824832	0.02272215	0.029079773	0.02342577	0.020400205
Pseudomonas taeanensis MS-3	UP000030063	1395571	Bacteria	4455747	4573	0.191739013	0.190947899	0.30748749	0.309825598	0.010044161	0.019980596	0.022755903	0.008678053	0.002554468	0.029490837	0.007669462	0.005213969	0.000896151	0.024591295	0.001543184	0.007484307	0.002322182	0.034457708	0.02236876	0.010498633	0.011893693	0.014055631	0.03672266	0.008954102	0.005968055	0.011968428	0.025027588	0.004577708	0.003484283	0.036283674	0.009077988	0.013278653	0.004024263	0.020684859	0.072576774	0.004605987	0.024775777	0.031766562	0.034401824	0.019880275	0.010667629	0.058616076	0.031415104	0.010883082
Jannaschia aquimarina	UP000032232	935700	Bacteria	3677970	4049	0.164526627	0.169266742	0.337616674	0.328589956	0.003318135	0.01578561	0.019292164	0.005183566	0.003298559	0.025598904	0.024113574	0.00173574	0.001276519	0.011372034	0.003189259	0.001626441	0.001186796	0.042720577	0.025415379	0.003141951	0.004659908	0.010496823	0.022491211	0.009318999	0.002938849	0.0203509	0.027551611	0.003532655	0.004224341	0.036547606	0.023976541	0.007335296	0.001409473	0.028132366	0.052540396	0.010025367	0.020084177	0.043387793	0.040361667	0.02166494	0.010146902	0.058504556	0.055631775	0.006409514
Loktanella atrilutea	UP000183987	366533	Bacteria	3784672	4069	0.174370989	0.170804762	0.327073522	0.327750727	0.004759251	0.01964499	0.022505773	0.005318091	0.00470852	0.03131879	0.02311138	0.00226865	0.000978167	0.013458122	0.002390723	0.002228224	0.001191398	0.044544657	0.027860327	0.00522931	0.00467919	0.013030075	0.027750144	0.007367169	0.003035172	0.019147187	0.026729172	0.003142976	0.00282749	0.035068167	0.020344134	0.006768695	0.001382434	0.016214271	0.06407233	0.009474112	0.019210602	0.047426049	0.028473861	0.019234382	0.012762149	0.058527533	0.051888838	0.005721565
Cognatishimia maritima	UP000184211	870908	Bacteria	2952917	3233	0.215533032	0.216356628	0.295176922	0.272933418	0.022012687	0.018439575	0.016971521	0.01051005	0.010280444	0.023900331	0.014806522	0.005256549	0.001461959	0.013316116	0.001678357	0.003689947	0.0023306	0.034586141	0.028012915	0.017765997	0.014106529	0.010663459	0.020188033	0.010046775	0.010641108	0.011220202	0.018110406	0.007410372	0.004019116	0.029738006	0.011739355	0.011652999	0.005105172	0.010218471	0.041230484	0.017591253	0.038250689	0.033077448	0.022748238	0.027953989	0.021803401	0.037530377	0.041857327	0.0136717
Lutimaribacter saemankumensis	UP000199340	490829	Bacteria	3412390	3753	0.184223374	0.181613766	0.326046554	0.308116306	0.009156438	0.019225444	0.021981606	0.005803327	0.0051	0.026462678	0.018996862	0.002041407	0.001084882	0.013926754	0.002824737	0.001970195	0.002335046	0.042829977	0.028719479	0.006292139	0.006655232	0.01097366	0.024967229	0.010025047	0.003225633	0.018981037	0.025534287	0.003748733	0.002394828	0.038119444	0.016666212	0.007799896	0.001437425	0.012113928	0.059650921	0.014376883	0.03232403	0.039206084	0.025565057	0.023205395	0.013381675	0.052509515	0.051791242	0.005728598
Salinihabitans flavidus	UP000198893	569882	Bacteria	3651507	3934	0.178472555	0.184251555	0.331426809	0.305849081	0.007551371	0.016551231	0.020432493	0.00763271	0.005826822	0.026767067	0.01880325	0.002450847	0.001487927	0.01369944	0.002958599	0.002597915	0.002319391	0.040086926	0.027751349	0.008504433	0.006105346	0.01069401	0.024105067	0.010778635	0.00343513	0.018417096	0.026412133	0.003217405	0.003891943	0.037193233	0.020618997	0.007198081	0.001637459	0.021595885	0.048921644	0.01855759	0.022523477	0.034639685	0.038914496	0.025554378	0.010355508	0.050112149	0.055181451	0.005487499
Epibacterium ulvae	UP000198767	1156985	Bacteria	3558225	3832	0.229668725	0.237436362	0.280802085	0.252092827	0.02436201	0.015540424	0.013045626	0.014736929	0.014310309	0.021059501	0.012823042	0.007474276	0.002423976	0.012958785	0.001633127	0.00543898	0.003740932	0.028362623	0.026343346	0.021971759	0.017277256	0.008685843	0.020745016	0.012882061	0.011960528	0.01188802	0.012340776	0.010968174	0.004928048	0.02541001	0.0102785	0.015781557	0.005911128	0.009907526	0.036288813	0.019231612	0.038950549	0.021789644	0.021349535	0.038085506	0.029819538	0.029331371	0.033395218	0.019458412
Planktomarina temperata RCA23	UP000028680	666509	Bacteria	2921376	3024	0.222048103	0.235152887	0.286526623	0.256272387	0.023970211	0.012707026	0.014105682	0.017474984	0.011791019	0.02180137	0.012730645	0.006898804	0.002644302	0.014157027	0.002483076	0.005510417	0.005180778	0.026154456	0.028387993	0.025692345	0.021497404	0.007421503	0.016640104	0.014396298	0.010635742	0.013519314	0.014868678	0.007927771	0.004570791	0.026631971	0.012312691	0.009682766	0.005247527	0.01399991	0.028080945	0.014993962	0.029138666	0.020596801	0.0268086	0.03648007	0.019677714	0.042182519	0.035667781	0.017518115
Limimonas halophila	UP000199415	1082479	Bacteria	2667849	2820	0.159606484	0.140748221	0.347100604	0.35254469	0.002693199	0.021586075	0.022094353	0.002392955	0.001716001	0.026741949	0.027893446	0.000738802	0.000333979	0.017677282	0.000883864	0.001283065	0.000527395	0.036025895	0.021977404	0.002918101	0.003363406	0.020581888	0.030431463	0.002867498	0.001268446	0.022535161	0.028636746	0.000772538	0.001609172	0.057486025	0.016957596	0.003361157	0.000570126	0.026030135	0.061110318	0.003863813	0.016142327	0.052153603	0.045652817	0.010206044	0.003783973	0.065581366	0.060224205	0.002827016
Sphingopyxis indica	UP000198339	436663	Bacteria	3706785	3865	0.170689155	0.16701778	0.330775861	0.331517204	0.005941291	0.014599503	0.023337029	0.009680396	0.002144724	0.02606609	0.020585307	0.001754627	0.000751058	0.019639201	0.002504876	0.001680169	0.001806424	0.04193786	0.022946123	0.005603801	0.004790424	0.010099629	0.02426614	0.009364757	0.002021706	0.020359504	0.02937544	0.002541296	0.002832655	0.047810358	0.015628971	0.004984663	0.001240703	0.040025413	0.040720627	0.008157237	0.025204153	0.043356615	0.029462848	0.018905138	0.009199654	0.049065629	0.074288397	0.005624034
Streptomyces aidingensis	UP000199207	910347	Bacteria	5700458	5601	0.134771871	0.132460111	0.359161732	0.373606286	0.001042565	0.013598601	0.014028047	0.002147231	0.001379911	0.045525498	0.01079457	0.001001515	0.000718901	0.012504987	0.002747718	0.001170977	0.00061154	0.027346665	0.015695308	0.001105192	0.000992568	0.019062986	0.025318374	0.004518131	0.001168872	0.025605198	0.040496347	0.001215711	0.001566215	0.038522263	0.041822051	0.004388666	0.000253142	0.025693613	0.074451535	0.001998293	0.010134086	0.050338873	0.050526229	0.006909556	0.005227559	0.089210061	0.044640818	0.002546679
Calderihabitans maritimus	UP000197032	1246530	Bacteria	2734586	3500	0.270100118	0.251967208	0.271274335	0.206658339	0.034556911	0.016184049	0.024703413	0.017479782	0.00653901	0.018625206	0.009682342	0.013270021	0.010011487	0.010489844	0.010281386	0.009368558	0.019473303	0.016568051	0.02253764	0.031461853	0.01313946	0.00764713	0.020681264	0.010134368	0.004663982	0.01197319	0.014675469	0.012735709	0.006125384	0.009388306	0.01702666	0.008466701	0.007913738	0.00897907	0.030021296	0.016023865	0.049509958	0.018352016	0.026970124	0.025896014	0.013521268	0.028695939	0.015239403	0.023600778
Williamsia sterculiae	UP000186218	1344003	Bacteria	4034989	4105	0.160647676	0.164002836	0.338211426	0.337138062	0.003069181	0.017518424	0.015821006	0.002626054	0.003610452	0.044590865	0.015763013	0.002163595	0.0011673	0.011530992	0.002544268	0.003815659	0.001144252	0.039140243	0.017954117	0.001664704	0.004248378	0.017605414	0.023989876	0.004620873	0.003365096	0.019659713	0.029949055	0.002269915	0.008980776	0.02902265	0.024337092	0.010723548	0.001732363	0.02966355	0.047848896	0.001762103	0.011793449	0.055542668	0.036746162	0.013368189	0.011264075	0.0585546	0.049917322	0.005575531
Mariniradius saccharolyticus AK6	UP000010953	1239962	Bacteria	4321725	4633	0.278149581	0.24668807	0.248319363	0.226842985	0.037755757	0.023952935	0.027906912	0.024005692	0.010072367	0.020416153	0.011323951	0.008449404	0.007856585	0.012127102	0.010604793	0.007699009	0.007801052	0.038214602	0.024333339	0.023042882	0.020739635	0.008164795	0.016494108	0.010730437	0.010068896	0.011966749	0.010586745	0.008976971	0.004503063	0.007862833	0.008238377	0.005149333	0.005964285	0.016530899	0.020563317	0.017054301	0.041044028	0.024295854	0.024815091	0.028537216	0.017386113	0.024681811	0.015958905	0.012504729
Sediminibacterium ginsengisoli	UP000190888	413434	Bacteria	3730331	3581	0.289455279	0.240920444	0.243351059	0.226273218	0.046525075	0.024877014	0.018142455	0.027219714	0.017953463	0.021374625	0.010723503	0.009627347	0.00645469	0.017772513	0.009503497	0.010473389	0.011259115	0.037442186	0.024427454	0.018686914	0.009189046	0.006502139	0.029579303	0.012449364	0.005333604	0.00788701	0.015476458	0.010375274	0.001617291	0.010831268	0.006272131	0.010804729	0.00195989	0.014084348	0.042034297	0.015452331	0.04161208	0.017077665	0.01408837	0.034312153	0.02987767	0.021302245	0.014979448	0.015836749
Eilatimonas milleporae	UP000271227	911205	Bacteria	3845144	3747	0.191427161	0.193661148	0.31329984	0.301611851	0.014358942	0.014165451	0.015145392	0.012615178	0.00886628	0.028495526	0.019054232	0.002396798	0.002524752	0.01588971	0.00477175	0.005046383	0.003844083	0.032835821	0.02411622	0.012743912	0.006444516	0.009271208	0.023687106	0.011859937	0.003176226	0.016918804	0.026530182	0.004229506	0.002396798	0.030405474	0.020981345	0.011326275	0.001398132	0.011630556	0.059964423	0.013790951	0.029735276	0.041230075	0.022920942	0.02753743	0.012001935	0.061064515	0.038034345	0.007369842
Plasticicumulans lactativorans	UP000295765	1133106	Bacteria	3905601	3868	0.145421921	0.14593375	0.345019115	0.363625214	0.001937251	0.018868606	0.020184431	0.00216078	0.000931755	0.028685443	0.016600287	0.000793489	0.00038023	0.018504507	0.001614632	0.00143335	0.000509277	0.03713038	0.018393895	0.001785159	0.002093951	0.020214388	0.028686979	0.003077939	0.001447177	0.016309929	0.036732484	0.001278186	0.001613095	0.059488649	0.014084626	0.004923781	0.000639861	0.040848949	0.069194873	0.001753665	0.014061582	0.045839558	0.040815151	0.008818254	0.005416159	0.070152745	0.065195165	0.002823685
Pleionea mediterranea	UP000245790	523701	Bacteria	3540826	3566	0.291911548	0.273803909	0.230878332	0.203406211	0.04266422	0.017067382	0.015080537	0.031303193	0.012172711	0.021164774	0.007852487	0.011538106	0.005087002	0.011217839	0.001718261	0.015935431	0.01296406	0.015165264	0.023140605	0.036590997	0.02787599	0.008092264	0.02156638	0.014123971	0.010811997	0.007596612	0.008873446	0.010409544	0.010135029	0.009398753	0.004692175	0.012874249	0.006889143	0.006076612	0.023145689	0.014556925	0.042777754	0.016740337	0.018996613	0.042154164	0.020207361	0.023367673	0.015794785	0.018565354
Aliifodinibius roseus	UP000184041	1194090	Bacteria	4394941	4289	0.265175573	0.236526497	0.267229981	0.231067948	0.030218346	0.018736207	0.019561479	0.025801193	0.008753074	0.023209333	0.015778469	0.006566	0.005255394	0.013869899	0.005748919	0.008989939	0.012880118	0.024730865	0.023767706	0.027266069	0.012857592	0.00936196	0.026073554	0.011904673	0.003741371	0.015693143	0.015958678	0.006892969	0.006178279	0.012620728	0.016994876	0.008028828	0.003699732	0.013657608	0.037469001	0.01594366	0.043231573	0.022676217	0.03253648	0.037722931	0.01233062	0.028775996	0.015274705	0.014474689
Ardenticatena maritima	UP000037784	872965	Bacteria	3047623	3144	0.19767417	0.204263452	0.299104064	0.298958314	0.014358454	0.019248345	0.009258785	0.00702017	0.010522376	0.024495745	0.020915734	0.002691656	0.000545619	0.014218602	0.000597818	0.004426016	0.001705799	0.023098211	0.021503703	0.02619268	0.019999803	0.015875158	0.016486763	0.009696068	0.006521825	0.024948787	0.020214505	0.006240151	0.002749764	0.047552592	0.009790616	0.013682832	0.001199575	0.025781004	0.038165774	0.011671722	0.047124173	0.031388867	0.019003112	0.019856012	0.011161558	0.045824141	0.043997203	0.009652734
Melioribacter roseus (strain JCM 17771 / P3M-2)	UP000009011	1191523	Bacteria	3030732	2833	0.320221319	0.260859093	0.221386121	0.197533467	0.062845214	0.022524261	0.015423007	0.035164772	0.012297029	0.010755817	0.013955045	0.011768444	0.016556396	0.012044615	0.005372959	0.006113375	0.024452509	0.022243141	0.020199081	0.039243985	0.012940438	0.006035176	0.011830805	0.009162143	0.002546909	0.009648164	0.016494035	0.00812576	0.004044567	0.006807266	0.003596161	0.005211612	0.003932713	0.017120616	0.016838506	0.017537347	0.059046131	0.029003884	0.012404924	0.026754923	0.015011225	0.017149322	0.016144615	0.016072355
[truncated: 131 more columns]
