# Supplementary material for: The Mutational Robustness of the Genetic Code and Codon Usage in Environmental Context: A Non-Extremophilic Preference?
Source: Life (Basel). 2021 Jul 30;11(8):773. doi: 10.3390/life11080773 (PMC8398314; doi:10.3390/life11080773)
Supplement: Supplementary file 1 [file life-11-00773-s001.zip › DATASE~2.CSV]

Species_name	Proteome_ref	taxid	Domain	Genome_size	Protein_count	bA	bT	bG	bC	AAA	AAC	AAG	AAT	ACA	ACC	ACG	ACT	AGA	AGC	AGG	AGT	ATA	ATC	ATG	ATT	CAA	CAC	CAG	CAT	CCA	CCC	CCG	CCT	CGA	CGC	CGG	CGT	CTA	CTC	CTG	CTT	GAA	GAC	GAG	GAT	GCA	GCC	GCG	GCT
Granulicatella adiacens ATCC 49175	UP000005926	638301	Bacteria	1726778	1920	0.3355579	0.283618392	0.213117147	0.167706561	0.053876892	0.015782067	0.016685488	0.029703435	0.024242951	0.006179746	0.012428986	0.016289373	0.009200994	0.006872948	0.001294324	0.01346792	0.00621623	0.020297434	0.026169669	0.047269758	0.033113848	0.005649855	0.005583836	0.013103077	0.017818239	0.001242204	0.004414601	0.010071405	0.00519467	0.005085217	0.001038934	0.017597596	0.010424087	0.00650463	0.004383328	0.01592453	0.062014628	0.014814364	0.015855036	0.035732031	0.024769367	0.008822252	0.013824076	0.022357928
Granulicatella balaenopterae	UP000198556	137733	Bacteria	1861298	1916	0.353154089	0.301887178	0.198759145	0.146199588	0.057220225	0.009382505	0.014791831	0.039552876	0.02756403	0.005971857	0.007532116	0.018489386	0.007219419	0.005170774	0.001057365	0.016327912	0.009679083	0.015591303	0.027705872	0.054736384	0.035894006	0.004920939	0.004933834	0.014401767	0.020123789	0.001339437	0.003889363	0.007483761	0.003321997	0.004492191	0.000801083	0.017967151	0.009387341	0.001021905	0.001655357	0.005751036	0.062415177	0.009919247	0.012390194	0.045208814	0.026008607	0.00766751	0.009147177	0.024910946
Abiotrophia defectiva ATCC 49176	UP000019050	592010	Bacteria	1845037	1943	0.270058541	0.253981356	0.240891104	0.235068999	0.02326644	0.018279496	0.03132815	0.019549403	0.008951132	0.022474577	0.008251952	0.014307177	0.003160945	0.013364097	0.001286166	0.011281191	0.003474763	0.020973779	0.02355099	0.035554125	0.035866317	0.008718614	0.018528275	0.011978745	0.01659496	0.004647109	0.005157673	0.012851907	0.004625971	0.012851907	0.007149524	0.015414484	0.01509904	0.018349414	0.015069772	0.010583637	0.041502034	0.02650218	0.021869705	0.029981821	0.015978706	0.033160652	0.012791745	0.026658277
Lichtheimia corymbifera JMRC:FSU:9682	UP000027586	1263082	Eukaryota	15809208	12138	0.282635589	0.257454134	0.222239582	0.237670694	0.020476166	0.020041028	0.031030498	0.022234367	0.021049645	0.017325636	0.009548561	0.01512129	0.006362734	0.013999002	0.003432525	0.010410867	0.006584004	0.022774068	0.027054097	0.023943988	0.036042083	0.009938155	0.013381686	0.020165516	0.020368568	0.010569133	0.00414017	0.019157847	0.014217235	0.009692215	0.00407489	0.018665209	0.006686858	0.014407762	0.008332527	0.020562131	0.036407197	0.018522693	0.021657283	0.041877452	0.026387632	0.016485153	0.005763826	0.025890439
Absidia glauca (Pin mould)	UP000078561	4829	Eukaryota	19693691	14825	0.273476137	0.243143649	0.219178015	0.2642022	0.023462608	0.026631776	0.02952398	0.016450379	0.016739843	0.022763108	0.010570398	0.017667531	0.005811692	0.012310232	0.003916075	0.008737277	0.00626639	0.028730735	0.025318136	0.016268378	0.035526666	0.012671491	0.015883492	0.017854258	0.013208501	0.013812581	0.006682219	0.022637658	0.013390503	0.010010981	0.007524088	0.011058326	0.008510005	0.019640583	0.016798986	0.015701339	0.041952803	0.027717839	0.008647039	0.034723361	0.015014642	0.022747255	0.009837821	0.021337889
Absidia repens	UP000193560	90262	Eukaryota	18737725	14767	0.293636501	0.267895009	0.208357205	0.230111286	0.03104245	0.022287084	0.023277834	0.025113957	0.020244742	0.016875742	0.009447994	0.021035357	0.006221971	0.01006137	0.003431923	0.011393631	0.008541461	0.020281246	0.025994393	0.025928108	0.040352911	0.009920314	0.012358764	0.019910916	0.015232069	0.00892444	0.005071272	0.021887774	0.01316459	0.007108331	0.005937138	0.013019372	0.007578889	0.012191291	0.011048758	0.017344539	0.045606547	0.021507997	0.006126226	0.040111147	0.017166338	0.015426921	0.008664584	0.024404037
Abyssicoccus albus	UP000277108	1817405	Bacteria	1572764	1737	0.353722236	0.297469847	0.200390272	0.148417645	0.05285084	0.013316191	0.017115912	0.038754485	0.026031523	0.002969963	0.012917526	0.01309683	0.011683379	0.004181219	0.001920843	0.016541758	0.017802609	0.018666702	0.029402059	0.05234917	0.03371108	0.005287564	0.005930388	0.019458311	0.014949003	0.00101097	0.00602767	0.008965205	0.006390093	0.00242442	0.001077732	0.012476896	0.008156429	0.004915603	0.003563192	0.012749667	0.058575219	0.013102552	0.015935176	0.04825188	0.026592325	0.004158329	0.0111283	0.014794497
Acanthamoeba castellanii str. Neff	UP000011083	1257118	Eukaryota	19724093	14938	0.205946886	0.164588703	0.304802697	0.324661715	0.005521337	0.026550303	0.04673918	0.004808107	0.004785139	0.027497322	0.019059634	0.004758216	0.002878628	0.021495174	0.008144121	0.003255093	0.002000513	0.030184447	0.020828488	0.005562558	0.00800038	0.022391693	0.03246362	0.004186749	0.005910732	0.022847102	0.020291702	0.006128245	0.009143921	0.024930362	0.01343243	0.004756847	0.002179391	0.039559571	0.03676445	0.006184068	0.015631443	0.043526525	0.053891715	0.012377567	0.008104725	0.05062354	0.029181756	0.009985834
Acaryochloris marina (strain MBIC 11017)	UP000000268	329726	Bacteria	6786234	8172	0.260618225	0.258458853	0.242797293	0.238125629	0.025297989	0.013620668	0.017373856	0.023794946	0.010095147	0.022650865	0.011789608	0.013288672	0.005560819	0.011178222	0.003012718	0.012847927	0.005487435	0.019972795	0.019225252	0.034816233	0.033857822	0.007067399	0.026474784	0.015029992	0.010905464	0.017002958	0.007451117	0.015110449	0.011374502	0.012344407	0.010277281	0.008801203	0.014590131	0.017327438	0.022230455	0.011852824	0.03523178	0.015952154	0.022373244	0.03667205	0.017683306	0.028954806	0.012944299	0.023298057
Acetatifactor muris	UP000236311	879566	Bacteria	5280369	5687	0.27871537	0.236611873	0.283212215	0.201460542	0.031072828	0.01547335	0.029391696	0.02584024	0.015184166	0.015750036	0.012480946	0.007847747	0.013853577	0.014292751	0.01125944	0.008613603	0.01408197	0.021475772	0.030112668	0.030288792	0.004802505	0.005393373	0.028834349	0.011728726	0.003272499	0.009201062	0.013974592	0.007217109	0.002701516	0.007532996	0.012963867	0.006084802	0.001692495	0.006870543	0.048999417	0.014987589	0.043036765	0.023732432	0.037981437	0.030639904	0.021110456	0.021614399	0.021696779	0.011573055
Acetitomaculum ruminis DSM 5522	UP000198838	1120918	Bacteria	2672632	2632	0.360015894	0.291474846	0.206112177	0.142397083	0.063741563	0.013480187	0.024855674	0.043163764	0.022862101	0.012205019	0.003425892	0.01347682	0.020754033	0.008633202	0.00591898	0.013569988	0.033225086	0.011486615	0.027072625	0.040356374	0.009723156	0.002960051	0.014088586	0.010976996	0.00719976	0.002548091	0.005877447	0.01148886	0.001561407	0.001228023	0.000681362	0.00394	0.003901835	0.002062045	0.007786831	0.031232636	0.05806729	0.014355743	0.017692956	0.047025188	0.026969354	0.013497025	0.003588655	0.020393708
Acetivibrio ethanolgignens	UP000054874	290052	Bacteria	3037597	3375	0.312255049	0.272185217	0.2482459	0.167313834	0.035984261	0.012277216	0.039298744	0.03221942	0.019640977	0.014423333	0.008381019	0.010750341	0.014438148	0.010995273	0.007063522	0.011750809	0.016242546	0.016009465	0.028547415	0.042989513	0.00692723	0.004066068	0.024327277	0.011848585	0.010010607	0.002405864	0.010585407	0.007666964	0.003221646	0.003893233	0.007211667	0.008628914	0.004711978	0.004329765	0.025681316	0.024004322	0.045034893	0.013945321	0.037314597	0.039207882	0.029713805	0.013290523	0.007749924	0.020238493
Acetobacter aceti NBRC 14818	UP000032677	887700	Bacteria	3009525	3146	0.199877389	0.217962968	0.297221987	0.284937656	0.013504124	0.015022304	0.019326638	0.013097416	0.011876293	0.019534976	0.020770055	0.005718843	0.003644429	0.012810327	0.003289556	0.006407656	0.003220774	0.03198744	0.024940813	0.016540484	0.003969397	0.00876218	0.029097615	0.013976624	0.006498368	0.012478381	0.024338725	0.010039126	0.004492736	0.022370972	0.014119172	0.019629676	0.002230917	0.019733347	0.052838239	0.019036559	0.031322551	0.025879832	0.023598076	0.029200289	0.01634012	0.040664889	0.034978942	0.019708426
Acetobacter pasteurianus (strain NBRC 3283 / LMG 1513 / CCTM 1153)	UP000000948	634452	Bacteria	2832807	2906	0.223242529	0.239717002	0.280354433	0.256686036	0.020312009	0.016369276	0.015950963	0.014161219	0.018405772	0.018250096	0.014828402	0.005840497	0.002898538	0.013335183	0.002881594	0.00598876	0.006006763	0.015286957	0.025690772	0.029269202	0.01097145	0.008902124	0.028405041	0.015659733	0.012018821	0.013825509	0.015974262	0.01190127	0.00303727	0.025078659	0.012400068	0.018041469	0.004924444	0.007928885	0.045578114	0.019801561	0.039617948	0.014132625	0.013344714	0.03796164	0.029457707	0.038766496	0.021537295	0.023202075
Frateuria aurantia (strain ATCC 33424 / DSM 6220 / NBRC 3245 / NCIMB 13370) (Acetobacter aurantius)	UP000005234	767434	Bacteria	3116697	3098	0.173523445	0.188010897	0.322704453	0.315761205	0.004909043	0.012552712	0.02034654	0.011187806	0.002372704	0.030489008	0.010989519	0.003113873	0.001195496	0.020254134	0.002851095	0.006606995	0.00146405	0.036249915	0.023049401	0.007430944	0.006226784	0.010359044	0.039546674	0.015885086	0.00352296	0.01611225	0.028815121	0.005486578	0.005154495	0.032394872	0.019035537	0.012839554	0.000804698	0.009613062	0.08398314	0.005200698	0.02214941	0.027386685	0.027101768	0.027029577	0.010623747	0.070862519	0.030646868	0.009707392
Acetobacter cerevisiae	UP000075473	178900	Bacteria	2601053	2662	0.195931801	0.214199788	0.302361005	0.287507406	0.017402859	0.015566608	0.015899947	0.011614978	0.010763751	0.023477942	0.02017915	0.004613695	0.002144215	0.014205568	0.002103845	0.005343813	0.001995423	0.019887334	0.024791692	0.02459907	0.005071605	0.009054377	0.032336237	0.0148734	0.005282681	0.015444345	0.027113534	0.008301191	0.002680557	0.028127393	0.016603536	0.014604652	0.001970048	0.014443173	0.064434868	0.013442001	0.033550792	0.024330322	0.018474389	0.029174702	0.01899689	0.04660409	0.031719155	0.020317561
Gluconacetobacter diazotrophicus (strain ATCC 49037 / DSM 5601 / PAl5)	UP000001176	272568	Bacteria	3552468	3783	0.16133488	0.168271185	0.338148296	0.332245639	0.004718128	0.015112874	0.016301062	0.007360517	0.003199747	0.027883151	0.022932789	0.001447444	0.001123163	0.013854593	0.003300241	0.002032671	0.001669544	0.039858769	0.024910569	0.005641149	0.003638034	0.010875256	0.028070626	0.013054868	0.002548651	0.020721932	0.032678127	0.0029008	0.003254639	0.040813879	0.026207696	0.007605417	0.001004091	0.010342387	0.078517526	0.005853114	0.02245819	0.040394171	0.022888876	0.018207061	0.007628218	0.062588882	0.054928574	0.004309398
Komagataeibacter hansenii ATCC 23769	UP000006468	714995	Bacteria	3015361	3303	0.186817258	0.202118116	0.315863883	0.295200743	0.007748614	0.013991879	0.015582793	0.011947272	0.009445986	0.022616043	0.022707577	0.002603765	0.001206866	0.012245755	0.003350967	0.004506096	0.003742974	0.034690667	0.029717944	0.012404946	0.005195591	0.008478902	0.028743895	0.018863119	0.00693873	0.019925718	0.023176195	0.006566622	0.003226599	0.032808236	0.015777801	0.018695968	0.001417793	0.009142529	0.059433897	0.017471194	0.029916932	0.029013524	0.016941884	0.027974804	0.019444165	0.044706756	0.047980117	0.006726808
Acetobacter indonesiensis 5H-1	UP000032673	1231340	Bacteria	2904468	2977	0.216872419	0.235218636	0.282930988	0.264977958	0.021547147	0.01555741	0.013450312	0.014243572	0.01641471	0.020271526	0.01619677	0.006891451	0.002962333	0.01328195	0.00228269	0.006869761	0.004904168	0.016458091	0.02442375	0.027662897	0.009185503	0.0088808	0.029149228	0.015140122	0.010344407	0.014220849	0.018330724	0.011238891	0.003946678	0.022063593	0.013474068	0.018592045	0.004593268	0.008330269	0.049823582	0.020245704	0.037166531	0.022333178	0.013078471	0.031726292	0.025531009	0.039676457	0.025991679	0.022686427
Gluconacetobacter liquefaciens (Acetobacter liquefaciens)	UP000254958	89584	Bacteria	3729803	3696	0.167324923	0.181529427	0.330870826	0.320274824	0.005720463	0.014330114	0.015466646	0.010096875	0.00431689	0.027459349	0.022854505	0.002183782	0.001221792	0.014598763	0.002935839	0.003116816	0.001719678	0.038264042	0.025299697	0.007781985	0.004395716	0.009208079	0.028035256	0.014792609	0.003444986	0.018621265	0.030975117	0.004299999	0.003188402	0.036653754	0.023668496	0.009732509	0.001596614	0.015476298	0.070177823	0.007038776	0.022417748	0.033257833	0.024370685	0.023490737	0.010746781	0.059067481	0.05011116	0.006912494
Acidomonas methanolica NBRC 104435	UP000019760	1231351	Bacteria	3119301	3270	0.166139786	0.179442125	0.329896025	0.324522064	0.00651973	0.01447632	0.017581824	0.00920687	0.003768152	0.02130285	0.027146466	0.002284166	0.001395505	0.014335904	0.003538293	0.00293912	0.001630173	0.038148931	0.023553354	0.007500719	0.004510626	0.008578845	0.025307593	0.014934115	0.002609238	0.018595512	0.031779235	0.004300964	0.003495976	0.038857744	0.022291533	0.010068602	0.001036771	0.034202855	0.051317266	0.009536752	0.019754426	0.033818153	0.033122805	0.022627185	0.007464172	0.052049161	0.061017516	0.006570703
Acetobacter orientalis 21F-2	UP000032670	1231341	Bacteria	2538345	2561	0.229778064	0.239190496	0.265878358	0.265153082	0.02584755	0.018502213	0.009623987	0.012400206	0.018948961	0.024463578	0.012166195	0.007212968	0.002500842	0.016003735	0.00246775	0.006468388	0.008228196	0.007033323	0.023655177	0.032658681	0.020778499	0.012404933	0.02086714	0.012391933	0.014442481	0.017802545	0.011981823	0.010803496	0.001989091	0.026873416	0.008886499	0.016901958	0.00987218	0.010337838	0.029212341	0.024176383	0.031670636	0.023912825	0.018473848	0.024658587	0.029585813	0.043561454	0.020360117	0.024470669
Gluconobacter oxydans (strain 621H) (Gluconobacter suboxydans)	UP000006375	290633	Bacteria	2588031	2626	0.187020944	0.197670352	0.307721971	0.307586733	0.009268823	0.01691479	0.020707634	0.010291221	0.007094196	0.02102525	0.027442484	0.003241074	0.002114349	0.015278024	0.002866658	0.004489513	0.001428113	0.036048254	0.02482505	0.011664853	0.002567589	0.009063647	0.032959033	0.015045028	0.004240289	0.015711558	0.029088523	0.006824107	0.003099654	0.029978775	0.017805042	0.016059313	0.001253076	0.021623389	0.060234595	0.015203836	0.029261241	0.029585813	0.02414461	0.026221865	0.014691478	0.04858829	0.035486051	0.013505634
Acetobacter tropicalis NBRC 101654	UP000004319	749388	Bacteria	3081996	3538	0.209157637	0.228528525	0.289145735	0.273168103	0.018749538	0.015727146	0.01537283	0.013111633	0.014109363	0.021715473	0.017159983	0.005978593	0.003309544	0.013590543	0.002957175	0.006272558	0.004845561	0.018502295	0.024474075	0.024832284	0.007951665	0.009146021	0.030035081	0.015420526	0.008306954	0.016093142	0.019664529	0.011505531	0.003168401	0.023603859	0.015612285	0.015977308	0.003071062	0.01149969	0.052754124	0.020019818	0.035439371	0.019134029	0.015829352	0.032522106	0.022282962	0.042647362	0.028667461	0.02045882
Acetobacterium bakii	UP000036873	52689	Bacteria	3240903	3495	0.303170135	0.272942448	0.230661948	0.193225468	0.050937201	0.015037615	0.018929159	0.033415071	0.012685471	0.026467868	0.00697127	0.008839285	0.007930271	0.010510131	0.002767773	0.011323801	0.012175423	0.025960598	0.029785493	0.048905341	0.01362133	0.004627457	0.017302745	0.012224484	0.008022838	0.00983161	0.009819576	0.006602851	0.006490844	0.005494816	0.00847642	0.006009492	0.005234701	0.008806886	0.025155259	0.017591556	0.053679981	0.014093425	0.015740203	0.041018577	0.019278139	0.026989024	0.010662868	0.014712702
Acetobacterium woodii (strain ATCC 29683 / DSM 1030 / JCM 2381 / KCTC 1655 / WB1)	UP000007177	931626	Bacteria	3425613	3445	0.312536763	0.284311158	0.226454068	0.17669801	0.057065115	0.013880727	0.013951664	0.037653991	0.012588988	0.020635431	0.011947059	0.01012899	0.006618961	0.008297785	0.001649924	0.013875473	0.01073151	0.023938781	0.028691507	0.052315016	0.019664218	0.003663286	0.014854568	0.013085541	0.008655093	0.006841403	0.011545963	0.006050596	0.007859907	0.005526894	0.007884428	0.00708136	0.005776484	0.006195971	0.018408384	0.015487739	0.055931011	0.011860359	0.013348268	0.043839453	0.017363608	0.021457765	0.015162834	0.01798014
Acetohalobium arabaticum (strain ATCC 49924 / DSM 5501 / Z-7288)	UP000001661	574087	Bacteria	2116539	2276	0.330558993	0.295998326	0.232528671	0.140914011	0.039409621	0.006605123	0.031397012	0.040108403	0.014237867	0.006145882	0.003430128	0.026101574	0.016337048	0.006829073	0.004753988	0.015368958	0.020801885	0.01326269	0.021786983	0.048824047	0.01151786	0.002270688	0.024669992	0.012244991	0.007988513	0.003031836	0.008820532	0.013020313	0.004392548	0.003509503	0.006379755	0.004514446	0.010677337	0.003573286	0.012427836	0.010539848	0.059134275	0.008310265	0.030825796	0.052994062	0.01813574	0.010810573	0.003011993	0.035700263
Acetomicrobium mobile (strain ATCC BAA-54 / DSM 13181 / JCM 12221 / NGA) (Acetomicrobium mobile)	UP000006061	891968	Bacteria	1955667	2004	0.269754002	0.244523735	0.270466802	0.21525546	0.02628515	0.017881879	0.034712965	0.014666607	0.007849496	0.014227882	0.013651097	0.007986022	0.010981931	0.01576342	0.021098684	0.004482358	0.032954997	0.020842505	0.02723163	0.017150159	0.011744331	0.007143854	0.013706321	0.010142831	0.007297255	0.015382987	0.009641212	0.011132263	0.004833645	0.008320435	0.003017385	0.005099028	0.007185272	0.010768704	0.018308332	0.026206916	0.035786767	0.024094593	0.032792393	0.029337817	0.020488151	0.03170325	0.012394748	0.01752599
Acetonema longum DSM 6540	UP000003240	1009370	Bacteria	3748365	4283	0.249252272	0.236487739	0.273470896	0.240789093	0.032818062	0.015058753	0.019196829	0.020767217	0.008467447	0.023690283	0.010602918	0.00992738	0.005993406	0.015027538	0.005766092	0.007007515	0.009380705	0.028519105	0.026811849	0.031228464	0.014592119	0.006500861	0.026708597	0.012840841	0.003616214	0.011590614	0.018132295	0.008679554	0.003712262	0.012418229	0.019096779	0.006734578	0.003925169	0.008737183	0.045482014	0.010701368	0.039184455	0.021377923	0.020630348	0.027614652	0.013482763	0.041887411	0.020708788	0.019729897
Achlya hypogyna	UP000243579	1202772	Eukaryota	22479896	14400	0.201134071	0.191194835	0.287401374	0.32026972	0.0088032	0.024469466	0.034642156	0.005355586	0.009816105	0.01660724	0.029735238	0.006130011	0.000930431	0.017964586	0.001352542	0.004765859	0.001730346	0.027112094	0.023535431	0.01075748	0.012539472	0.021115135	0.025070803	0.00649407	0.009446842	0.01643562	0.021770254	0.006880282	0.006446427	0.030720118	0.011939336	0.006779658	0.005019952	0.043683302	0.025305813	0.016284018	0.016601502	0.043356744	0.035983889	0.011922654	0.015376007	0.043203807	0.037334429	0.015490776
Mesoplasma florum (strain ATCC 33453 / NBRC 100688 / NCTC 11704 / L1) (Acholeplasma florum)	UP000006647	265311	Bacteria	737283	683	0.408822664	0.320564831	0.157414453	0.113198053	0.088382616	0.016931083	0.008585577	0.055387144	0.029471723	0.001114904	0.000858558	0.022615468	0.022167879	0.003804509	0.000789385	0.015266865	0.031526564	0.00800778	0.023030505	0.059818279	0.028718959	0.003401679	0.001643874	0.008996545	0.014306582	0.000638832	0.000826006	0.0093831	0.000520831	0.000272623	2.44E-05	0.004060856	0.0068766	0.000211588	0.000740557	0.010913042	0.066336807	0.008963993	0.006278458	0.044425275	0.025219624	0.002124015	0.002111808	0.025622454
Acholeplasma laidlawii (strain PG-8A)	UP000008558	441768	Bacteria	1357950	1380	0.365407416	0.312334769	0.177402703	0.144855112	0.06103833	0.017485916	0.016922567	0.037689164	0.029786811	0.007440627	0.004533304	0.01727825	0.019076549	0.003296145	0.001473545	0.017695791	0.020572186	0.01885121	0.025280018	0.049943665	0.028063625	0.005900806	0.002900696	0.014929858	0.016153761	0.001128908	0.002699658	0.010376671	0.001648072	0.001926433	0.000132553	0.009000331	0.016096322	0.003808682	0.00260908	0.016604441	0.053513752	0.011225008	0.009837623	0.048702088	0.030679333	0.003539158	0.004120181	0.018985972
Aliivibrio fischeri (strain ATCC 700601 / ES114) (Vibrio fischeri)	UP000000537	312309	Bacteria	3722502	3813	0.311981565	0.298229255	0.210400156	0.179389024	0.045740204	0.017158621	0.012900195	0.030108782	0.018728533	0.009999726	0.009671721	0.017149756	0.005795296	0.008682064	0.000938885	0.01442014	0.009824844	0.018505296	0.026687696	0.041821871	0.034024696	0.007739956	0.00838146	0.013831826	0.016618661	0.001533646	0.003753927	0.014964935	0.006533509	0.006069305	0.000508529	0.020422555	0.014682061	0.00376521	0.006891333	0.020136457	0.047343158	0.011523701	0.018176485	0.043156458	0.029176344	0.008274274	0.013544922	0.02849938
Arthrobacter globiformis NBRC 12137	UP000003828	1077972	Bacteria	4418267	4524	0.170346201	0.161369831	0.322355349	0.345928619	0.004767372	0.021399873	0.022586794	0.003130264	0.004492371	0.033250063	0.017249048	0.003684342	0.000888153	0.016106263	0.005176819	0.002249581	0.001167229	0.035577052	0.018502511	0.005953614	0.002970696	0.016949601	0.028043367	0.003831009	0.00290551	0.020741907	0.028029787	0.004093788	0.002062851	0.028790964	0.023291612	0.00551429	0.00113192	0.031063631	0.056829578	0.008094552	0.022171236	0.045418033	0.032911234	0.009664437	0.015366136	0.072182134	0.034523898	0.009642029
Xanthomonas campestris pv. campestris (strain ATCC 33913 / DSM 3586 / NCPPB 528 / LMG 568 / P 25)	UP000001010	190485	Bacteria	4266390	4126	0.172972976	0.170838383	0.330861063	0.325327578	0.004299891	0.018655129	0.022186454	0.007404392	0.002517353	0.033652362	0.013799029	0.002838702	0.000627229	0.021871434	0.001221408	0.003666334	0.000532301	0.033351405	0.02041165	0.006223064	0.00775668	0.013943883	0.037347526	0.008957697	0.004650774	0.012331511	0.033258586	0.003204351	0.001932314	0.048449894	0.010678356	0.010664996	0.001876764	0.013822234	0.070587127	0.003851268	0.023543574	0.035788596	0.024390896	0.021172482	0.016393028	0.057816133	0.050061563	0.006934673
Xenorhabdus nematophila (strain ATCC 19061 / DSM 3370 / LMG 1036 / NCIB 9965 / AN6)	UP000008075	406817	Bacteria	3774864	4439	0.277082581	0.269314727	0.2407616	0.212841092	0.039384484	0.015199537	0.012302684	0.028722953	0.014926144	0.015405377	0.010362707	0.012529187	0.005818343	0.011182886	0.002978712	0.012891592	0.010519272	0.021979524	0.024806439	0.034774157	0.02368982	0.008076219	0.023370331	0.016676972	0.010237137	0.007581887	0.01207936	0.012572898	0.004685829	0.013077563	0.007694741	0.019095387	0.005002933	0.008712812	0.032982002	0.013202338	0.044442254	0.012717542	0.015401403	0.038621527	0.023401327	0.021156961	0.016836716	0.019879008
Achromobacter piechaudii ATCC 43553	UP000004510	742159	Bacteria	5513004	5755	0.174760471	0.172260744	0.325271	0.327707785	0.00578526	0.020407586	0.023917053	0.00629462	0.001987918	0.025268271	0.023287427	0.00228831	0.000687309	0.017677396	0.001406181	0.001789289	0.001367544	0.036739205	0.025107191	0.006325639	0.011522088	0.013367973	0.027927172	0.007966909	0.002566934	0.021623301	0.025494109	0.003962231	0.003081735	0.046794163	0.010987695	0.007677945	0.001660861	0.008030579	0.073852811	0.005237807	0.030056035	0.039123836	0.017570735	0.015004345	0.008457222	0.060632314	0.051966667	0.007375377
Agrobacterium radiobacter (strain K84 / ATCC BAA-868)	UP000001600	311403	Bacteria	6342330	6674	0.193246488	0.198908761	0.298869185	0.308975566	0.008336368	0.016785787	0.028726509	0.012448737	0.005381461	0.024720568	0.021157366	0.003340886	0.002177749	0.016018088	0.003820047	0.003015453	0.002981396	0.04529471	0.024639683	0.010824413	0.006776374	0.00804452	0.025121209	0.012471915	0.004495036	0.011811117	0.027823529	0.004326643	0.004074528	0.032957131	0.012618549	0.009278609	0.002648396	0.028980044	0.042458529	0.015006788	0.025982092	0.030152641	0.028708062	0.026405438	0.01435072	0.052848243	0.036990507	0.011977144
Corynebacterium stationis	UP000076947	1705	Bacteria	2372385	2428	0.218130462	0.226796854	0.278511943	0.276560741	0.011683224	0.018175449	0.023687645	0.01338658	0.005282046	0.031172546	0.010718368	0.011745187	0.001077401	0.009173082	0.001489646	0.003309341	0.001877864	0.029715779	0.022653239	0.024171969	0.013061589	0.014680219	0.021482261	0.006274722	0.014901516	0.008502868	0.014862315	0.00960556	0.003270139	0.030928487	0.005233993	0.013854465	0.007506399	0.016503708	0.027560977	0.013593967	0.037600279	0.027601443	0.028673785	0.03280888	0.027696284	0.030512448	0.028274186	0.026843974
Acidaminobacter hydrogenoformans DSM 2784	UP000199208	1120920	Bacteria	3160728	3277	0.260236249	0.241601618	0.268032555	0.230129578	0.030253444	0.017608769	0.028029568	0.018917657	0.011832197	0.01748348	0.01443099	0.009088182	0.010106628	0.014739466	0.008111499	0.007374953	0.011082362	0.026584001	0.02969439	0.033798547	0.010236663	0.009032182	0.019872509	0.009815237	0.009922492	0.006045184	0.011628128	0.010607783	0.003592561	0.010447376	0.008666757	0.00620654	0.003025914	0.019282133	0.035675031	0.020882413	0.03872942	0.026504272	0.033426477	0.026158779	0.01737053	0.024342092	0.026126507	0.017566057
Acidaminococcus fermentans (strain ATCC 25085 / DSM 20731 / VR4)	UP000001902	591001	Bacteria	2014638	2016	0.234147772	0.193880985	0.297586961	0.274384281	0.030514663	0.022321628	0.028803686	0.0128569	0.003401107	0.035351264	0.011139967	0.004415185	0.003063081	0.017102328	0.002361715	0.004872339	0.001815214	0.042884627	0.028263142	0.013306609	0.003000539	0.008892913	0.033856206	0.011293344	0.001369973	0.019961402	0.015321363	0.005770267	0.001030458	0.005560304	0.03650085	0.004520911	0.000638824	0.013364684	0.074937532	0.005339917	0.052462527	0.028261653	0.012557591	0.025520218	0.009224982	0.053588287	0.015452404	0.011839844
Acidaminococcus intestini (strain RyC-MR95)	UP000007093	568816	Bacteria	2131230	2386	0.249792373	0.239576207	0.25962707	0.25100435	0.030312073	0.01605411	0.033280782	0.0178953	0.009685956	0.020053209	0.021165243	0.005334947	0.003510649	0.014243887	0.004083557	0.007826466	0.002840613	0.033780493	0.030479582	0.026336904	0.008983545	0.007008629	0.021276446	0.014898439	0.004507256	0.012629327	0.012437888	0.011004913	0.003032052	0.016362382	0.012504047	0.010782506	0.003735871	0.020196788	0.025437423	0.032702242	0.049295477	0.022632001	0.015146183	0.032025169	0.015230641	0.039798145	0.013385228	0.019771681
Acidianus brierleyi	UP000248044	41673	Archaea	2379876	2858	0.370312151	0.306766403	0.188884631	0.134036815	0.055974345	0.013143962	0.024786586	0.040839943	0.016577754	0.00320689	0.004157359	0.022683955	0.026662313	0.006160405	0.008360099	0.014660428	0.062965465	0.006552442	0.0221646	0.03519259	0.015106669	0.002581647	0.004836807	0.009942115	0.015634848	0.002262723	0.002777035	0.017216863	0.001048794	0.00033279	0.000240769	0.001249225	0.016784488	0.003997267	0.003082093	0.018254312	0.049697967	0.011841793	0.016721459	0.037394805	0.022241495	0.004849412	0.004144754	0.022888167
Acidihalobacter ferrooxidans	UP000243807	1765967	Bacteria	2905850	3065	0.186185798	0.18794019	0.310612729	0.315261283	0.011113807	0.01694791	0.017264858	0.009626116	0.004688137	0.025852377	0.017234918	0.003665027	0.001337993	0.016770337	0.002140169	0.005107292	0.00250151	0.0343986	0.022836731	0.011212917	0.009527005	0.014863491	0.027758191	0.011402879	0.004640647	0.014655978	0.028111272	0.004042886	0.004198779	0.042916948	0.013013426	0.011747702	0.002520093	0.026075376	0.060718655	0.006996588	0.029192197	0.031451093	0.025096659	0.021845625	0.013490396	0.053366921	0.044896063	0.008909629
Acidihalobacter prosperus	UP000029273	160660	Bacteria	2964093	3188	0.173388852	0.174304148	0.322982349	0.329324651	0.005588028	0.01636429	0.019777228	0.008053603	0.00237853	0.027278202	0.016658823	0.001903837	0.001302625	0.01789161	0.002524279	0.003257069	0.002649784	0.037821671	0.023134498	0.006086002	0.0057024	0.015197292	0.029789323	0.01062444	0.003095126	0.017307605	0.028109169	0.003556662	0.004539451	0.04652608	0.013303576	0.011268162	0.002198369	0.027502897	0.065241573	0.006098147	0.023962429	0.035671884	0.032378379	0.019336947	0.010736788	0.05933472	0.047782147	0.005445317
Acidilobus saccharovorans (strain DSM 16705 / JCM 18335 / VKM B-2471 / 345-15)	UP000000346	666510	Archaea	1352538	1499	0.226334491	0.194603775	0.312436323	0.266625411	0.005074904	0.024083612	0.037804483	0.004205427	0.00618393	0.016908213	0.013860609	0.007599047	0.005782462	0.025729406	0.053366338	0.002739295	0.042049835	0.007488145	0.02309436	0.006507765	0.001747825	0.010797479	0.020386119	0.002506399	0.008712509	0.018374345	0.012472108	0.009925784	0.000408122	0.003300462	0.001153387	0.000942672	0.008098109	0.03383417	0.037003766	0.019824951	0.007656716	0.037724633	0.056433904	0.008752434	0.011582669	0.04761271	0.022198267	0.014625837
Acidimicrobium ferrooxidans (strain DSM 10331 / JCM 15462 / NBRC 103882 / ICP)	UP000000771	525909	Bacteria	1903179	1935	0.146408719	0.169656664	0.339736304	0.344198312	0.000468164	0.013625623	0.012216402	0.002131171	0.002448009	0.025474745	0.023887401	0.00197354	0.001027754	0.013400211	0.003343353	0.003420593	0.000318415	0.038227093	0.014284521	0.002369194	0.004432584	0.016995774	0.02103428	0.004910206	0.006401395	0.016622188	0.02654506	0.005175026	0.012525359	0.036841516	0.018129141	0.014609241	0.000963125	0.066480872	0.026910764	0.006139727	0.009408994	0.038778801	0.051505928	0.015548721	0.015449414	0.051728187	0.057338275	0.013108594
Acidocella aminolytica 101 = DSM 11237	UP000032668	1120923	Bacteria	3391878	3751	0.192908766	0.208334439	0.309627587	0.289129208	0.013651729	0.01503238	0.020508992	0.013756981	0.006958977	0.025063991	0.016247636	0.005508453	0.001578771	0.015010269	0.003161081	0.003788167	0.003341512	0.029786154	0.024526236	0.018641001	0.010986834	0.008107013	0.023666535	0.013858694	0.006985511	0.014904133	0.024182179	0.007418014	0.00333532	0.028806166	0.016186608	0.010988603	0.00583659	0.017652168	0.049349652	0.013093631	0.024134418	0.023602854	0.029951549	0.025285108	0.013511984	0.051483868	0.045986913	0.016452832
Acidiphilium cryptum (strain JF-5)	UP000000245	349163	Bacteria	3509040	3521	0.156008196	0.16478752	0.334474671	0.344729613	0.004675638	0.015882122	0.018640141	0.006875385	0.002868306	0.028147015	0.0187111	0.001518364	0.00104302	0.013725976	0.003150434	0.001914199	0.001284967	0.044027426	0.022875487	0.005712674	0.003496683	0.011819472	0.023655188	0.010730285	0.002858047	0.016268552	0.035359244	0.002542576	0.002878565	0.044161651	0.025094043	0.005029581	0.001151597	0.038537891	0.051477327	0.007233602	0.016845633	0.032663634	0.033731448	0.019668627	0.008263799	0.068929109	0.064321866	0.005324533
Acidiphilium rubrum	UP000186308	526	Bacteria	3565071	3677	0.171298692	0.181396948	0.3191583	0.328146059	0.011377359	0.016368418	0.013757179	0.008690384	0.003535228	0.035065323	0.016826205	0.001927082	0.000772516	0.014972335	0.001848821	0.003180948	0.001356531	0.046467086	0.023988387	0.009660657	0.007497949	0.011760251	0.02270591	0.011712284	0.00413944	0.016636021	0.033441188	0.002846864	0.002946164	0.039069278	0.021018661	0.005538047	0.001597206	0.02933036	0.052389708	0.005261187	0.021940967	0.022704227	0.021744052	0.03139461	0.012095176	0.061590053	0.061355269	0.006621926
Acidipila dinghuensis	UP000290253	1560006	Bacteria	4493423	3909	0.195105825	0.19374784	0.30188589	0.309260446	0.006775243	0.020493976	0.026745787	0.011893396	0.006871384	0.025985341	0.021928741	0.004943898	0.001707164	0.019130648	0.0025978	0.003451715	0.001657758	0.034887696	0.02142467	0.01209903	0.004784331	0.013314808	0.034094536	0.010839855	0.004785667	0.014523243	0.026267087	0.007728638	0.003017747	0.03392896	0.011865355	0.008778173	0.001708499	0.032235149	0.047469432	0.011523522	0.02126911	0.026799866	0.035190806	0.024051179	0.01691207	0.041370511	0.039412981	0.014025181
Acidipila rosea	UP000295210	768535	Bacteria	3838867	3487	0.205398624	0.201354723	0.295312914	0.297933739	0.008887013	0.019897313	0.027148685	0.012788953	0.007436583	0.022387115	0.019617543	0.007290446	0.002928213	0.018760257	0.004462262	0.004617777	0.003468217	0.032470577	0.022713774	0.014940373	0.006542567	0.013637642	0.034110908	0.010256951	0.006262797	0.014898173	0.022188618	0.009255873	0.005021803	0.03005189	0.012807709	0.008142261	0.003198606	0.030247261	0.044458511	0.014508213	0.021574374	0.026736844	0.034010878	0.023050593	0.020009847	0.036116972	0.037332177	0.016274363
Acidiplasma cupricumulans	UP000050301	312540	Archaea	1497151	1683	0.35448061	0.292237056	0.200540894	0.15274144	0.050870485	0.015331682	0.024351144	0.049718255	0.027342936	0.008971369	0.003566906	0.006676927	0.015345709	0.009502397	0.018782363	0.007035621	0.063330608	0.00798546	0.02837293	0.037713012	0.003813383	0.003510797	0.013319787	0.011504272	0.015938858	0.004743183	0.005741115	0.007837173	0.000456885	0.001280479	0.00112618	0.002220298	0.007352234	0.004853396	0.012017265	0.029270668	0.035380497	0.011590439	0.022968467	0.043361949	0.030641322	0.013953013	0.004338399	0.007955402
Acidipropionibacterium acidipropionici (strain ATCC 4875 / DSM 20272 / JCM 6432 / NBRC 12425 / NCIMB 8070) (Propionibacterium acidipropionici)	UP000000214	1171373	Bacteria	3205428	3316	0.156463349	0.152066432	0.333657159	0.35781306	0.001477806	0.016881989	0.021753413	0.003606071	0.002473617	0.043839075	0.012240799	0.002175996	0.001885864	0.01213972	0.006976291	0.001898966	0.000464213	0.042797405	0.021809568	0.001481549	0.001122159	0.017906813	0.028500406	0.004145156	0.00179508	0.025299586	0.025618732	0.002507309	0.004096489	0.031414838	0.023828331	0.006008558	0.000481059	0.032606254	0.057446307	0.003052011	0.00560518	0.051859845	0.047624841	0.011305822	0.006719851	0.079448673	0.031774228	0.004756307
Acidipropionibacterium jensenii	UP000277858	1749	Bacteria	2769984	2761	0.156936647	0.154478871	0.3330864	0.355498082	0.001274737	0.016461106	0.020805174	0.003500381	0.002526729	0.046801353	0.010224969	0.002549473	0.002161745	0.013054949	0.006380181	0.002835395	0.000428883	0.041862697	0.021349943	0.0020816	0.001451272	0.01959542	0.030607758	0.003768975	0.002151998	0.023958983	0.026705569	0.002416259	0.005290644	0.028899806	0.026122895	0.006591374	0.000528523	0.029783566	0.061070389	0.002922039	0.004663565	0.051230982	0.046325899	0.010696091	0.007444808	0.076221018	0.030787542	0.005570068
Acidithiobacillus caldus (strain SM-1)	UP000006135	990288	Bacteria	2722956	3062	0.185083417	0.197816638	0.308402706	0.308697239	0.009471692	0.014093507	0.019606633	0.010529366	0.002897586	0.025131879	0.014374452	0.00330413	0.001681261	0.017388823	0.002652999	0.00773314	0.003772371	0.032017778	0.02076677	0.011211345	0.010097482	0.016412678	0.032658993	0.008888869	0.006238074	0.02378665	0.018859651	0.0051804	0.005709237	0.034497803	0.019163732	0.013311269	0.004218577	0.029200619	0.05456166	0.009826453	0.021523668	0.025237646	0.035676669	0.024799152	0.012483859	0.05897745	0.032476103	0.011479069
Acidithiobacillus ferrivorans SS3	UP000009220	743299	Bacteria	2805909	3067	0.209173569	0.218107572	0.293099313	0.279619546	0.016015131	0.014292694	0.017109963	0.015053945	0.006042961	0.024513981	0.013667229	0.006217237	0.002462304	0.015550041	0.002778779	0.008926519	0.006466354	0.027681938	0.024988694	0.019708052	0.013539997	0.011878504	0.030446818	0.014955581	0.007214774	0.017661656	0.018543723	0.00760823	0.004587818	0.02703402	0.015878277	0.013856472	0.004570711	0.021980043	0.048210045	0.010075879	0.02877784	0.022304002	0.025255987	0.028807777	0.016999839	0.046147612	0.03300107	0.014799482
Acidithiobacillus ferrooxidans (strain ATCC 23270 / DSM 14882 / CIP 104768 / NCIMB 8455) (Ferrobacillus ferrooxidans (strain ATCC 23270))	UP000001362	243159	Bacteria	2656077	3120	0.198481821	0.208202172	0.302078592	0.291237415	0.013469113	0.015048133	0.016820295	0.012899852	0.004602653	0.026252627	0.013833936	0.004731414	0.002252194	0.016039821	0.003535289	0.007381187	0.005279214	0.031385009	0.024718786	0.015525905	0.011282429	0.012256045	0.030682469	0.014731877	0.006058559	0.019829244	0.020556633	0.006944076	0.004659127	0.027706275	0.018443366	0.013508645	0.003372643	0.022162761	0.053369311	0.008987315	0.027861015	0.024112253	0.025487966	0.026311361	0.01446306	0.050197716	0.035984273	0.011216919
Acidobacterium capsulatum (strain ATCC 51196 / DSM 11244 / JCM 7670 / NBRC 15755 / NCIMB 13165 / 161)	UP000002207	240015	Bacteria	3559194	3363	0.193969196	0.195000891	0.304458538	0.306571375	0.008645497	0.019315609	0.025150919	0.012815261	0.005243603	0.023822528	0.021853543	0.005121384	0.001934427	0.019015541	0.002453645	0.003609244	0.001722019	0.027030558	0.022919796	0.019656979	0.007998159	0.014420962	0.034377165	0.011384881	0.004733656	0.017768068	0.024508639	0.007226074	0.003353849	0.037521135	0.012999853	0.006883019	0.001866153	0.028939698	0.049845836	0.010255412	0.021086516	0.026747348	0.03466459	0.020634728	0.013337008	0.045778061	0.041183481	0.012379488
Acidothermus cellulolyticus (strain ATCC 43068 / 11B)	UP000008221	351607	Bacteria	2196015	2157	0.157920142	0.174466021	0.334344255	0.333269581	0.004963081	0.01288789	0.01209418	0.006142035	0.004202157	0.029637776	0.022236187	0.002886592	0.000991797	0.013101003	0.0018019	0.003909809	0.001382504	0.029536683	0.014863286	0.010922057	0.006510884	0.015704811	0.021046304	0.00601362	0.004330572	0.01407504	0.039410933	0.003774564	0.007051864	0.028386418	0.03710767	0.009404307	0.001245893	0.039652735	0.035233366	0.010637905	0.018864625	0.041957364	0.032322184	0.015646068	0.013693896	0.055796067	0.056175846	0.011238994
Acidovorax anthurii	UP000248856	78229	Bacteria	4829912	4779	0.155373246	0.149388641	0.341845946	0.353392167	0.003197696	0.018963184	0.022878933	0.003613248	0.001496979	0.026362981	0.021411148	0.00124976	0.000676436	0.018936474	0.002002598	0.001424925	0.000634197	0.035750468	0.022457791	0.002518155	0.004347451	0.018059406	0.036633748	0.005272348	0.002279632	0.026872947	0.025746797	0.002934327	0.001863459	0.050345703	0.01731837	0.003472246	0.000606245	0.027993508	0.06832498	0.003003275	0.01380637	0.039416514	0.03731888	0.011763398	0.007647637	0.071958104	0.054804961	0.004396522
Acidovorax caeni	UP000183656	343013	Bacteria	3749111	3855	0.172668667	0.164299483	0.328481872	0.334549977	0.006126447	0.020207032	0.0249259	0.003949062	0.003241671	0.026960847	0.017978433	0.002432654	0.000694587	0.020877612	0.001354764	0.002683121	0.000938652	0.03058022	0.023531125	0.007877317	0.009270492	0.018384942	0.038835239	0.005847972	0.004422789	0.022959772	0.021221704	0.005179792	0.001812487	0.049694958	0.008577506	0.007585239	0.001683653	0.016973362	0.075534704	0.004517214	0.018365737	0.037302827	0.03336897	0.012390531	0.013499629	0.067458133	0.043814977	0.009695406
Acidovorax citrulli (strain AAC00-1) (Acidovorax avenae subsp. citrulli)	UP000002596	397945	Bacteria	4685802	4602	0.159003517	0.15038749	0.340498596	0.350110397	0.00323061	0.018673644	0.023413281	0.003677492	0.001725425	0.025787901	0.021043143	0.001399547	0.000655597	0.017903445	0.002477698	0.001461649	0.000872636	0.03530943	0.023227614	0.002614707	0.00397392	0.017186386	0.036700014	0.006313967	0.002423278	0.024497834	0.027432017	0.003619231	0.001989841	0.049351637	0.017825337	0.004277389	0.000637671	0.025725159	0.069003556	0.002830465	0.018452764	0.040229613	0.033813208	0.011541461	0.009573388	0.069778236	0.053290984	0.005475904
Acidovorax delafieldii 2AN	UP000003856	573060	Bacteria	4230311	4890	0.176110498	0.170136468	0.324005569	0.329747465	0.005994225	0.019806264	0.025447971	0.005303375	0.00362519	0.027846796	0.018573515	0.002853481	0.001110751	0.01961972	0.002477556	0.003011653	0.001214308	0.031813865	0.024416661	0.007790152	0.008625697	0.01747624	0.033879323	0.007173068	0.005438849	0.024394673	0.019634615	0.006002736	0.003571993	0.044512316	0.012776473	0.007255346	0.001645557	0.019252307	0.065326483	0.006026143	0.021566726	0.035417067	0.027996456	0.013650321	0.015139124	0.064852677	0.039887733	0.010284022
Acidovorax temperans	UP000032566	80878	Bacteria	3648493	3750	0.185836179	0.177304712	0.316808063	0.320051046	0.008574713	0.021546145	0.026887662	0.004909821	0.004123723	0.029807571	0.015844471	0.003804679	0.00085188	0.020672064	0.001528614	0.003008715	0.001000712	0.029024762	0.024485789	0.011816132	0.012552071	0.017783402	0.032590981	0.005889976	0.0055882	0.024835257	0.014810868	0.007395567	0.002623888	0.042709932	0.00949402	0.007995007	0.001661823	0.01459872	0.069891147	0.004628602	0.025354114	0.035866113	0.027362939	0.014606121	0.016647014	0.063272633	0.0341936	0.013569228
Acidovorax valerianellae	UP000198781	187868	Bacteria	4678670	4680	0.172955348	0.163518692	0.328236016	0.335289944	0.006237749	0.020145723	0.023734608	0.004929668	0.002339156	0.027715277	0.02051891	0.002493048	0.000876542	0.019777024	0.001494674	0.00216218	0.000907962	0.033863256	0.023527496	0.005760043	0.008846856	0.016719706	0.034192841	0.006322389	0.004117889	0.022302132	0.023789112	0.005418916	0.002759152	0.044767133	0.013999027	0.005279131	0.001127258	0.018704269	0.069059599	0.004752693	0.023991095	0.038120288	0.026848353	0.01348926	0.012651832	0.065933671	0.04542502	0.00893855
Aciduliprofundum boonei (strain DSM 19572 / T469)	UP000001400	439481	Archaea	1405857	1539	0.334764489	0.271336274	0.237401813	0.156497425	0.045941372	0.012538971	0.036458189	0.033210348	0.016038616	0.008533585	0.005550351	0.012530435	0.02428412	0.010445586	0.014083936	0.00982888	0.049790982	0.011380247	0.028398336	0.031710195	0.009203639	0.005211056	0.009096942	0.012235953	0.014064731	0.008236969	0.003796261	0.011877453	0.001534295	0.003779189	0.000943197	0.003083528	0.010345291	0.012265828	0.008315924	0.020607359	0.037160252	0.00820496	0.04116137	0.042224067	0.026187585	0.012018292	0.007692817	0.017811911
Acinetobacter baumannii	UP000032746	470	Bacteria	3521703	3839	0.301668539	0.297885143	0.21373665	0.186709669	0.044735459	0.014784041	0.01260924	0.030158421	0.016613837	0.011386821	0.007111332	0.01876223	0.004635825	0.008977759	0.000826305	0.014390481	0.006475844	0.012789835	0.023887875	0.049102948	0.035897405	0.006109544	0.015682753	0.017088323	0.016497132	0.002530878	0.006834478	0.01429848	0.00463327	0.007619893	0.001813611	0.022903124	0.009487171	0.007231445	0.007361779	0.019696721	0.04440153	0.014637521	0.015014043	0.036209186	0.032105774	0.012262533	0.011911567	0.028914704
Acinetobacter bohemicus ANC 3994	UP000013086	1217715	Bacteria	3056211	3305	0.297441832	0.294393286	0.219109872	0.18905501	0.045890517	0.011921718	0.010520953	0.033689038	0.014359069	0.015694066	0.008972946	0.014522017	0.003012577	0.009382279	0.000661609	0.015090372	0.00583963	0.013081987	0.02511561	0.050289135	0.03947566	0.005140719	0.015248412	0.01860161	0.013759302	0.004407453	0.007247266	0.012636334	0.004028549	0.008336859	0.002123234	0.023442937	0.007342483	0.006573878	0.013292053	0.014223606	0.046477522	0.01219657	0.01124833	0.039158599	0.03186127	0.016304631	0.015420195	0.023752146
Acinetobacter brisouii CIP 110357	UP000018418	1341683	Bacteria	2697820	2927	0.28560838	0.284902996	0.228212409	0.201276216	0.041458164	0.014202663	0.010022596	0.027113163	0.015362495	0.014936593	0.007481641	0.014542939	0.002281856	0.010621973	0.000543776	0.013766753	0.004186739	0.015286878	0.024956965	0.047226188	0.034446906	0.006676541	0.025927755	0.019410231	0.016428918	0.003213725	0.00655422	0.013510989	0.004112234	0.011432632	0.002832304	0.023195532	0.008083241	0.00859032	0.019818341	0.014049204	0.04317734	0.014263823	0.012850452	0.035725724	0.035702371	0.016374429	0.01533803	0.021524173
Acinetobacter junii	UP000255434	40215	Bacteria	2865240	3086	0.305118245	0.298793469	0.213167483	0.182920802	0.044301001	0.012010512	0.012739247	0.032584705	0.017995351	0.009527998	0.00795326	0.017404825	0.004748293	0.008116598	0.000861708	0.015502366	0.00699732	0.018854965	0.024190644	0.043246639	0.040647904	0.005658165	0.014313984	0.01829585	0.016594421	0.002435398	0.004417431	0.014981991	0.006271726	0.007545965	0.001476316	0.023540436	0.010312225	0.00751246	0.008284123	0.016671902	0.044129288	0.010435775	0.015270972	0.041434225	0.033466306	0.008984588	0.013026134	0.028460443
Acinetobacter marinus	UP000242317	281375	Bacteria	2607743	2744	0.28181228	0.273199851	0.236614191	0.208373678	0.039176482	0.011393783	0.011896517	0.031167241	0.013262069	0.018421713	0.009823456	0.012215184	0.001811915	0.011377677	0.000472824	0.014739211	0.003284456	0.0250608	0.025719992	0.036773249	0.041304763	0.006893331	0.018078887	0.018236495	0.015437517	0.003017558	0.008683388	0.011293696	0.005478311	0.01051601	0.002891011	0.023551446	0.007947117	0.012295714	0.016346351	0.012907738	0.039388159	0.013446136	0.016921562	0.042952168	0.031737851	0.018857723	0.024223292	0.015486985
Acinetobacter nectaris CIP 110549	UP000023785	1392540	Bacteria	2352292	2541	0.321693905	0.301956135	0.201298988	0.175050972	0.046141681	0.012679748	0.013893902	0.035079105	0.028354069	0.007078314	0.00732191	0.01414515	0.007513216	0.007676464	0.001105747	0.016406385	0.011996148	0.009422448	0.023491076	0.051834941	0.037247237	0.00529662	0.013719176	0.01952722	0.016334964	0.002484425	0.002972892	0.016129629	0.004693369	0.006422773	0.001109574	0.020481198	0.012573892	0.007413737	0.005504505	0.022877622	0.042092375	0.011992322	0.015391188	0.039216411	0.042254347	0.006894661	0.007866494	0.021673671
Acinetobacter calcoaceticus (strain PHEA-2)	UP000007477	871585	Bacteria	3376842	3598	0.300463273	0.299605667	0.213240063	0.186690997	0.044286052	0.014628461	0.011625655	0.030077806	0.016584726	0.011008214	0.007329333	0.019005627	0.004150624	0.00929626	0.000676075	0.014616023	0.005690228	0.012693517	0.023428991	0.049945185	0.036970933	0.006000281	0.015537298	0.017378071	0.017052027	0.002700748	0.006057139	0.014273987	0.004887111	0.007862376	0.001471197	0.022727152	0.009858619	0.007476808	0.007377307	0.019396525	0.044005316	0.013998582	0.014423239	0.036504521	0.032436519	0.0114613	0.012237765	0.029674471
Acinetobacter radioresistens DSM 6976 = NBRC 102413 = CIP 103788	UP000018469	981334	Bacteria	2709772	2930	0.284713991	0.282710132	0.230369935	0.202205942	0.038699013	0.012313272	0.014270642	0.029842137	0.013376097	0.014890623	0.005320768	0.018190917	0.003789636	0.009492357	0.001277604	0.014614953	0.008344284	0.015954555	0.025113672	0.044359664	0.020952048	0.005145845	0.034661385	0.018521942	0.013598626	0.004157196	0.009337362	0.013236601	0.00380735	0.009363932	0.005800147	0.022704602	0.00981674	0.007306923	0.03169876	0.016723996	0.044827972	0.014307176	0.016636535	0.034646993	0.030442191	0.019237135	0.009877631	0.026509738
Acinetobacter rudis CIP 110305	UP000014568	421052	Bacteria	3414242	3609	0.300203383	0.298154612	0.214700657	0.186941347	0.040907226	0.013305063	0.012807727	0.030887569	0.017057052	0.010349163	0.006535666	0.017314507	0.004019988	0.008901968	0.000986764	0.018469101	0.008531162	0.017644014	0.024483706	0.043345579	0.040618138	0.00614553	0.017634349	0.01833554	0.015590525	0.003633367	0.004324892	0.014025586	0.005687734	0.007581303	0.001739798	0.022814203	0.010687458	0.009166452	0.009593494	0.016354103	0.039590954	0.011295508	0.016161671	0.039677944	0.034390012	0.012081932	0.011808661	0.028229544
Acinetobacter soli NIPH 2899	UP000018433	1217677	Bacteria	3022909	3154	0.280228416	0.279732536	0.232212746	0.207826302	0.039213643	0.013369934	0.012247503	0.027976428	0.013639873	0.018645659	0.009300004	0.011711594	0.002802605	0.010349988	0.000524992	0.013740108	0.004650498	0.017879508	0.024996179	0.04427302	0.031283184	0.007224846	0.02344899	0.018672454	0.014996517	0.004564157	0.009659261	0.010862079	0.005883089	0.011344397	0.002726188	0.022079446	0.008015807	0.010792609	0.019727401	0.016799751	0.039308916	0.013524752	0.015708084	0.037893719	0.032433403	0.021656673	0.016823569	0.018036311
Acinetobacter towneri	UP000186931	202956	Bacteria	2416510	2621	0.293554056	0.285834254	0.225328667	0.195283024	0.043192373	0.014868609	0.010774805	0.028081563	0.013769393	0.015428775	0.007238681	0.015276003	0.002890256	0.010315245	0.000673192	0.013761941	0.004742156	0.012585717	0.024905635	0.048245042	0.038934617	0.007648559	0.019085377	0.017075737	0.015567885	0.003252935	0.00644501	0.013980542	0.003909981	0.009838297	0.002210853	0.026389888	0.007987639	0.006700873	0.013417892	0.011452965	0.046852701	0.014595358	0.012878842	0.037603137	0.034911609	0.01753778	0.016232383	0.021349639
Acremonium chrysogenum (strain ATCC 11550 / CBS 779.69 / DSM 880 / JCM 23072 / IMI 49137)	UP000029964	857340	Eukaryota	13124445	8899	0.214739901	0.182485676	0.288500821	0.314273602	0.007473266	0.024287544	0.038634733	0.008676523	0.008828987	0.023911754	0.017133378	0.007387319	0.004839999	0.020071802	0.011673921	0.005638208	0.004803198	0.029063083	0.022255448	0.009680913	0.00862212	0.016913254	0.030535838	0.00730183	0.009177346	0.024568014	0.018849573	0.011358021	0.007476009	0.022591235	0.012927466	0.007005587	0.005329622	0.034655117	0.028078579	0.008902362	0.013743276	0.041185254	0.049638452	0.019632924	0.011627062	0.043100315	0.021426152	0.014926646
Actibacterium mucosum KCTC 23349	UP000026249	1454373	Bacteria	3380848	3616	0.189731689	0.197019801	0.318749024	0.294499487	0.013943893	0.020533389	0.017373519	0.007886809	0.006368545	0.029927814	0.016166716	0.002760561	0.000795957	0.013087595	0.001525363	0.002371899	0.00159014	0.037240504	0.027246228	0.011974852	0.01064737	0.010786684	0.023363163	0.009712985	0.004879564	0.01803726	0.022914162	0.004594723	0.003111066	0.033318396	0.01533704	0.008709387	0.001636282	0.005059697	0.061101473	0.011879905	0.0286376	0.038129634	0.027126435	0.023888477	0.014831247	0.057329328	0.04331356	0.009090062
Actinoalloteichus hoggarensis	UP000204221	1470176	Bacteria	5410614	5520	0.142066316	0.147179045	0.357592318	0.353162321	0.000726905	0.013780137	0.011598868	0.001708309	0.002037107	0.033946609	0.02181989	0.00175932	0.001850252	0.013196839	0.006397426	0.002230616	0.000377591	0.031402721	0.015524486	0.001164932	0.001613495	0.017304321	0.023316947	0.004641987	0.001849698	0.022235184	0.034731733	0.002851617	0.010626336	0.028759028	0.032238855	0.008527683	0.000723578	0.034852052	0.059020658	0.002486224	0.009429244	0.053958941	0.049076316	0.00942869	0.007649409	0.065254516	0.057582929	0.0043642
Actinobacillus delphinicola	UP000279799	51161	Bacteria	1620618	1624	0.31998719	0.296527004	0.203464974	0.180020832	0.056793149	0.012237924	0.007360155	0.037926273	0.017637716	0.011486359	0.009579679	0.017489624	0.003348723	0.007789621	0.000560897	0.014683287	0.005688571	0.0180968	0.02468873	0.047896543	0.039884785	0.006297598	0.00754527	0.01586617	0.018715083	0.00255273	0.005185059	0.012350844	0.004194696	0.008280175	0.001266184	0.024348119	0.008680022	0.006928838	0.003576413	0.023096745	0.049412631	0.008082102	0.009231663	0.044294214	0.036926654	0.01013132	0.015505196	0.020860561
Muribacter muris	UP000036270	67855	Bacteria	2007566	2190	0.280746436	0.25858577	0.2414486	0.219219194	0.048068359	0.017185417	0.009132181	0.026777869	0.00977925	0.021841918	0.011971511	0.007524224	0.003502836	0.014271368	0.001008709	0.009171035	0.005076423	0.021986873	0.023297448	0.04161262	0.035675432	0.011724938	0.015549067	0.010524947	0.005829592	0.005065962	0.021620749	0.006780021	0.004423377	0.013667637	0.007755854	0.016553293	0.007963573	0.012219579	0.016914934	0.01358694	0.041884598	0.013763278	0.017950542	0.035735207	0.025746744	0.026759936	0.026088958	0.012425804
Actinobacillus pleuropneumoniae serotype 5b (strain L20)	UP000001432	416269	Bacteria	1959021	2004	0.299268359	0.277195089	0.229718313	0.193818239	0.054103555	0.016837492	0.007937128	0.029897076	0.008597151	0.018718023	0.013272446	0.011629278	0.004073463	0.011237246	0.000483915	0.010523624	0.00382538	0.020886453	0.023665903	0.042673356	0.038138948	0.007601756	0.009797751	0.012615485	0.004241915	0.001966288	0.023479074	0.007425648	0.005189837	0.00915151	0.001483904	0.023895609	0.006551231	0.006166856	0.008447076	0.014398008	0.051694699	0.013466931	0.012422531	0.035981238	0.0254423	0.014897237	0.031754637	0.015362776
[Actinobacillus] rossii	UP000254649	123820	Bacteria	2322477	2555	0.312522794	0.29098286	0.217909155	0.178585192	0.054400969	0.013765906	0.008176615	0.035581838	0.018169394	0.011642311	0.010986115	0.014428561	0.003788627	0.00921387	0.000582568	0.013534687	0.006112439	0.014365266	0.024296043	0.048803928	0.038006404	0.006311365	0.008372957	0.014224468	0.014118547	0.003224144	0.00713936	0.011624227	0.004794881	0.009961778	0.001920794	0.022726598	0.007110942	0.005748173	0.0054162	0.01586625	0.051844647	0.010875027	0.011247044	0.040547226	0.030609991	0.013019289	0.019984267	0.020538417
Actinobacillus seminis	UP000215738	722	Bacteria	1909384	2028	0.299305954	0.282253334	0.23077338	0.187667331	0.054240729	0.014048038	0.007351613	0.033865496	0.011142902	0.018970586	0.010894653	0.011798089	0.003860421	0.010440578	0.000754173	0.011873506	0.00575528	0.016979884	0.023415491	0.046590589	0.040596488	0.006105656	0.00834932	0.014646662	0.008658845	0.003227231	0.01719828	0.007623429	0.004526607	0.012989053	0.003334072	0.019718474	0.005291778	0.00468844	0.008000515	0.012157892	0.047071375	0.010445292	0.013344143	0.040066996	0.024746292	0.018643778	0.026565733	0.0155391
Actinobacillus succinogenes (strain ATCC 55618 / DSM 22257 / 130Z)	UP000001114	339671	Bacteria	2037456	2077	0.277330161	0.26340348	0.247250002	0.212016358	0.050638149	0.018686539	0.006929229	0.027222183	0.007428381	0.021167574	0.015036398	0.009675301	0.002563491	0.010722195	0.000482955	0.009554562	0.004739734	0.022726871	0.024772069	0.039332874	0.026955674	0.007671331	0.016714962	0.012739416	0.002426555	0.005054833	0.023981377	0.007016102	0.004533595	0.014250124	0.007282611	0.019231336	0.003658975	0.005402325	0.02205839	0.010218626	0.052125297	0.017392277	0.00892142	0.034182333	0.018665925	0.024736731	0.032222536	0.013678823
Actinobaculum massiliense ACS-171-V-Col2	UP000009888	883066	Bacteria	1785243	1696	0.195763826	0.197965767	0.309475517	0.29679489	0.009459296	0.018127096	0.023820487	0.011136393	0.003285295	0.030459975	0.016197931	0.005893365	0.001290591	0.012037118	0.002095531	0.003056752	0.001819936	0.024853968	0.019931908	0.025114439	0.009502988	0.012657207	0.023294504	0.00609502	0.004159133	0.016034927	0.025053943	0.004298611	0.005444683	0.035909699	0.01259503	0.008671161	0.005574078	0.029730656	0.028028353	0.014517473	0.030199504	0.02831403	0.038213606	0.028369486	0.013003381	0.046019332	0.044718658	0.016134074
Actinotignum schaalii FB123-CNA-2	UP000014393	883067	Bacteria	1842626	1726	0.187073774	0.198029877	0.307195817	0.307700532	0.010306022	0.013510169	0.017059479	0.012990798	0.004159856	0.03660673	0.014335628	0.006956972	0.000838484	0.01215557	0.001463683	0.00445943	0.001672083	0.025115434	0.019558648	0.021878724	0.008070608	0.013471094	0.021838021	0.006869053	0.003474416	0.01881134	0.026419561	0.005268608	0.00295016	0.036097127	0.015893742	0.01188693	0.004132178	0.034843472	0.032925543	0.012166967	0.036670227	0.020970231	0.025200096	0.033804729	0.013690891	0.051811776	0.043213655	0.019711692
Actinobaculum suis	UP000182744	1657	Bacteria	1873676	1723	0.211924047	0.206317421	0.299430638	0.282327894	0.014499947	0.01600342	0.017522904	0.013002879	0.004636909	0.028143283	0.018626092	0.010521108	0.001346561	0.010971029	0.001882944	0.005066015	0.003474479	0.022284702	0.019370623	0.024210877	0.017013741	0.01168674	0.019160873	0.00716031	0.006087544	0.013905923	0.027832661	0.006175607	0.003351191	0.028413876	0.019524333	0.010026355	0.007722311	0.022106976	0.023620055	0.012165481	0.04897735	0.020904517	0.01687284	0.030447327	0.01952113	0.047152048	0.037785364	0.022246275
Actinotignum urinale	UP000235308	190146	Bacteria	1499996	1431	0.243393316	0.239066638	0.264117371	0.253422676	0.025216303	0.018934227	0.019374232	0.015954191	0.015702188	0.020580247	0.017194206	0.008530102	0.002682032	0.01002812	0.003270039	0.005920071	0.005518066	0.016870202	0.023228279	0.037214447	0.015698188	0.01253615	0.017242207	0.009418113	0.0083021	0.014638176	0.014498174	0.009212111	0.006320076	0.022714273	0.00500206	0.019030228	0.005702068	0.02329628	0.012856154	0.02415029	0.045444545	0.02082025	0.018506222	0.034922419	0.025892311	0.027710333	0.025938311	0.020740249
Thermostaphylospora chromogena	UP000217103	35622	Bacteria	5097683	5075	0.143390438	0.142783104	0.354187971	0.359638487	0.001921462	0.016325659	0.017994064	0.000868042	0.00128941	0.036059338	0.017914616	0.000868042	0.001235268	0.012902337	0.005510153	0.000911002	0.001020464	0.03599931	0.017884014	0.000742102	0.001270578	0.018667312	0.022493757	0.002525266	0.001153466	0.025508658	0.033807137	0.002160983	0.002866009	0.038197369	0.033123885	0.007101464	0.000757992	0.031941583	0.063844325	0.002160394	0.009410161	0.050697758	0.051422206	0.006684804	0.003791136	0.071551358	0.05355082	0.003705803
Actinocorallia herbida	UP000272400	58109	Bacteria	8674062	8804	0.139338409	0.138912657	0.344364843	0.377384091	0.00124267	0.015589582	0.019378464	0.000763656	0.001000569	0.039549291	0.017062248	0.000820377	0.000873639	0.011882322	0.005658595	0.000836978	0.000451691	0.033266075	0.016166474	0.00061217	0.001065591	0.019612956	0.022648558	0.002316908	0.001132687	0.027392357	0.031195419	0.002215571	0.002141903	0.037211978	0.029734858	0.003750146	0.000501149	0.04961793	0.052305252	0.002522002	0.009578557	0.05455783	0.047709827	0.004581936	0.00365296	0.074169749	0.059229344	0.002491912
Actinocrispum wychmicini	UP000295680	1213861	Bacteria	10982406	10734	0.157798482	0.154738497	0.346229597	0.341233424	0.003726513	0.02033001	0.017056678	0.001435754	0.004393854	0.036760594	0.020289582	0.002897731	0.001138277	0.013881684	0.004246345	0.002983505	0.000825777	0.033519222	0.017864152	0.001973342	0.004638064	0.019466537	0.026036694	0.003450617	0.004521422	0.015084702	0.036456016	0.002793929	0.005447724	0.02491508	0.034108985	0.007218104	0.001289337	0.026073845	0.058316568	0.003659861	0.013742643	0.056011331	0.035454048	0.006524266	0.006333324	0.058393327	0.05562453	0.005696304
Actinokineospora auranticolor	UP000239203	155976	Bacteria	7427989	7400	0.139042748	0.138763668	0.355535529	0.366658055	0.001505256	0.017600226	0.016425746	0.000497982	0.00193256	0.045007433	0.016497637	0.001239908	0.000687402	0.01274318	0.003797671	0.001214059	0.000411552	0.029423774	0.013424524	0.000573508	0.002766569	0.021970193	0.02208651	0.000739502	0.002299685	0.022489581	0.035887045	0.001442655	0.003537573	0.040359194	0.031560292	0.002909138	0.00095073	0.031325639	0.062095137	0.001278276	0.009099387	0.059357647	0.042694824	0.003571499	0.003784747	0.066530533	0.064112915	0.003049688
Actinokineospora bangkokensis	UP000186040	1193682	Bacteria	6474614	6172	0.125680543	0.130130229	0.366625099	0.37756413	0.000272912	0.015289123	0.016271422	0.000139468	0.000717264	0.049114054	0.011643494	0.000457325	0.000177463	0.01251876	0.004316558	0.000362802	7.69E-05	0.025070881	0.012573435	0.000163099	0.001106014	0.022433036	0.024907319	0.000223334	0.00089797	0.027058647	0.033448692	0.000761746	0.00120656	0.044955498	0.028479275	0.000941988	0.000202947	0.029583435	0.071641149	0.000449912	0.003521451	0.060327097	0.048749398	0.001452135	0.002467333	0.07982667	0.062642451	0.002057732
Actinokineospora spheciospongiae	UP000019277	909613	Bacteria	6568911	6610	0.133129373	0.133813048	0.360984035	0.372073545	0.000732085	0.01647442	0.016203142	0.000344806	0.001183301	0.048380622	0.012535868	0.000687785	0.000339782	0.01236004	0.004878434	0.000828448	0.000162127	0.026787545	0.013261559	0.000428838	0.002018599	0.023082821	0.023033042	0.00056265	0.001735904	0.024115413	0.036309671	0.000980985	0.002567092	0.041173948	0.031803902	0.001633604	0.000269908	0.029616325	0.068438285	0.000819771	0.008413723	0.059835489	0.044658544	0.002443327	0.003682802	0.075080025	0.058312405	0.002621896
Actinokineospora terrae	UP000199051	155974	Bacteria	6759099	6615	0.143144079	0.143296318	0.350658424	0.36290118	0.001179747	0.017759679	0.017567493	0.00057567	0.002254303	0.047666138	0.014990513	0.001772728	0.000751434	0.01367628	0.005898292	0.001539264	0.000470035	0.031324553	0.013805883	0.000593424	0.002948037	0.021596298	0.023942477	0.00086284	0.00257121	0.021003762	0.034110585	0.002250308	0.003348387	0.036911264	0.027935331	0.003128683	0.001742102	0.03246169	0.059113858	0.001851733	0.007677678	0.057846673	0.043094062	0.004427825	0.00535236	0.06609869	0.058960287	0.005168163
Actinomadura bangladeshensis	UP000295431	453573	Bacteria	7560098	7888	0.139402558	0.135558163	0.356239959	0.36879932	0.00120245	0.016093386	0.019055065	0.000827825	0.001419526	0.033029281	0.020732939	0.001042917	0.000864335	0.012251102	0.003848634	0.001047282	0.000578605	0.033032853	0.017688716	0.000753218	0.001519135	0.019470565	0.023250941	0.00247792	0.001521913	0.021977852	0.037258493	0.001796135	0.00261523	0.041508341	0.034977013	0.003760137	0.000697262	0.038774453	0.057887458	0.001890188	0.007735366	0.056437374	0.048426596	0.004197464	0.004221671	0.069728218	0.060221322	0.002655312
Actinomadura darangshiensis	UP000295578	705336	Bacteria	8659299	9026	0.141821526	0.137461012	0.353816054	0.366901409	0.00145032	0.016492277	0.019699888	0.000901859	0.001505755	0.033041375	0.021342499	0.00102936	0.000843652	0.012637462	0.003909211	0.001035596	0.000618447	0.032862251	0.018074948	0.000841574	0.001805451	0.019418209	0.023752191	0.002848669	0.001814459	0.021609973	0.036031404	0.002042436	0.002791848	0.039644384	0.033919328	0.004356156	0.000872756	0.038200647	0.058194341	0.002290854	0.008381088	0.056310935	0.046387366	0.004359968	0.004662089	0.069091142	0.058272297	0.00289475
Actinomadura echinospora	UP000236723	1992	Bacteria	7562778	7946	0.139866118	0.137993259	0.359383892	0.362756731	0.001215841	0.015835683	0.017083656	0.000799718	0.001349524	0.039603489	0.01492648	0.001141661	0.000785834	0.012062411	0.004449621	0.001117066	0.000487526	0.032475845	0.01753429	0.000808445	0.00168988	0.019585551	0.02533749	0.003052891	0.001854505	0.024999514	0.0349706	0.001994138	0.002621297	0.036187234	0.039034245	0.005564704	0.000898889	0.023207686	0.074069902	0.001691467	0.008180051	0.053938115	0.049707464	0.004834406	0.004350846	0.078671453	0.047825985	0.002845425
Actinomadura madurae	UP000183413	1993	Bacteria	9252685	9393	0.138024841	0.136513279	0.357906659	0.367555221	0.001155892	0.01588809	0.017997229	0.000815447	0.00134946	0.032839018	0.021077447	0.000901693	0.000780754	0.012308877	0.004471504	0.000906557	0.00054147	0.032572174	0.017785829	0.00071915	0.001331303	0.019383327	0.022790049	0.002684329	0.001477532	0.022880834	0.036612447	0.001715195	0.00236269	0.03964014	0.035844014	0.003924198	0.000642631	0.039399883	0.058155494	0.002135726	0.007472285	0.056247704	0.049178765	0.004482204	0.003738088	0.070141434	0.059748453	0.002518646
Actinomadura mexicana	UP000198420	134959	Bacteria	7805915	8033	0.137305748	0.135422561	0.357883861	0.36938783	0.001066506	0.015808114	0.018007229	0.000718306	0.001261359	0.032844534	0.020190972	0.000991562	0.000827455	0.012530194	0.005148821	0.000965044	0.000530755	0.031230363	0.017634433	0.000671418	0.00132362	0.019472281	0.023821703	0.002292507	0.00130671	0.024573061	0.035405685	0.001775972	0.002309033	0.041323928	0.034429496	0.003744108	0.000565344	0.038681299	0.058912241	0.002244082	0.007475917	0.055655075	0.049484714	0.00399661	0.003915517	0.072057741	0.058854976	0.002717956
Actinomadura meyerae	UP000198318	240840	Bacteria	7716168	7828	0.134709224	0.131707734	0.36138884	0.372194203	0.000882963	0.015560903	0.018988555	0.000576978	0.001041593	0.033665718	0.01978015	0.000773321	0.000569979	0.012189627	0.003304792	0.000752715	0.000423791	0.031823588	0.017338103	0.000518658	0.001020597	0.019304649	0.023020401	0.001965768	0.001101856	0.023630815	0.037748885	0.001324249	0.00161546	0.04258049	0.036084436	0.002707208	0.000468892	0.039287751	0.059363777	0.001389568	0.006255776	0.057299643	0.051563691	0.003218089	0.003291572	0.071629219	0.06377198	0.00208163
Nonomuraea polychroma	UP000284824	46176	Bacteria	9992256	10251	0.150022577	0.146967211	0.350091711	0.3529185	0.002125946	0.017434802	0.019982875	0.001422502	0.002129849	0.033049894	0.022066488	0.001631163	0.001398783	0.014548066	0.007222693	0.001400585	0.000765893	0.035309744	0.018615616	0.001425804	0.002373638	0.018963585	0.025894753	0.003313666	0.002267056	0.02157831	0.032645481	0.003186968	0.00307288	0.033331812	0.027895502	0.006093519	0.000847556	0.033748535	0.061539256	0.00253156	0.007995191	0.050678946	0.047647798	0.006563983	0.005634764	0.070303943	0.050592779	0.004516698
Nonomuraea pusilla	UP000198953	46177	Bacteria	8226391	8486	0.13576476	0.136065378	0.358850072	0.36931979	0.000921554	0.015182856	0.017750226	0.000489405	0.001244664	0.032544694	0.02130224	0.000824913	0.001080556	0.013279209	0.010828174	0.000718061	0.000334779	0.029818322	0.017178402	0.000524779	0.000880345	0.020382509	0.024684312	0.00147332	0.001506506	0.026104024	0.033171584	0.002212168	0.001984241	0.040131563	0.026740031	0.004345565	0.000436526	0.039011256	0.064496048	0.001399654	0.006042436	0.053561022	0.049941177	0.002680422	0.003153051	0.075836237	0.05661415	0.002604567
Actinomadura umbrina	UP000256661	111806	Bacteria	6379605	6565	0.137897096	0.138652942	0.358211049	0.365238914	0.000962599	0.015804584	0.016875339	0.000847388	0.001262617	0.037454827	0.018840038	0.00081353	0.000779202	0.011283144	0.004566113	0.001070286	0.000299078	0.032035212	0.017203573	0.000616496	0.002107184	0.019495094	0.021828467	0.003180761	0.001422972	0.027599358	0.033966993	0.001822683	0.004524732	0.036614022	0.037294942	0.006247722	0.00051163	0.031904953	0.063277585	0.00160778	0.00732271	0.056386093	0.049786154	0.004883061	0.003191577	0.074042985	0.052165142	0.00211988
Actinomadura viridilutea	UP000242524	58112	Bacteria	5716430	5839	0.134372327	0.133373102	0.36498269	0.367271881	0.001120994	0.01528457	0.018065015	0.000712167	0.00102338	0.033401016	0.018382	0.000918943	0.000645516	0.011743152	0.003169328	0.000716891	0.000341651	0.031236175	0.016896262	0.000647616	0.001241701	0.019040637	0.023433822	0.002151197	0.000966175	0.025101144	0.036414476	0.001814269	0.002409403	0.046967883	0.035429408	0.004273529	0.000355821	0.025841651	0.070462583	0.001538743	0.007512657	0.05799152	0.049633394	0.00324805	0.002827152	0.074365596	0.060619244	0.002284499
Streptomyces alboflavus	UP000195880	67267	Bacteria	8506599	9243	0.141642859	0.134642646	0.348782633	0.374931862	0.000848518	0.015529356	0.02203889	0.000792444	0.001845508	0.034862934	0.022797125	0.001147932	0.000671831	0.013122753	0.003910729	0.001304869	0.000671126	0.027544733	0.01551807	0.000639739	0.001506242	0.021257026	0.025226298	0.001981285	0.001500247	0.026885951	0.032052528	0.002005619	0.002365693	0.042461153	0.027402961	0.005192675	0.000329391	0.044108109	0.050883555	0.002410482	0.008388899	0.057800773	0.046882896	0.003349635	0.005235347	0.074322182	0.056039905	0.003571463
Streptomyces aurantiacus JA 4570	UP000014629	1286094	Bacteria	7412043	7750	0.14252845	0.135579084	0.350638684	0.371253783	0.001045865	0.015712672	0.022193071	0.001000939	0.001676056	0.033517884	0.022766598	0.001098078	0.000644762	0.012567385	0.003244854	0.001274143	0.000760519	0.027995925	0.015779455	0.000782375	0.001708031	0.021209132	0.02538288	0.002271439	0.001419447	0.025576349	0.032742794	0.001707626	0.002295319	0.042503666	0.027968807	0.005213947	0.000318131	0.042615781	0.053697341	0.002305032	0.009344387	0.057059167	0.047049781	0.003893259	0.004825795	0.072309618	0.057503174	0.003153786
Trueperella bernardiae	UP000054404	59561	Bacteria	1826520	1762	0.17066936	0.168432319	0.328016666	0.332881655	0.0031946	0.022132251	0.027304382	0.003679128	0.002624663	0.029037185	0.02307667	0.003363774	0.000599501	0.008471848	0.002381578	0.001668747	0.000808094	0.041756455	0.022399974	0.007915052	0.004058538	0.017291899	0.026134945	0.002726496	0.002563892	0.017769857	0.026445372	0.002693647	0.002558965	0.039121937	0.012860522	0.007177584	0.002951514	0.03922377	0.037242954	0.007765587	0.013351619	0.046468695	0.051177649	0.013772091	0.008368373	0.059496748	0.046007161	0.009181394
Actinomyces bovis	UP000250006	1658	Bacteria	2296428	2148	0.1744653	0.181196188	0.316179737	0.328158775	0.006358135	0.015929957	0.020588497	0.005755896	0.004152971	0.037189931	0.01139683	0.009919318	0.001277636	0.014006971	0.002947186	0.004727777	0.001768834	0.025070675	0.018116832	0.009637141	0.007489458	0.014860035	0.028627939	0.004874091	0.008240624	0.022681312	0.017142275	0.009081931	0.003855118	0.035942342	0.013629428	0.010151853	0.009599256	0.018981653	0.053233544	0.007260842	0.014601372	0.039487848	0.043438331	0.013357702	0.015421777	0.065506953	0.028109307	0.025572324
Actinomyces bowdenii	UP000271272	131109	Bacteria	2589966	2433	0.137716866	0.141351663	0.342436542	0.37849493	0.00061855	0.01292699	0.015058322	0.002615515	0.001450232	0.041431236	0.011213817	0.001926307	0.000703108	0.014598464	0.005557679	0.001905457	0.000394991	0.038229605	0.019351102	0.001144432	0.000955624	0.017752603	0.03116841	0.003228273	0.001906615	0.036606781	0.020244176	0.00249389	0.002343307	0.046191982	0.020917168	0.003015139	0.000616233	0.030116644	0.068770198	0.002034032	0.001884607	0.042177202	0.057116215	0.011886808	0.005409413	0.096263219	0.033728325	0.004924071
Schaalia canis	UP000280444	100469	Bacteria	2214877	1993	0.195368862	0.215489619	0.283789122	0.305352397	0.006943156	0.015880132	0.018689361	0.009591199	0.00860377	0.030290635	0.013355348	0.01022104	0.001347725	0.010619263	0.002490921	0.005138965	0.001227175	0.027190189	0.021732917	0.021057023	0.011258586	0.015374905	0.022150103	0.007666458	0.007027135	0.021937447	0.011342565	0.013131856	0.006940447	0.030495164	0.005661801	0.017328091	0.004353356	0.026901681	0.030678021	0.020012705	0.029147438	0.033334191	0.032457831	0.02427531	0.023279754	0.044148502	0.023023754	0.029828751
Schaalia cardiffensis F0333	UP000013015	888050	Bacteria	1891151	1983	0.188234044	0.194082334	0.296134999	0.321548623	0.007900072	0.015184636	0.022335947	0.0076177	0.006229635	0.023874716	0.01773233	0.00885982	0.00312037	0.010146358	0.006786447	0.003921482	0.00077573	0.038948307	0.021352403	0.010876083	0.008569516	0.014924473	0.021222322	0.006526284	0.004281585	0.022665909	0.017093027	0.008333148	0.007658945	0.030753172	0.007896899	0.013054155	0.001741823	0.051329845	0.02250886	0.015067246	0.026512832	0.032785299	0.041181902	0.023024427	0.015930226	0.04451643	0.037196966	0.018615933
Nocardia otitidiscaviarum	UP000255467	1823	Bacteria	6661683	6808	0.152156595	0.153790566	0.341546123	0.352506716	0.003101018	0.012944477	0.01440717	0.005848972	0.002479554	0.045737991	0.01329664	0.001631119	0.000638577	0.012009127	0.001402799	0.002685808	0.000879958	0.034987105	0.017818921	0.003476149	0.002886208	0.017392902	0.023353108	0.00491002	0.002259789	0.021741803	0.035199213	0.001256439	0.005472491	0.040673956	0.026830157	0.005897158	0.001317235	0.029933877	0.062210405	0.0012042	0.016914194	0.045436266	0.037874663	0.016930406	0.007354448	0.070153894	0.054354283	0.004181826
Streptomyces coelicolor (strain ATCC BAA-471 / A3(2) / M145)	UP000001973	100226	Bacteria	7913378	8038	0.141778517	0.134488078	0.3495856	0.374147804	0.001006145	0.016243889	0.019480687	0.000697553	0.001623706	0.039730957	0.019053815	0.001172951	0.000766929	0.012437675	0.003640166	0.001514524	0.000652061	0.027309204	0.015757876	0.000622869	0.00131284	0.021735603	0.025110395	0.001661996	0.001322697	0.025476611	0.033536003	0.001525139	0.002525976	0.038977296	0.032027923	0.005442431	0.000345365	0.036547233	0.061015804	0.001564187	0.008594309	0.058238481	0.048190305	0.003015022	0.005567156	0.078558507	0.049849647	0.003029049
Actinomyces coleocanis DSM 15436	UP000010301	525245	Bacteria	1556053	1546	0.243339398	0.254448274	0.258272051	0.243940277	0.020263249	0.019960553	0.021375703	0.01314894	0.006215862	0.023124396	0.00897097	0.024067187	0.001544326	0.00646843	0.001438286	0.005552631	0.0025411	0.020510032	0.020583296	0.030217497	0.012923364	0.011785846	0.023278636	0.007819956	0.021445111	0.005945943	0.009138706	0.011253719	0.004592489	0.018454788	0.005136184	0.022484301	0.013170148	0.012125173	0.026885918	0.013307035	0.048529613	0.02482489	0.016914318	0.026074232	0.032444334	0.016947094	0.020565944	0.037503398
Actinomyces denticolens	UP000184390	52767	Bacteria	2453720	2279	0.140058768	0.14188905	0.330879236	0.387172946	0.000855858	0.014404085	0.016551065	0.002374394	0.00181075	0.037887597	0.016330987	0.002475874	0.000849744	0.012636127	0.00556063	0.001879219	0.000453605	0.041485867	0.019513555	0.001220209	0.001216541	0.01619405	0.023647348	0.003301165	0.002077289	0.03497279	0.021413559	0.002463647	0.0034002	0.046693149	0.017078029	0.003737653	0.000650452	0.047780089	0.046570884	0.002222785	0.002736299	0.047511105	0.053179328	0.011530848	0.005089908	0.09518849	0.041433293	0.00512292
Bifidobacterium dentium (strain ATCC 27534 / DSM 20436 / JCM 1195 / Bd1)	UP000008693	401473	Bacteria	2266596	2121	0.209446677	0.197503216	0.29689058	0.296159527	0.009910897	0.023265725	0.029829312	0.011744043	0.003823796	0.034186507	0.017702758	0.004456462	0.002169332	0.012593775	0.004056744	0.003478344	0.00271332	0.041549531	0.027546153	0.011847281	0.007243902	0.008623063	0.026215964	0.012235087	0.004109687	0.007685975	0.027959107	0.003827766	0.004877358	0.021887888	0.007055955	0.017305687	0.002653759	0.019673555	0.04035567	0.010063108	0.0290537	0.037184395	0.027704981	0.027918076	0.014605602	0.051105711	0.031151559	0.008534384
Streptomyces albus (strain ATCC 21838 / DSM 41398 / FERM P-419 / JCM 4703 / NBRC 107858)	UP000031523	1081613	Bacteria	7331595	7322	0.139512889	0.132281038	0.345685216	0.382520857	0.000970594	0.014280658	0.019496985	0.001144089	0.001250069	0.0442193	0.011620937	0.001057751	0.000714442	0.014734447	0.003276368	0.001332316	0.000556905	0.026236719	0.014443105	0.00048898	0.001731274	0.020837894	0.026239174	0.002621667	0.001140816	0.028677525	0.03320969	0.00169322	0.002160103	0.043021607	0.030163286	0.004441326	0.000313438	0.046620006	0.054964575	0.001696084	0.009832785	0.051346126	0.052707085	0.004278878	0.004906572	0.082895741	0.048837804	0.002994846
Streptomyces albus subsp. albus	UP000054175	67257	Bacteria	7208205	8029	0.140639868	0.135961449	0.355825896	0.367572787	0.000837048	0.014864156	0.018628998	0.001031429	0.001597925	0.04373544	0.012624397	0.001328621	0.000758796	0.013702445	0.003272853	0.001515094	0.000834967	0.029247144	0.015805678	0.000689285	0.001630391	0.019876869	0.026344323	0.003696996	0.002028728	0.023517258	0.036867568	0.002072849	0.003667027	0.036872146	0.037287132	0.005281601	0.000629763	0.02949855	0.067694739	0.001788977	0.007331141	0.052244941	0.049062827	0.005756109	0.005808138	0.07792537	0.051226831	0.003947569
Streptomyces glaucescens	UP000029482	1907	Bacteria	6601989	6550	0.13826515	0.130930088	0.352376231	0.378428531	0.000815663	0.015887939	0.019038353	0.000594821	0.001338687	0.041521123	0.017880975	0.000822479	0.000591185	0.012068181	0.00339216	0.001080129	0.000575736	0.027898411	0.015123624	0.000424418	0.000868375	0.02181797	0.025510494	0.001407758	0.000981068	0.026096226	0.036131838	0.001133295	0.001756743	0.040160624	0.034706359	0.004680862	0.000196304	0.036180915	0.063082807	0.001044231	0.008144364	0.057185948	0.048985692	0.002844597	0.004548629	0.079942272	0.052008872	0.002372012
Actinomyces graevenitzii C83	UP000003822	435830	Bacteria	1937721	1852	0.204895854	0.210377036	0.289243911	0.295483199	0.012579347	0.022563864	0.022662951	0.007392785	0.003966558	0.033051556	0.007445425	0.013774578	0.001108531	0.018087939	0.00242762	0.00690819	0.002470971	0.021480105	0.019673324	0.021306704	0.011289673	0.015234556	0.029459669	0.004517727	0.00599164	0.018605047	0.016016411	0.009693451	0.003032977	0.031323734	0.005459049	0.017383496	0.021602415	0.008708778	0.040702895	0.009228983	0.023385973	0.036110853	0.030209011	0.018098777	0.013692522	0.055674253	0.020346803	0.035042576
Streptomyces griseoaurantiacus M045	UP000003022	996637	Bacteria	6696363	6839	0.138214431	0.132253434	0.350775488	0.378756647	0.000927817	0.01536655	0.018773624	0.000742791	0.001507535	0.039406466	0.019489087	0.000935881	0.000619142	0.01207999	0.003631076	0.001325197	0.00062855	0.026098048	0.015203477	0.000463685	0.001133003	0.022390811	0.023616999	0.001869074	0.001089099	0.02884969	0.032588735	0.001402702	0.002241814	0.040063688	0.034009357	0.005611255	0.000262979	0.042053276	0.058473533	0.001374477	0.008848087	0.054924442	0.050436334	0.003086302	0.005206259	0.079463434	0.050935859	0.002339927
Actinomyces hominis	UP000235448	595468	Bacteria	1889399	1778	0.216579452	0.206057058	0.306919819	0.27044367	0.019812765	0.022024592	0.017648572	0.007753304	0.006914938	0.023150353	0.02132119	0.00921727	0.001665619	0.0075453	0.002654828	0.006322682	0.004434769	0.023047145	0.022048409	0.021070315	0.015331949	0.016273523	0.024399964	0.00537952	0.009372876	0.014715876	0.019190341	0.006130557	0.004582436	0.026511759	0.017693031	0.010192189	0.009927024	0.018459946	0.031608648	0.009410984	0.031716619	0.033448926	0.027099251	0.022918532	0.020481235	0.026027476	0.047655114	0.017346887
Actinomyces hordeovulneris	UP000185612	52770	Bacteria	2193694	2109	0.157921296	0.164946433	0.341031156	0.336101115	0.004288694	0.016157817	0.017102807	0.003353277	0.002572396	0.036566036	0.016194742	0.004975213	0.000619508	0.012465383	0.00151253	0.003477726	0.001918698	0.026614243	0.015070601	0.007547608	0.008261479	0.018737051	0.030228726	0.002752915	0.004388526	0.022596328	0.028672433	0.003569353	0.003500974	0.033975862	0.025394372	0.006360559	0.005244624	0.021515949	0.059385278	0.003650039	0.015531471	0.040962768	0.039591097	0.011982632	0.009702896	0.075820712	0.045336251	0.01194981
Actinomyces howellii	UP000266895	52771	Bacteria	2700441	2533	0.138328147	0.142835929	0.341081327	0.377754596	0.000412155	0.015249731	0.013956609	0.000661003	0.002070773	0.040611145	0.019373502	0.001566411	0.000830975	0.013040092	0.006846659	0.001133148	0.000319948	0.031202681	0.018078158	0.000780984	0.000813201	0.018671395	0.027647706	0.001104264	0.001747492	0.030640551	0.023399511	0.00388381	0.003601634	0.038989187	0.020365563	0.007847607	0.0004777	0.043547332	0.052049276	0.003282797	0.001748603	0.055075449	0.05700069	0.003332789	0.007129947	0.084466204	0.038841434	0.00640562
Streptomyces lavendulae subsp. lavendulae	UP000231791	58340	Bacteria	7606038	7724	0.136876124	0.132733363	0.348375067	0.382015446	0.00085156	0.015792322	0.019009634	0.000597157	0.001037334	0.04095299	0.016899863	0.000805807	0.000496579	0.012129311	0.00290414	0.001004597	0.000611751	0.028079797	0.015697266	0.000492635	0.000871676	0.021530395	0.024922437	0.001194709	0.000942278	0.028544427	0.033826547	0.001407697	0.001733097	0.039466014	0.032115538	0.004663269	0.000262292	0.039843477	0.061251995	0.001326446	0.009555698	0.05406126	0.04664531	0.003026806	0.004750831	0.087148657	0.049077325	0.002803957
Actinomyces marimammalium	UP000186465	156892	Bacteria	1616775	1518	0.217897357	0.232983563	0.282571168	0.266547912	0.016147079	0.017150937	0.021233168	0.012612238	0.006128913	0.026269156	0.009604376	0.017445971	0.003243518	0.010667612	0.00313404	0.006132624	0.002922506	0.020756289	0.021908591	0.029024662	0.012361738	0.010083111	0.026345234	0.009791788	0.007130915	0.013590118	0.018639096	0.010201866	0.005074955	0.019461108	0.010858734	0.016369746	0.013222717	0.015735145	0.030945166	0.011662192	0.032223647	0.026039067	0.031668835	0.028198938	0.018711462	0.033713661	0.025610433	0.031898924
Actinomyces massiliensis F0489	UP000002941	1125718	Bacteria	2962741	3129	0.15414611	0.163239041	0.329117868	0.353496981	0.002136683	0.013563379	0.016279296	0.004814119	0.003641475	0.035009195	0.017185614	0.005655627	0.001964533	0.013190726	0.004937662	0.003612108	0.001444033	0.034820843	0.019814443	0.004486021	0.002513387	0.014862604	0.024545525	0.005717399	0.002942749	0.026160695	0.023737433	0.005162469	0.006353341	0.038652695	0.017381055	0.008739134	0.001452134	0.033699844	0.052911762	0.005283986	0.007169533	0.042576698	0.04792043	0.017801303	0.009964436	0.073952519	0.03875801	0.01238466
Actinomyces nasicola	UP000185628	208480	Bacteria	2282123	2401	0.172530578	0.168615802	0.311127402	0.347726218	0.005119057	0.018326855	0.023227688	0.003896478	0.002705449	0.028616238	0.026483955	0.003181335	0.000807165	0.011279278	0.001513106	0.002006081	0.000598144	0.044361216	0.019843904	0.006528309	0.004924496	0.017246252	0.023735124	0.004538003	0.00327993	0.019549434	0.027335816	0.002715966	0.004800923	0.041344206	0.01234279	0.007390688	0.002959167	0.048003975	0.035490287	0.006646623	0.022315354	0.042548381	0.036991562	0.019088009	0.010298585	0.056832837	0.051174793	0.008849895
Actinomyces neuii BVS029A5	UP000006075	888439	Bacteria	1957914	1934	0.219206257	0.209451488	0.293697272	0.277644983	0.01382247	0.017827784	0.031297835	0.009752801	0.005736762	0.025610106	0.010650703	0.014363356	0.002972574	0.00838603	0.00657797	0.003875072	0.005880794	0.024828656	0.021822372	0.019658828	0.009879978	0.013391906	0.027612762	0.005603456	0.007785386	0.01499158	0.017599478	0.008795142	0.005228053	0.024318415	0.010031672	0.009006593	0.015278112	0.013221826	0.034700973	0.0135436	0.031576705	0.031363722	0.027408973	0.02309874	0.025017123	0.041213055	0.027157683	0.025515106
Streptomyces olivochromogenes	UP000217446	1963	Bacteria	9989148	10549	0.150464084	0.142888563	0.340109987	0.366537366	0.001535566	0.017442629	0.021025217	0.001227132	0.002545262	0.038015554	0.02138771	0.00176892	0.000986571	0.013611972	0.003889521	0.002180066	0.000935515	0.030347033	0.016321212	0.001100394	0.002115796	0.0207333	0.026502561	0.002996952	0.001994164	0.025244195	0.031018561	0.002409515	0.003548651	0.035754701	0.02698128	0.007592539	0.000568217	0.04046231	0.05460736	0.002653079	0.010429418	0.053775157	0.044398081	0.005067099	0.006572933	0.070704829	0.05103198	0.004334003
Bifidobacterium bifidum BGN4	UP000006173	484020	Bacteria	1887036	1834	0.194468468	0.170070417	0.314562626	0.320898488	0.00666601	0.026319053	0.03315835	0.005799571	0.003826636	0.032430224	0.022285743	0.002971326	0.001591385	0.014274767	0.003464163	0.002308382	0.003133486	0.042307619	0.025652929	0.006096863	0.004387834	0.012622971	0.028815031	0.008850388	0.002545261	0.013587976	0.02780869	0.00302379	0.004141415	0.030840429	0.010665933	0.011553039	0.001061983	0.022982073	0.04718034	0.005675567	0.01820792	0.049089684	0.036110599	0.018869274	0.009826522	0.05236784	0.042344184	0.006573801
Pseudopropionibacterium propionicum (strain F0230a) (Propionibacterium propionicum)	UP000003118	767029	Bacteria	2835282	2931	0.168987423	0.164463711	0.330622492	0.335926373	0.007291338	0.020401145	0.018666926	0.003135138	0.003034619	0.039542098	0.014500145	0.002327811	0.002019905	0.012269679	0.007234201	0.002524617	0.001931025	0.039271226	0.020201165	0.003566841	0.00356155	0.017599308	0.026063016	0.003505471	0.003179578	0.024822928	0.023442113	0.002915054	0.004174188	0.028705081	0.023562736	0.008656282	0.001316271	0.031276254	0.059383511	0.004610123	0.017740034	0.043793527	0.042414829	0.012611444	0.008858378	0.063365126	0.038211014	0.006484011
Trueperella pyogenes	UP000254485	1661	Bacteria	2073246	2059	0.196197653	0.202127485	0.298319157	0.303355704	0.009220324	0.018660593	0.024920342	0.008993144	0.006566515	0.023315612	0.020055507	0.008716766	0.001899919	0.00920296	0.003041607	0.003449663	0.003257211	0.036036245	0.022595003	0.015069123	0.009229006	0.014653833	0.022328754	0.006349464	0.007074414	0.013674209	0.020757305	0.00671845	0.005078992	0.03135952	0.009887394	0.011903074	0.005358264	0.035363387	0.027944585	0.012970964	0.022419915	0.035160806	0.036560061	0.022622496	0.018366851	0.044803656	0.035890097	0.019559184
Actinomyces ruminicola	UP000199671	332524	Bacteria	2884632	2725	0.149098395	0.151855765	0.334316128	0.364729712	0.001090965	0.017019679	0.016215755	0.002709213	0.002373291	0.042756678	0.014521587	0.003284335	0.000959924	0.010973091	0.002982734	0.00221625	0.001417527	0.033239594	0.018834487	0.004196419	0.00215073	0.017012399	0.026595003	0.002747693	0.002571932	0.026587723	0.025010036	0.002435691	0.003323855	0.041716674	0.019086169	0.006937872	0.001912569	0.024373553	0.066132867	0.003487136	0.006091308	0.051838001	0.049093428	0.009527484	0.009196763	0.086380721	0.038225377	0.006615471
Streptomyces scabiei (strain 87.22)	UP000001444	680198	Bacteria	8746119	8700	0.144852248	0.137435587	0.346161766	0.371550399	0.001171377	0.016936083	0.019975146	0.00078652	0.001969559	0.039011132	0.020822721	0.001161086	0.00086061	0.01261691	0.00409656	0.001597394	0.000693222	0.029043282	0.015667292	0.000678129	0.001361404	0.020833012	0.025202264	0.002631224	0.001310981	0.026348601	0.032154719	0.001794968	0.002709087	0.035646211	0.031918043	0.006884882	0.000393775	0.039529419	0.05761767	0.001705442	0.009477689	0.056987905	0.047255017	0.00390276	0.005705273	0.075692887	0.049364524	0.003251385
Actinomyces slackii	UP000276899	52774	Bacteria	2797323	2571	0.145889123	0.149599814	0.335402812	0.369108251	0.000846166	0.013638396	0.016388168	0.003480113	0.002230704	0.040758611	0.013560107	0.002943886	0.000985585	0.014282941	0.005139199	0.002404442	0.000403243	0.038776716	0.020276886	0.002041952	0.001386683	0.015996723	0.031028237	0.004747753	0.002369051	0.033083058	0.019412488	0.003661358	0.003865124	0.043607049	0.016689528	0.004242628	0.000722834	0.028060757	0.065863685	0.003572344	0.002529919	0.042330828	0.056502234	0.014392332	0.006556983	0.091262611	0.033603198	0.007165065
Schaalia turicensis ACS-279-V-Col4	UP000003994	883077	Bacteria	1727154	1709	0.204685859	0.219232911	0.288198389	0.287882841	0.008434729	0.0190702	0.025236445	0.008749121	0.007878898	0.02465456	0.019412383	0.010456563	0.001528534	0.008172446	0.002834736	0.003816124	0.001377418	0.033014599	0.02244166	0.019514864	0.008697012	0.015059535	0.02408136	0.006282622	0.006350364	0.014336955	0.019273425	0.007953588	0.006788081	0.026573912	0.004279895	0.019292532	0.004278158	0.022868954	0.031084825	0.019530497	0.034669932	0.034188791	0.026653813	0.027697732	0.025081855	0.029792519	0.030685322	0.026365476
Actinomyces urogenitalis DSM 15434	UP000004778	525246	Bacteria	2312686	2394	0.150774361	0.159628587	0.334179682	0.355417371	0.000734313	0.015986217	0.019212781	0.001559441	0.002515604	0.037235871	0.018817082	0.004012771	0.000897781	0.013989561	0.004396793	0.002119906	0.000259474	0.033487764	0.019432037	0.002798431	0.001525709	0.01876389	0.032483598	0.002366406	0.004065964	0.021300252	0.023429239	0.00762206	0.004460365	0.037531672	0.014418991	0.013013938	0.001779994	0.029657922	0.061047835	0.004434417	0.003196724	0.049179477	0.054424752	0.00660492	0.009529197	0.072154636	0.034720267	0.016087412
Streptomyces varsoviensis	UP000037020	67373	Bacteria	5952454	8643	0.142753944	0.134923894	0.348104109	0.374218053	0.001431467	0.014013047	0.017832311	0.001272584	0.002880588	0.03239111	0.021619293	0.002522974	0.002161324	0.013697297	0.005773787	0.001996892	0.00114699	0.02544461	0.01449676	0.000908412	0.003536299	0.020392609	0.021000403	0.003881809	0.005076211	0.02692803	0.037895551	0.006391164	0.0100465	0.04517596	0.036187677	0.009111355	0.00138809	0.036507462	0.045511381	0.002831158	0.009735794	0.047039692	0.039350725	0.005446436	0.006812836	0.068003779	0.053585705	0.008829904
Actinomycetospora cinnamomea	UP000245639	663609	Bacteria	5395661	5694	0.122113305	0.130499118	0.366273567	0.38111401	0.000233522	0.012286598	0.011298021	0.000298575	0.000984129	0.035339121	0.021713663	0.000537657	0.000250202	0.011255209	0.001590174	0.000692226	0.000121765	0.025940969	0.013896789	0.000318591	0.00064441	0.022380313	0.022151795	0.000840124	0.001294936	0.026521994	0.037243994	0.001099222	0.002799485	0.049161405	0.029372632	0.005517238	0.000381419	0.048052176	0.051150235	0.000662758	0.002479226	0.062155798	0.053780695	0.003034119	0.003419987	0.07591303	0.06344017	0.002410838
Actinomycetospora succinea	UP000295705	663603	Bacteria	5966125	6278	0.123514006	0.129768485	0.362116282	0.384601228	0.000175994	0.013376034	0.012406057	0.000221752	0.000709507	0.035684008	0.023400643	0.000414843	0.00020013	0.011823769	0.001092167	0.000516416	6.24E-05	0.028252039	0.014708559	0.000177	0.000392718	0.022125945	0.022701696	0.000494291	0.000809069	0.024415374	0.038493372	0.000823651	0.001894197	0.051132747	0.025759967	0.00382158	0.000224769	0.051754256	0.048706043	0.000368581	0.001970125	0.064604823	0.053823441	0.00202946	0.002393013	0.073480947	0.065150907	0.001799663
Actinophytocola oryzae	UP000294927	502181	Bacteria	9820805	9429	0.14634167	0.144212516	0.356617304	0.35282851	0.001312932	0.019554074	0.015979709	0.000477152	0.002769437	0.035820929	0.025070343	0.001262223	0.001153169	0.012609402	0.007832077	0.001876534	0.000635388	0.029757859	0.016496573	0.000722754	0.001624822	0.021241213	0.024772505	0.001313238	0.003183662	0.018215482	0.035502013	0.002034464	0.003757344	0.030942492	0.028959653	0.007386388	0.00082967	0.036529326	0.058209812	0.001963594	0.006822481	0.060366161	0.046163706	0.003144255	0.008901545	0.055622132	0.062067657	0.002993045
Actinophytocola xinjiangensis	UP000185696	485602	Bacteria	8612359	8134	0.138241102	0.140504826	0.357641965	0.363612107	0.001371761	0.018284344	0.012843977	0.000485237	0.001650781	0.045685431	0.017015343	0.000794563	0.000727681	0.012344806	0.004138971	0.001701639	0.000218061	0.029854094	0.014903012	0.000736042	0.001848638	0.021366453	0.023888083	0.001265866	0.002274657	0.018561971	0.03851312	0.001090651	0.002996417	0.034264422	0.034597783	0.005056497	0.000501957	0.027152024	0.070655457	0.001440732	0.008621753	0.061009934	0.04429068	0.00327892	0.003384119	0.073407688	0.053683308	0.002184786
Streptomyces armeniacus	UP000254425	83291	Bacteria	6810771	6639	0.142322653	0.132340524	0.359276358	0.366060465	0.00096377	0.015604876	0.018499268	0.000732077	0.001995373	0.031828185	0.024336065	0.00107433	0.000723268	0.01431471	0.002840213	0.001198545	0.000885805	0.026261402	0.015998664	0.000658517	0.001325844	0.021519637	0.025367668	0.001705097	0.00130426	0.023548487	0.036179684	0.001497631	0.001617882	0.039654629	0.031237501	0.00747406	0.000323753	0.03821426	0.060096412	0.001452262	0.010102843	0.057362795	0.049927497	0.003468778	0.006370218	0.066675858	0.063027805	0.002832285
Actinoplanes atraurantiacus	UP000219612	1036182	Bacteria	10000578	10240	0.14401974	0.144933692	0.346385557	0.364661011	0.002629387	0.018189122	0.017943732	0.00140994	0.002139208	0.037458797	0.020288432	0.001682328	0.000740668	0.015260947	0.002157808	0.001580332	0.000655772	0.034290032	0.016257804	0.001543734	0.002185106	0.017545049	0.025438911	0.00304367	0.001940317	0.018979888	0.037521794	0.002150308	0.003064969	0.036474539	0.030520394	0.005486765	0.000665672	0.032799996	0.061097785	0.003164865	0.006974701	0.05303803	0.045039472	0.006438924	0.003522749	0.080732245	0.04929089	0.005057784
Cryptosporangium aurantiacum	UP000184440	134849	Bacteria	8760932	8789	0.139514152	0.145057284	0.359276616	0.356151948	0.001620045	0.016353861	0.014852982	0.000862243	0.001478621	0.03393397	0.024407173	0.001516631	0.000483514	0.014735528	0.002152869	0.001429995	0.000359211	0.032412203	0.013977384	0.001202278	0.001908715	0.018464268	0.023858598	0.001804958	0.002129926	0.015914863	0.042461208	0.001791261	0.004124249	0.031408878	0.036387152	0.006564761	0.001336854	0.038265048	0.058215814	0.001731678	0.008771735	0.055344865	0.043702524	0.006000776	0.006869868	0.060411487	0.068254546	0.005773059
Actinoplanes awajinensis subsp. mycoplanecinus	UP000053244	135947	Bacteria	9593676	9641	0.141598054	0.141972676	0.354643426	0.361785844	0.002173631	0.017936599	0.01652316	0.000981589	0.001544463	0.045434234	0.017021616	0.001308682	0.000471563	0.015553453	0.001466599	0.001912833	0.000333972	0.034821248	0.015762968	0.000886214	0.001650784	0.019436032	0.026796857	0.00192409	0.001669859	0.014101552	0.042997616	0.001267717	0.002823437	0.030239769	0.037681273	0.005088692	0.000596334	0.030538404	0.068047688	0.001575734	0.006975882	0.054366728	0.041569167	0.005627487	0.004858226	0.073082907	0.057676738	0.004236876
Actinoplanes brasiliensis	UP000294901	52695	Bacteria	8699040	8372	0.144212465	0.146043357	0.349854812	0.359889367	0.002541315	0.018715169	0.016652527	0.001222894	0.00241199	0.036348149	0.020530541	0.001725363	0.000672488	0.01517064	0.002513036	0.001582244	0.000510746	0.033206423	0.01629766	0.001498441	0.002382332	0.018294777	0.025581099	0.002648223	0.001932972	0.021094741	0.036361599	0.002068159	0.003313814	0.033964437	0.031790404	0.007902596	0.000626966	0.031855929	0.062437924	0.002840313	0.00933034	0.05327174	0.042871627	0.006174819	0.0048764	0.075531093	0.050881132	0.006040667
Couchioplanes caeruleus subsp. caeruleus	UP000182486	56427	Bacteria	6569287	6851	0.142135364	0.142740909	0.350343348	0.364780379	0.00128602	0.016198551	0.017224718	0.001339452	0.001707082	0.038013392	0.019579377	0.001544959	0.000724756	0.014609751	0.002656983	0.001638122	0.000446179	0.032574752	0.016524166	0.001212494	0.002261495	0.01911082	0.025202059	0.003199522	0.002122663	0.018803472	0.03751378	0.002140017	0.004071787	0.037193189	0.033140583	0.006157002	0.001154038	0.03638075	0.057577241	0.002597157	0.00730008	0.053620082	0.043906431	0.006564364	0.006311361	0.073877176	0.055868789	0.004682829
Actinoplanes derwentensis	UP000198688	113562	Bacteria	9469599	9207	0.150533407	0.150847993	0.342509646	0.356108955	0.003829201	0.0184351	0.015461267	0.001471868	0.002422278	0.044890074	0.015946927	0.002507815	0.000914928	0.014072402	0.001853616	0.003420208	0.000533814	0.035980615	0.016152532	0.001416744	0.002541396	0.018045748	0.025714605	0.003335939	0.002797056	0.016558357	0.039040301	0.001951825	0.004069655	0.026798072	0.036523299	0.007762948	0.001398686	0.029830197	0.062868026	0.002648792	0.012257752	0.052948599	0.03798503	0.007817121	0.006445996	0.073221474	0.047063028	0.007075801
Actinoplanes friuliensis DSM 7358	UP000017746	1246995	Bacteria	8434542	8558	0.144700329	0.147113026	0.344118863	0.364067782	0.002196326	0.018660053	0.017785079	0.001088382	0.002531021	0.039932222	0.020787021	0.001433036	0.000518582	0.015232362	0.001927431	0.002282044	0.000233326	0.03475743	0.015525799	0.00098061	0.001518043	0.018362704	0.026865596	0.001853805	0.001612299	0.019111767	0.037193128	0.001729673	0.002279555	0.034648947	0.029894214	0.007092976	0.000416146	0.03721518	0.061737555	0.001863053	0.008303	0.054784362	0.042486361	0.005770912	0.006254993	0.072897023	0.051284824	0.005611923
Actinoplanes lutulentus	UP000249341	1287878	Bacteria	8919075	8953	0.151073962	0.152272181	0.343967284	0.352686573	0.003815659	0.019107222	0.017078976	0.00165926	0.002606448	0.03978255	0.018849571	0.002118727	0.000796835	0.015794756	0.002144626	0.002481658	0.000589974	0.037005905	0.016241778	0.001795486	0.002113681	0.01727911	0.026413617	0.003072978	0.002359224	0.014335294	0.039083932	0.002450377	0.003884949	0.02891882	0.031547468	0.007700608	0.000927006	0.034042917	0.059399693	0.003591644	0.009920243	0.050950349	0.041564582	0.008393844	0.006902428	0.0664814	0.054383232	0.007919578
Actinoplanes missouriensis (strain ATCC 14538 / DSM 43046 / CBS 188.64 / JCM 3121 / NCIMB 12654 / NBRC 102363 / 431)	UP000007882	512565	Bacteria	7938372	8113	0.14322521	0.144091761	0.35407411	0.358608919	0.002572064	0.018067181	0.016898301	0.001175682	0.001829468	0.03969164	0.019372486	0.001334782	0.000597856	0.015301248	0.002089093	0.001762956	0.000433842	0.035800665	0.016586524	0.001095943	0.001474232	0.018164682	0.026120469	0.002576599	0.001571355	0.015606978	0.041208953	0.001544145	0.002941661	0.029911297	0.036710298	0.006450189	0.00052643	0.035714502	0.06064644	0.0022327	0.006957724	0.052791555	0.045220103	0.006628185	0.004733338	0.06962939	0.059391019	0.00514186
Actinoplanes philippinensis	UP000199645	35752	Bacteria	9395154	9412	0.139612294	0.142305171	0.353373239	0.364709296	0.002289485	0.017546969	0.015313045	0.001161985	0.001920996	0.042657539	0.017649149	0.001310147	0.000683652	0.01470507	0.002044251	0.001757507	0.000372001	0.034845192	0.01575306	0.000845545	0.001341121	0.018498526	0.025225524	0.002686073	0.002072032	0.016958792	0.041231162	0.001400194	0.002964835	0.029578738	0.03797128	0.007747527	0.000577001	0.032612864	0.06398583	0.001768683	0.005829724	0.05410656	0.044013668	0.006289218	0.004109897	0.077817894	0.054025454	0.004571945
Actinoplanes regularis	UP000198415	52697	Bacteria	8920850	8959	0.145172377	0.145866706	0.350508976	0.358451941	0.002099477	0.018668293	0.017066194	0.001505583	0.001802194	0.041880913	0.017668495	0.001550647	0.000799368	0.015408606	0.002491258	0.00199489	0.000435836	0.034951934	0.015929524	0.001270515	0.002094769	0.018234476	0.02576542	0.002712539	0.002347997	0.01574389	0.04084614	0.001581586	0.003807845	0.029090684	0.037222247	0.006516348	0.000986011	0.032837324	0.062839698	0.002382299	0.007802669	0.051847291	0.043424834	0.00729184	0.004935099	0.071106115	0.055142289	0.005090802
Actinoplanes utahensis	UP000054537	1869	Bacteria	6864303	7275	0.142230922	0.142927715	0.351191862	0.363649501	0.002353954	0.0176599	0.016662114	0.000980304	0.001469801	0.043549025	0.016337823	0.001285803	0.000759157	0.014298982	0.002055449	0.00185222	0.000301128	0.03627869	0.016263961	0.00080024	0.001584308	0.018704014	0.02518897	0.00280062	0.001761751	0.01660049	0.041114217	0.00130984	0.002897208	0.02989207	0.038727047	0.006718778	0.000577344	0.03259785	0.064150713	0.0016892	0.007885703	0.053988414	0.043932318	0.006498504	0.003893246	0.076601408	0.052498509	0.004280473
Actinopolymorpha singaporensis	UP000198983	117157	Bacteria	5611792	5596	0.145116747	0.146095222	0.354249587	0.354538443	0.001068643	0.017022908	0.016850236	0.000787984	0.00232065	0.036230679	0.018899314	0.001887633	0.000908801	0.013294686	0.004872776	0.002301939	0.000430344	0.028625086	0.015699801	0.001119429	0.001984393	0.020319716	0.025248089	0.0022426	0.002848823	0.019583587	0.036618791	0.002648887	0.004547211	0.032400351	0.035558167	0.007257576	0.000813109	0.034557951	0.056542377	0.003470015	0.009459012	0.057320738	0.044744539	0.004506048	0.00803273	0.063747028	0.053835219	0.005006423
Actinopolyspora erythraea	UP000029737	414996	Bacteria	3629519	3972	0.157521424	0.149527251	0.355175162	0.337776163	0.002549129	0.019383795	0.015124501	0.001278697	0.002274709	0.037836877	0.017041308	0.002116009	0.001346476	0.015476619	0.00721592	0.002933482	0.001709338	0.028229703	0.016879301	0.001266299	0.002733453	0.022050297	0.024800281	0.001679582	0.002470605	0.022159403	0.030386213	0.001713471	0.005850433	0.031510342	0.031451656	0.008631827	0.000964602	0.028390883	0.063047961	0.002113529	0.015917178	0.050920588	0.054297936	0.007342384	0.005679334	0.058662203	0.046343893	0.005636352
Actinopolyspora mortivallis	UP000239352	33906	Bacteria	3638462	3817	0.155567105	0.150439664	0.355440843	0.338552388	0.003194264	0.018767331	0.01313573	0.001115601	0.002682225	0.038688192	0.017360667	0.001884896	0.001999507	0.013926463	0.00726089	0.003538097	0.0013407	0.026154375	0.01622033	0.00120795	0.002890009	0.022469511	0.02401717	0.001948386	0.002158643	0.024975284	0.029220835	0.002125661	0.005330644	0.028596659	0.033479579	0.011834607	0.000695911	0.027269152	0.06402215	0.002340042	0.016250838	0.050192159	0.054201067	0.00557141	0.005239945	0.064860707	0.039497064	0.005134404
Streptomyces vitaminophilus	UP000050867	76728	Bacteria	5234830	5132	0.141857138	0.137155743	0.356344523	0.364642596	0.00100863	0.017202301	0.016673916	0.00049973	0.001407497	0.044222126	0.014559232	0.000998315	0.000602886	0.013406184	0.006816276	0.001797195	0.000734122	0.026460494	0.015254384	0.000621798	0.001895193	0.022805356	0.026492013	0.001080839	0.002160532	0.026172232	0.033381071	0.001546184	0.00300354	0.032132892	0.037436796	0.006185309	0.000515777	0.034489991	0.061416403	0.001551915	0.008453581	0.058201395	0.048065235	0.002793791	0.005225965	0.073680428	0.0480234	0.003258563
Actinosynnema mirum (strain ATCC 29888 / DSM 43827 / NBRC 14064 / IMRU 3971)	UP000002213	446462	Bacteria	7187553	6912	0.128315854	0.131450161	0.380009302	0.360224683	0.000463718	0.016481826	0.016902554	0.000234155	0.000640691	0.039968262	0.016080299	0.000616065	0.000430745	0.013747099	0.006922384	0.000502953	0.000160277	0.023971023	0.012608464	0.000276728	0.000774255	0.02163031	0.024500272	0.000274641	0.001224617	0.023094925	0.036478479	0.001192896	0.001793935	0.038750323	0.032918992	0.001600684	0.000235407	0.028202922	0.074036324	0.000719577	0.003761085	0.057871712	0.054015463	0.00166204	0.002761023	0.063976433	0.071969417	0.002660433
Actinotalea fermentans ATCC 43279 = JCM 9966 = DSM 3133	UP000029877	862422	Bacteria	3082183	3375	0.127029446	0.135959481	0.36468795	0.372323123	0.00010125	0.014026971	0.01242158	0.000182055	0.001261726	0.028555323	0.029976713	0.000950189	0.000659096	0.012276521	0.003031648	0.000727245	8.08E-05	0.028602054	0.015096908	0.000242415	0.00086841	0.019739788	0.02378296	0.001277303	0.002206074	0.021324735	0.036183122	0.003532055	0.006164546	0.043458493	0.030378791	0.007517787	0.000595815	0.04828927	0.046063725	0.001414574	0.002019152	0.057735668	0.050051404	0.002527347	0.006355363	0.066117971	0.067017536	0.005897792
Advenella kashmirensis (strain DSM 17095 / LMG 22695 / WT001) (Tetrathiobacter kashmirensis)	UP000005267	1036672	Bacteria	3050346	3933	0.221804346	0.223008144	0.284664428	0.270523082	0.021541491	0.015259908	0.0175426	0.0178465	0.009629399	0.023714031	0.015467426	0.006261913	0.002944584	0.015569709	0.003522879	0.006889382	0.005493803	0.025843298	0.02656715	0.025580705	0.013931206	0.009254688	0.030623083	0.013701069	0.007448991	0.013744342	0.019720058	0.008064659	0.004608658	0.025762651	0.010443733	0.012396954	0.003613361	0.008648855	0.056537193	0.011117427	0.03110893	0.02333932	0.018246782	0.028965894	0.022361726	0.044739187	0.028323672	0.013923339
Advenella mimigardefordensis DPN7	UP000019095	1247726	Bacteria	4095111	4072	0.222186651	0.225309399	0.285543664	0.266960285	0.022092441	0.015223763	0.015937297	0.018630997	0.009516226	0.024258683	0.015923378	0.005984453	0.002903951	0.015006919	0.003158889	0.007828359	0.004917815	0.025156827	0.026094531	0.026192697	0.012760094	0.008860566	0.031349333	0.013461906	0.00708479	0.013438464	0.018855899	0.008569731	0.004391822	0.024349523	0.010085441	0.014338073	0.003296614	0.008977046	0.059841601	0.010279575	0.033036467	0.022496826	0.018335767	0.030720046	0.022426498	0.042951217	0.028476884	0.014303642
Aequorivita sublithincola (strain DSM 14238 / LMG 21431 / ACAM 643 / 9-3)	UP000006049	746697	Bacteria	3130212	3134	0.340375029	0.290533996	0.199281391	0.169809585	0.061604134	0.023686894	0.016179735	0.038360022	0.017155388	0.013995538	0.007903937	0.01868308	0.010514623	0.010421658	0.002163112	0.013618886	0.021313892	0.011761504	0.02216016	0.045657291	0.02405492	0.007385442	0.008614113	0.008562359	0.015148495	0.004089499	0.004671249	0.010533791	0.00494056	0.005667028	0.00180467	0.008313175	0.009559097	0.004804467	0.005937298	0.023672518	0.058167306	0.015590318	0.010671801	0.039426723	0.02264032	0.012141989	0.008905467	0.020653553
Aequorivita viscosa	UP000184172	797419	Bacteria	3038627	3078	0.338030959	0.28815284	0.202497707	0.171318494	0.057015071	0.023487074	0.017845595	0.036765381	0.018153635	0.014422598	0.007384078	0.017707372	0.010639233	0.010007355	0.003348949	0.014412724	0.020728535	0.012602001	0.022236154	0.044159332	0.024415143	0.007798747	0.008743601	0.009139512	0.013665332	0.004381674	0.004747965	0.011956302	0.007239931	0.005029348	0.002489004	0.007655587	0.010617512	0.005896204	0.006109463	0.021041511	0.054844968	0.016628244	0.013424429	0.037722083	0.021667465	0.013076896	0.008400018	0.021388057
Aeribacillus pallidus	UP000076476	33936	Bacteria	3042959	3519	0.324570262	0.277009648	0.224461453	0.173958637	0.058664048	0.015036704	0.017783378	0.028159808	0.020316114	0.006138114	0.013157609	0.009414207	0.01071656	0.011239079	0.003634955	0.006331348	0.014110959	0.021377911	0.025278069	0.046901465	0.026111141	0.004725343	0.010896977	0.017015374	0.009408292	0.002454851	0.013211833	0.011054719	0.006285997	0.007311317	0.006064173	0.00718118	0.00635008	0.006792742	0.011764555	0.020413716	0.059558245	0.013187186	0.018336459	0.034959451	0.023278696	0.011873002	0.014314051	0.019378538
Aeriscardovia aeriphila	UP000228976	218139	Bacteria	1428191	1287	0.221600767	0.232366142	0.272331412	0.273701678	0.010471391	0.024106256	0.032643013	0.01278623	0.006726057	0.020867161	0.01539305	0.015850976	0.00231694	0.015657723	0.00351427	0.006211415	0.001434696	0.024683915	0.023799571	0.024562082	0.015941301	0.013702083	0.030218943	0.010740265	0.0123157	0.005934138	0.012805135	0.014903615	0.003942789	0.028185582	0.002153094	0.015565298	0.001674162	0.026521923	0.025713199	0.012727414	0.026427397	0.030141222	0.032903485	0.028727532	0.021526744	0.025192256	0.017842326	0.03853724
Klebsiella aerogenes (strain ATCC 13048 / DSM 30053 / JCM 1235 / KCTC 2190 / NBRC 13534 / NCIMB 10102 / NCTC 10006) (Enterobacter aerogenes)	UP000008881	1028307	Bacteria	4606962	4909	0.219594171	0.219168945	0.289386151	0.271850734	0.027482102	0.022490092	0.012607658	0.014366517	0.003176497	0.028705034	0.013614395	0.005979863	0.001536805	0.021493774	0.00123856	0.00528244	0.003752798	0.029494274	0.026969617	0.02429193	0.01088266	0.010742003	0.035013747	0.011571617	0.005253136	0.005628872	0.028988952	0.005131364	0.002741503	0.02880141	0.006854409	0.015817365	0.00496466	0.013195681	0.061836846	0.009762616	0.033370798	0.020356148	0.021162319	0.030542687	0.009917599	0.036149419	0.043324212	0.012091265
Enterobacter cloacae S611	UP000017834	1399146	Bacteria	3882651	3989	0.212884517	0.213022311	0.295990468	0.278102703	0.027332703	0.023701015	0.012558687	0.012471371	0.003654869	0.028411391	0.016113105	0.004547337	0.001516037	0.022718141	0.001281909	0.004575154	0.002434776	0.029388084	0.026334375	0.023264439	0.008495059	0.012678455	0.036971358	0.010167181	0.00384418	0.007353009	0.028875784	0.004658606	0.001880751	0.034059053	0.005884107	0.01381896	0.002334325	0.019010728	0.062727753	0.011078967	0.026957171	0.018761919	0.029943655	0.032380749	0.013108849	0.033762336	0.04549887	0.010093002
Aerococcus christensenii	UP000234775	87541	Bacteria	1394976	1496	0.314923884	0.289077487	0.218214416	0.177784214	0.046530733	0.010981047	0.023665381	0.030730156	0.014850005	0.012234856	0.010381025	0.0157038	0.008746556	0.006008822	0.002561384	0.01312306	0.007925021	0.0153554	0.02516221	0.045844687	0.037278782	0.006170118	0.010144457	0.015847891	0.011540207	0.003565722	0.004273275	0.016254358	0.00711854	0.006137859	0.006148612	0.01235529	0.007213167	0.011017607	0.005053948	0.017774843	0.057258007	0.013095102	0.014966139	0.040513309	0.017527523	0.013557485	0.01064555	0.030725854
Aerococcus sanguinicola	UP000069912	119206	Bacteria	1674075	1731	0.267060317	0.243333184	0.24541732	0.244189179	0.024067022	0.016219703	0.031344474	0.022031271	0.00841181	0.020939922	0.008902827	0.010888401	0.002910264	0.013596165	0.00155907	0.008759464	0.002646835	0.030801487	0.023590341	0.031779938	0.029686842	0.010284485	0.021576094	0.009431477	0.010653645	0.009995968	0.005395816	0.011694817	0.003283007	0.015239461	0.011981542	0.009599928	0.010184132	0.024319699	0.017472335	0.009956543	0.050417096	0.034025357	0.02001344	0.031627615	0.013076475	0.035242149	0.012101608	0.02698983
Aerococcus suis	UP000243884	371602	Bacteria	1198052	1259	0.331655053	0.299003716	0.204417671	0.164923559	0.052526143	0.011383669	0.007294463	0.036196863	0.019744882	0.008263552	0.012643235	0.016632277	0.004234444	0.004307064	0.00051835	0.014323491	0.00665842	0.013527185	0.026936676	0.055265636	0.040336151	0.004762811	0.005909692	0.01805461	0.016642293	0.002163548	0.004116751	0.012733383	0.007392123	0.005208542	0.004241957	0.018575464	0.01041458	0.003673525	0.002721964	0.008979727	0.061741256	0.014952021	0.0116466	0.049050443	0.020989423	0.010394547	0.012169959	0.029941604
Aerococcus urinae (strain ACS-120-V-Col10a)	UP000008129	866775	Bacteria	1623528	1684	0.2952533	0.272475128	0.223075303	0.209196269	0.034460139	0.015351752	0.027026328	0.029297308	0.006929354	0.021560454	0.005589679	0.015433057	0.005092613	0.009571747	0.002174893	0.014887948	0.005539787	0.022665454	0.023569042	0.042901016	0.038207533	0.007964137	0.011911097	0.01256338	0.010460553	0.008246855	0.004453265	0.01275925	0.003290981	0.009301965	0.008718051	0.011678271	0.011467619	0.013976969	0.010565879	0.011207075	0.053533416	0.026664154	0.014686535	0.036956554	0.012810989	0.027981655	0.008915769	0.029175351
Aerococcus urinaehominis	UP000062260	128944	Bacteria	1554387	1595	0.285584607	0.278941473	0.227470379	0.208003541	0.031025092	0.015112067	0.021149173	0.028487114	0.010298594	0.016739075	0.005857615	0.018256071	0.004213236	0.00998207	0.002354626	0.012466008	0.006544702	0.018862098	0.02444758	0.044008345	0.035632053	0.007407422	0.021660629	0.012547068	0.013515939	0.005855685	0.005651102	0.01180401	0.003968124	0.010175072	0.008671586	0.012527768	0.017760056	0.008629125	0.012616549	0.01085444	0.040908731	0.025445401	0.017891297	0.041215605	0.014822563	0.028386753	0.009225502	0.036099118
Aerococcus viridans ATCC 11563 = CCUG 4311	UP000003764	655812	Bacteria	1719891	1929	0.317484655	0.278666497	0.216559654	0.187289194	0.042866214	0.019953879	0.015191741	0.028342567	0.019161934	0.012426911	0.008439275	0.017204747	0.006140192	0.005838415	0.001693786	0.009819074	0.007394396	0.0248294	0.026549352	0.04334766	0.03560439	0.007265312	0.007615931	0.01166462	0.017079153	0.002956712	0.004728994	0.009062016	0.004653986	0.006052973	0.00499065	0.016037762	0.012815906	0.002797974	0.005527917	0.009419612	0.056603148	0.025319569	0.014214893	0.038269792	0.022725687	0.018708397	0.012369346	0.026687157
Aeromicrobium camelliae	UP000275225	1538144	Bacteria	2800176	2929	0.150637317	0.153837473	0.339452949	0.356072261	0.001210642	0.016394022	0.017783582	0.001446342	0.001700256	0.030585319	0.024429257	0.002054877	0.000457473	0.014493421	0.001461341	0.002118088	0.000129635	0.040564009	0.018008569	0.001158145	0.002387	0.017862863	0.026640554	0.003391941	0.001567407	0.019040293	0.030128917	0.002618415	0.005519671	0.03945729	0.020234865	0.009402296	0.000583894	0.051112666	0.040783639	0.002876614	0.009845841	0.05438997	0.052004041	0.00953086	0.007178143	0.061529544	0.053415028	0.007817748
Aeromicrobium erythreum	UP000067689	2041	Bacteria	2953638	3120	0.136058312	0.140405493	0.350395343	0.373140852	0.000173684	0.015117628	0.018104791	0.00026205	0.000681532	0.032864894	0.027391305	0.000667313	0.000283379	0.014473676	0.001666758	0.00071505	6.20E-05	0.029405432	0.015189742	0.000230563	0.000602308	0.02153683	0.02742787	0.000592151	0.001073591	0.021918732	0.029772098	0.001689103	0.004283192	0.04391161	0.020497773	0.00834801	0.000274238	0.052610035	0.04897892	0.000894829	0.001481901	0.066440776	0.054826285	0.001809971	0.005103875	0.067732742	0.053267191	0.003457431
Aeromicrobium marinum DSM 15272	UP000003111	585531	Bacteria	2820698	3077	0.142241388	0.145534545	0.349359272	0.362864794	0.000343535	0.016273782	0.016720484	0.000555187	0.001077403	0.040874302	0.019697434	0.001014652	0.000484991	0.013020302	0.002464306	0.001569839	9.04E-05	0.036353039	0.017267162	0.000522216	0.001098674	0.020663161	0.026240555	0.001414557	0.001422002	0.021278972	0.030996869	0.001947408	0.00502008	0.033208044	0.028951612	0.007683275	0.000312691	0.03707308	0.056784341	0.001098674	0.003784205	0.063301937	0.05295972	0.004163901	0.005997507	0.072735859	0.045387057	0.004712707
Aeromonas hydrophila subsp. hydrophila (strain ATCC 7966 / DSM 30187 / JCM 1027 / KCTC 2358 / NCIMB 9240)	UP000000756	380703	Bacteria	4152849	4121	0.189077185	0.182816182	0.30900353	0.319103102	0.008907138	0.023582606	0.028970955	0.006717557	0.001964916	0.037266946	0.005381125	0.003430657	0.00160733	0.023805103	0.001951191	0.004043971	0.002766775	0.040257664	0.025310576	0.007054193	0.007111263	0.016932954	0.041528358	0.00641993	0.00287369	0.018215928	0.022991686	0.003247168	0.001988033	0.030907697	0.013427168	0.008969264	0.001444069	0.027025543	0.077556396	0.004060586	0.017380117	0.02820955	0.040746726	0.022765576	0.007177723	0.065631088	0.025763518	0.006832418
Aeromonas molluscorum 848	UP000013526	1268236	Bacteria	3520842	3943	0.198703038	0.198755298	0.298511549	0.304030116	0.010462692	0.019816737	0.027196351	0.010225794	0.0034887	0.032173757	0.006844465	0.005402628	0.002393688	0.021529557	0.00356795	0.007008078	0.006852986	0.035526965	0.025532956	0.008476331	0.011559408	0.013440102	0.036572552	0.010039173	0.005083924	0.019978645	0.016533405	0.006305906	0.003978686	0.027609644	0.011251782	0.01218659	0.002666376	0.027111989	0.066667064	0.006407312	0.018443072	0.023769858	0.037739997	0.02759601	0.010188299	0.061255063	0.021721291	0.010794178
Vibrio proteolyticus NBRC 13287	UP000016570	1219065	Bacteria	4180776	4347	0.248783958	0.239851884	0.268461405	0.242902753	0.033035589	0.022106964	0.014007009	0.016288171	0.008605843	0.021767553	0.013101433	0.009785532	0.002814318	0.014071591	0.001255751	0.011697144	0.004408764	0.02862539	0.026718801	0.02556925	0.020422105	0.012686676	0.028475417	0.011088643	0.010407667	0.005310034	0.016468282	0.008190369	0.004957706	0.016391502	0.005783632	0.018041918	0.005200963	0.011667006	0.048074467	0.009826434	0.037620157	0.024609138	0.022844628	0.030728594	0.017929259	0.026465498	0.029716817	0.01654865
Aeromonas schubertii	UP000054876	652	Bacteria	3614525	3706	0.182127893	0.187430402	0.310088629	0.320353076	0.006381781	0.020385347	0.02806523	0.006702157	0.002008572	0.036681341	0.005808259	0.003119097	0.001497299	0.020548025	0.002966379	0.005348446	0.003060998	0.039023568	0.025503886	0.006222424	0.007759562	0.016375673	0.036490444	0.007679883	0.002314008	0.023964257	0.017761753	0.004067774	0.003144826	0.033050141	0.012390068	0.013087258	0.00147489	0.035613146	0.070276785	0.005453024	0.012094592	0.02594461	0.05115385	0.024237324	0.006783496	0.07061791	0.019913914	0.006862345
Plesiomonas shigelloides 302-73	UP000014012	1315976	Bacteria	3213563	3377	0.232523526	0.238765819	0.279853235	0.248857421	0.025762248	0.01877904	0.013279297	0.016999629	0.005614574	0.026814397	0.010328239	0.009113646	0.001599229	0.01712753	0.000874768	0.010359981	0.003174185	0.026526853	0.026259848	0.0254607	0.025352405	0.011254354	0.026444698	0.012355983	0.012459611	0.004619373	0.021216628	0.006858107	0.003708195	0.023666352	0.006215802	0.02118582	0.005497876	0.008671127	0.052152798	0.005305557	0.030040863	0.015105388	0.025121809	0.036001796	0.015918539	0.0335306	0.035271734	0.016233157
Aeropyrum pernix (strain ATCC 700893 / DSM 11879 / JCM 9820 / NBRC 100138 / K1)	UP000002518	272557	Archaea	1481337	1700	0.228728507	0.201553056	0.322222425	0.247496012	0.008544308	0.015472509	0.032741368	0.003847875	0.009874863	0.013477689	0.010320406	0.008234453	0.011411988	0.024413756	0.052426288	0.00574346	0.037585641	0.010822655	0.019693021	0.008297234	0.00226012	0.010693043	0.014536868	0.004267091	0.007215779	0.020867635	0.011904111	0.010875311	0.001407512	0.004376452	0.005255388	0.002519346	0.020231723	0.034924531	0.03004583	0.015340871	0.011191241	0.029616488	0.065047319	0.014127778	0.014621926	0.036702654	0.021254448	0.024743863
Aestuariibacter aggregatus	UP000184520	634436	Bacteria	4422035	4313	0.260493415	0.247774837	0.256674133	0.235057615	0.029862857	0.022037917	0.014858837	0.019677002	0.011227235	0.023093544	0.012445005	0.01035139	0.003895509	0.014228581	0.001898908	0.012910404	0.0078765	0.018219748	0.024455819	0.031614547	0.020827609	0.012261152	0.026203439	0.009968759	0.009223171	0.008252346	0.01348028	0.010499286	0.005059006	0.016516226	0.005341909	0.013436861	0.006398214	0.008316797	0.036484272	0.011386664	0.03990285	0.028904922	0.018919203	0.028889997	0.023742118	0.02797209	0.023473462	0.018665473
Afifella marina DSM 2698	UP000199347	1120955	Bacteria	3558064	3662	0.177582809	0.186716147	0.314399348	0.321301697	0.008389439	0.014976202	0.023738317	0.009137321	0.003592703	0.021106816	0.02412617	0.002035387	0.001701496	0.014395265	0.003173653	0.002091879	0.000895436	0.042971632	0.023202067	0.0074451	0.004842266	0.008859922	0.023784691	0.011025999	0.002804349	0.013166781	0.030710404	0.00466183	0.003378541	0.039249925	0.015412959	0.009246932	0.000998301	0.04439067	0.031347833	0.015914639	0.026967618	0.032492001	0.039020586	0.024460062	0.011622113	0.055244664	0.047810525	0.009725003
Afipia broomeae	UP000229022	56946	Bacteria	6772341	7389	0.191036157	0.194610106	0.309283156	0.30507058	0.011086418	0.016973156	0.025884993	0.011778793	0.004482497	0.026707604	0.019619065	0.003136729	0.001887087	0.015729273	0.003697097	0.003262535	0.002522761	0.042168875	0.024385955	0.011115211	0.008333307	0.009915183	0.023357359	0.010494599	0.004702214	0.01265899	0.030395398	0.004579952	0.005040207	0.032234201	0.015949433	0.008012591	0.002330952	0.02581013	0.044131269	0.011288416	0.024373551	0.029986529	0.026807717	0.024730592	0.012615136	0.046015698	0.051193228	0.009949735
Agaricus bisporus var. burnettii (strain JB137-S8 / ATCC MYA-4627 / FGSC 10392) (White button mushroom)	UP000008493	597362	Eukaryota	13860001	11204	0.261044084	0.24884632	0.238795382	0.251314214	0.025089928	0.017440066	0.024023653	0.020793442	0.014868971	0.014997764	0.012910238	0.017110832	0.010303427	0.010060128	0.009466382	0.01206172	0.010722707	0.022128125	0.020831322	0.019824573	0.021884176	0.010846955	0.015953645	0.015212924	0.016023128	0.01497114	0.011726642	0.020654475	0.011108653	0.011221212	0.007569123	0.012084665	0.009029352	0.022217739	0.012041589	0.020311605	0.033487654	0.023689008	0.025906626	0.031740833	0.018129486	0.018994888	0.014619178	0.024570427
Agarivorans albus MKT 106	UP000014461	1331007	Bacteria	4158762	4397	0.281346949	0.269000486	0.235729768	0.213922797	0.033532816	0.02237613	0.015679666	0.020403187	0.007124957	0.019979023	0.004976721	0.014993645	0.00339476	0.021304898	0.001559599	0.01525478	0.008778334	0.013531431	0.023343485	0.03588592	0.038402775	0.010279501	0.017488137	0.011463267	0.013631701	0.005995294	0.006465626	0.012512858	0.005892859	0.015490668	0.002324971	0.013946939	0.017585522	0.00562451	0.012458034	0.015456763	0.037696555	0.020355577	0.023207868	0.032729933	0.021500389	0.026075308	0.016021595	0.029183685
Agathobacter ruminis	UP000224563	1712665	Bacteria	2587129	2568	0.298038869	0.261548226	0.250185437	0.190227468	0.035729858	0.014066051	0.029817014	0.031816179	0.017515887	0.018244121	0.010054965	0.007706758	0.009491396	0.010450392	0.002396911	0.008015214	0.00681154	0.029053991	0.031228257	0.038406234	0.009298901	0.004084141	0.024400482	0.015223341	0.006620205	0.000989146	0.018852915	0.005315645	0.004667424	0.012130665	0.003575073	0.011076581	0.002049028	0.008688947	0.025077694	0.018605919	0.047663389	0.017184239	0.026919152	0.043179183	0.03714574	0.011685375	0.016163783	0.01202746
Aggregatibacter segnis ATCC 33393	UP000032871	888057	Bacteria	1809847	1956	0.29248384	0.274850305	0.228737015	0.20392884	0.0527217	0.018936449	0.00825486	0.028388098	0.010837404	0.020552611	0.010984931	0.009428442	0.003059934	0.011412592	0.000513857	0.010500911	0.003557215	0.019266312	0.023778306	0.043351274	0.038758058	0.008472006	0.010530748	0.013355302	0.009871022	0.002778142	0.017177733	0.008167007	0.00351909	0.013776333	0.002365399	0.021915161	0.006091689	0.007615025	0.008970944	0.013845952	0.05028171	0.014223886	0.012340849	0.035875488	0.024282217	0.022680973	0.023140129	0.015359343
Labrenzia aggregata (strain ATCC 25650 / DSM 13394 / JCM 20685 / NBRC 16684 / NCIMB 2208 / IAM 12614) (Stappia aggregata)	UP000004848	384765	Bacteria	5669590	6272	0.199898405	0.198252255	0.301133239	0.300716101	0.011387183	0.02003287	0.027291671	0.008683256	0.006747118	0.026771522	0.017639551	0.003356362	0.002704456	0.01458586	0.004752773	0.003508755	0.002414485	0.038553976	0.024417359	0.012170846	0.005977213	0.010553781	0.026709083	0.009110276	0.003831533	0.010990325	0.02829969	0.005277684	0.00309179	0.02697683	0.016713549	0.008837767	0.001398528	0.020998029	0.052313842	0.017670771	0.036339507	0.036534232	0.024613672	0.022323007	0.017623148	0.04979247	0.032684708	0.012271912
Thalassobius gelatinovorus (Ruegeria gelatinovora)	UP000051587	53501	Bacteria	3504729	3764	0.205029664	0.205372915	0.308963865	0.280633556	0.017007621	0.016360494	0.018549255	0.011974413	0.005277165	0.032344354	0.012921991	0.004387793	0.001242038	0.013888401	0.001931964	0.003625108	0.002223856	0.039493563	0.028634503	0.012554773	0.012289416	0.008042005	0.02211102	0.01245719	0.004659997	0.013947465	0.025600882	0.00461891	0.003633668	0.027496039	0.019524225	0.008935656	0.002401902	0.007227105	0.054177177	0.011271647	0.045799625	0.030896022	0.010776886	0.032998328	0.014849676	0.047196597	0.042625623	0.010379708
Agrobacterium vitis (strain S4 / ATCC BAA-846) (Rhizobium vitis (strain S4))	UP000001596	311402	Bacteria	5365176	5353	0.202619448	0.212385018	0.295709777	0.289285757	0.013253806	0.01391138	0.025143257	0.015295864	0.007322779	0.026859324	0.016928615	0.003892323	0.002289766	0.015860058	0.003522718	0.004020931	0.002739891	0.036055294	0.025525165	0.017949085	0.009870319	0.007114212	0.024576267	0.013560226	0.007278046	0.011962702	0.023081629	0.006443777	0.004098654	0.028806884	0.015582713	0.009973205	0.002758344	0.017701936	0.047791536	0.015667147	0.030498906	0.026210697	0.024343656	0.031524409	0.016384551	0.051673235	0.031597659	0.014770811
Agrococcus carbonis	UP000199649	684552	Bacteria	2529805	2592	0.134563731	0.135067723	0.355878813	0.374489733	0.000141118	0.014249325	0.015742326	0.000393706	0.000692544	0.025016958	0.027821523	0.000668827	0.000264447	0.013731103	0.00158787	0.0003439	0.000106728	0.0422594	0.018155557	0.000266819	0.000630879	0.02020117	0.028591148	0.001376787	0.000838405	0.022609657	0.030419748	0.001266501	0.00293501	0.053568972	0.018179274	0.002154712	0.000253775	0.065645797	0.034309377	0.000672384	0.001924655	0.054585256	0.060073429	0.006787878	0.006340807	0.058235342	0.07993307	0.00362874
Agrococcus casei LMG 22410	UP000195787	1255656	Bacteria	2490696	2698	0.177579279	0.164157328	0.324043561	0.334219833	0.00232706	0.018807996	0.022286542	0.003097929	0.006012777	0.025601278	0.023333237	0.004862496	0.001815155	0.016101523	0.003496613	0.002193363	0.000737143	0.043339693	0.02074119	0.004928743	0.002342719	0.017519199	0.031910358	0.003365324	0.003202719	0.01739032	0.022723769	0.00495765	0.007550901	0.036682518	0.009680427	0.007603899	0.000929861	0.045286137	0.041754594	0.006009164	0.014653735	0.050535272	0.049241658	0.012231521	0.024909905	0.043109637	0.042088236	0.015193344
Agrococcus jejuensis	UP000198822	399736	Bacteria	3129541	3218	0.132865171	0.139131266	0.353159776	0.374843787	3.45E-05	0.013897889	0.013578673	0.000375774	0.000375774	0.020090493	0.040107172	0.000424663	0.000210894	0.010529343	0.002050461	0.000257865	2.40E-05	0.041720508	0.017597155	0.000146667	0.000386319	0.018767614	0.0291848	0.001840526	0.000873291	0.024492417	0.027955866	0.00136985	0.003198873	0.052949635	0.010568646	0.004190073	0.000122702	0.062365076	0.036132786	0.000418911	0.00090205	0.059680975	0.05432236	0.006438007	0.007946855	0.059825725	0.074983224	0.003618743
Agrococcus jenensis	UP000275456	46353	Bacteria	2739885	2838	0.135058953	0.136480546	0.355075122	0.373385379	9.64E-05	0.01455499	0.015262319	0.000329576	0.000626304	0.026507317	0.028443165	0.000494911	0.000229937	0.014491484	0.002030012	0.000287968	8.21E-05	0.043497446	0.017890167	0.000169715	0.000362424	0.019665059	0.028883329	0.001266841	0.000905512	0.019636591	0.032445157	0.001276696	0.003093196	0.050127286	0.018781445	0.002361778	0.000163146	0.064158897	0.036854467	0.000444544	0.001195671	0.057066994	0.058990797	0.0055141	0.00654115	0.058112658	0.076949945	0.003662562
Agrococcus lahaulensis	UP000284920	341722	Bacteria	2396960	2579	0.133637442	0.134689196	0.356693595	0.374979766	0.000121418	0.013794088	0.015057085	0.000366758	0.000829898	0.025201122	0.026752018	0.00079485	0.000533238	0.013764046	0.002599848	0.000514462	8.51E-05	0.040465995	0.017810896	0.000239081	0.000739774	0.020274305	0.028142692	0.001585945	0.001328088	0.021374577	0.031707625	0.001938933	0.004799141	0.054332683	0.020046489	0.003070499	0.000439358	0.061378683	0.037642087	0.000902499	0.001676069	0.055013625	0.059229459	0.005328623	0.006368813	0.060156992	0.075292937	0.004411104
Agromyces albus	UP000293865	205332	Bacteria	3878215	3965	0.15322281	0.154662648	0.334289873	0.357824669	0.001262475	0.017533084	0.016186289	0.002227123	0.002145124	0.026794327	0.027290963	0.002210105	0.000888064	0.01463295	0.00276089	0.001874373	0.000356618	0.043336461	0.016453173	0.001649263	0.003073415	0.016726245	0.022349364	0.003385939	0.002605402	0.020666064	0.028725171	0.002700551	0.00810088	0.038689594	0.01721205	0.006966045	0.000483485	0.065222453	0.026699951	0.00327145	0.010490454	0.049288349	0.049528931	0.011836475	0.01260773	0.056785841	0.058566611	0.007185741
Agromyces atrinae	UP000292686	592376	Bacteria	3325526	3277	0.150339225	0.15696765	0.325889498	0.366803627	0.000755074	0.018554787	0.016856999	0.001316192	0.002049615	0.024856992	0.032660322	0.001832204	0.000709066	0.014442928	0.00129003	0.001935948	0.00027244	0.047231351	0.014724389	0.001083445	0.00142174	0.017037423	0.022275126	0.00171132	0.000890392	0.023192582	0.026297676	0.002204779	0.006890386	0.04165445	0.011776264	0.009653577	0.000414073	0.072722533	0.022927359	0.002663958	0.010378881	0.05270541	0.046614302	0.011299945	0.008759577	0.058585423	0.058552045	0.007870088
Agromyces binzhouensis	UP000292881	1817495	Bacteria	3155740	3584	0.141478385	0.142356785	0.348131975	0.368032854	0.00019208	0.016737587	0.016087178	0.000658968	0.000971811	0.026953012	0.027393274	0.001108739	0.000611423	0.012724826	0.003346186	0.001004141	0.000116009	0.041268679	0.016156593	0.000377504	0.000994632	0.01836266	0.022457198	0.00229355	0.001581332	0.020409929	0.033058684	0.002241251	0.008627436	0.044461772	0.022990648	0.006622957	0.000406031	0.061201261	0.031154049	0.001332199	0.005673017	0.055975163	0.052758298	0.007243889	0.008442012	0.056951728	0.067087278	0.004631791
Aidingimonas halophila	UP000198500	574349	Bacteria	3542483	3626	0.201702873	0.211576739	0.301403846	0.285316542	0.008040169	0.013940301	0.017321846	0.012681854	0.006678404	0.023650494	0.016135384	0.005168438	0.002272995	0.013028224	0.002786197	0.008765088	0.003946407	0.034269377	0.026058988	0.012422713	0.011061795	0.01120915	0.027014255	0.01466522	0.005600341	0.015710256	0.019534714	0.006909599	0.008711735	0.024476191	0.013338177	0.019205282	0.004886431	0.021813636	0.050991641	0.008551677	0.03152383	0.028812157	0.033026174	0.034752092	0.014811728	0.048722033	0.02638842	0.012654755
Akkermansia muciniphila (strain ATCC BAA-835 / Muc)	UP000001031	349741	Bacteria	2320506	2137	0.223013429	0.209379334	0.28418457	0.283422667	0.02428953	0.020793741	0.023195803	0.015472487	0.005069153	0.020575254	0.020687729	0.005594039	0.0038901	0.013935323	0.008739473	0.003021324	0.004733019	0.026566189	0.02831279	0.022040021	0.006725257	0.00947121	0.025246218	0.011217812	0.002077564	0.021361289	0.018933371	0.00845376	0.001365219	0.025955977	0.013868096	0.008446003	0.001113119	0.015073006	0.054761332	0.014738165	0.045968853	0.029984409	0.017674162	0.020946294	0.009332878	0.047415521	0.023645705	0.013696151
Rhodoferax ferrireducens (strain ATCC BAA-621 / DSM 15236 / T118) (Albidiferax ferrireducens)	UP000008332	338969	Bacteria	4437048	4401	0.197394529	0.199099266	0.30705753	0.296448675	0.016080962	0.019489309	0.022273593	0.009640869	0.005611163	0.027639322	0.0154427	0.004692309	0.001766715	0.019301346	0.002312348	0.0063096	0.002360353	0.027345884	0.025717775	0.017803729	0.014949128	0.013520476	0.027963862	0.008606398	0.006089184	0.016412939	0.021397334	0.005054036	0.003797795	0.033191663	0.010690216	0.009564467	0.002087199	0.015289219	0.059364469	0.00735489	0.02422489	0.03310309	0.026569016	0.018039021	0.014287878	0.055662008	0.037633129	0.012278434
Albidovulum inexpectatum	UP000239736	196587	Bacteria	2758587	2911	0.170857399	0.178801684	0.3336788	0.316662117	0.004105407	0.015495058	0.022657498	0.007502836	0.003249525	0.023754811	0.021083849	0.001306118	0.001123413	0.011037292	0.003661697	0.001465984	0.00149861	0.045926185	0.026249594	0.005806297	0.004313125	0.009500619	0.025865697	0.01126241	0.003268013	0.02155801	0.026473624	0.002855841	0.003943366	0.04354233	0.021256766	0.008683888	0.000718854	0.008055298	0.068846865	0.014919757	0.027538311	0.036404903	0.032485463	0.023187123	0.011149307	0.058750281	0.051581316	0.004762272
Albidovulum xiamenense	UP000199328	990712	Bacteria	2877696	3011	0.153417526	0.163326495	0.345571944	0.337684036	0.002327926	0.016107829	0.022337871	0.004251358	0.002063128	0.026294199	0.017384904	0.001065446	0.001019575	0.012288071	0.004240933	0.00098413	0.000943472	0.042504193	0.024784643	0.004964435	0.002029768	0.012033698	0.022716303	0.00844642	0.001922389	0.022930017	0.02842092	0.00276578	0.002156954	0.048841615	0.022562011	0.00501656	0.000437854	0.039437128	0.042392645	0.016589469	0.014246948	0.035428675	0.055610635	0.015603254	0.00822645	0.065791792	0.061696811	0.004188807
Albimonas donghaensis	UP000199118	356660	Bacteria	4336283	4253	0.140130384	0.146355531	0.357523021	0.355991064	0.002590243	0.016329465	0.019845388	0.002923018	0.000550703	0.032599431	0.014300302	0.000608126	0.000438626	0.009543912	0.001931613	0.000426864	0.000388121	0.040540354	0.025385631	0.001521353	0.001345626	0.009164093	0.02208141	0.008773204	0.000561081	0.027171266	0.03024718	0.001497139	0.001649343	0.045273913	0.024871595	0.003378939	0.000314095	0.02379371	0.068669816	0.004204303	0.01213969	0.048870089	0.047681511	0.010552613	0.001761421	0.082521807	0.06697412	0.002236714
Castellaniella defragrans 65Phen	UP000019805	1437824	Bacteria	3497511	3575	0.152954487	0.150380656	0.336128178	0.360536679	0.003401848	0.017745191	0.019824384	0.003870181	0.000948675	0.027254239	0.017298302	0.000966687	0.00041601	0.01563855	0.00188191	0.000944386	0.000414295	0.041881498	0.023214223	0.00238198	0.002873472	0.017235686	0.034574302	0.005865314	0.001181983	0.024989771	0.02773458	0.001750674	0.001264328	0.053763948	0.020300437	0.003114501	0.000482057	0.015071575	0.090545248	0.001480481	0.022202932	0.045501215	0.028612919	0.010647286	0.003689195	0.079628627	0.046933662	0.002752529
Cupriavidus necator (strain ATCC 17699 / H16 / DSM 428 / Stanier 337) (Ralstonia eutropha)	UP000008210	381666	Bacteria	6492701	6614	0.167022476	0.162965767	0.335371211	0.334640545	0.002904955	0.019259017	0.025512965	0.00596701	0.002097279	0.02924223	0.017528612	0.002301508	0.000670907	0.017969877	0.00274878	0.001786314	0.000814607	0.037333319	0.024879484	0.005156099	0.005298413	0.014720227	0.032963641	0.008245415	0.003158163	0.014950793	0.033079618	0.003158625	0.001964206	0.049271959	0.012730145	0.005481388	0.001193032	0.014424048	0.077853447	0.004932001	0.020541226	0.038474138	0.030611769	0.013600199	0.011818968	0.06325428	0.052183383	0.006017836
Variovorax paradoxus	UP000035170	34073	Bacteria	6624960	6788	0.165906511	0.157670537	0.33326239	0.343160562	0.002956999	0.021304883	0.028729079	0.003777532	0.001904615	0.026466726	0.020751522	0.001538726	0.000643023	0.020686766	0.002808923	0.001500688	0.000567852	0.037410792	0.024556677	0.005163201	0.004578594	0.015708774	0.032211364	0.006435661	0.002231561	0.019911516	0.029071421	0.003030811	0.002119258	0.048264744	0.012500453	0.003962741	0.000474116	0.030993244	0.063040683	0.005010143	0.020200424	0.040563868	0.032143892	0.010241269	0.010810028	0.062791172	0.054282894	0.004926369
Alcanivorax borkumensis (strain ATCC 700651 / DSM 11573 / NCIMB 13689 / SK2)	UP000008871	393595	Bacteria	2733240	2752	0.222459425	0.225145615	0.28806069	0.26433427	0.02046143	0.018610879	0.017764631	0.014764894	0.005415551	0.027790095	0.009016771	0.00830443	0.001685911	0.018087325	0.001882381	0.008458094	0.003521096	0.022164903	0.025845151	0.023621416	0.016910699	0.012135049	0.028365237	0.011230627	0.007304518	0.01349168	0.017599991	0.008504193	0.005705317	0.024625719	0.010899153	0.016705448	0.010243886	0.011185626	0.046070598	0.010587435	0.035960618	0.025374281	0.024311806	0.032634895	0.014601352	0.042208149	0.025471967	0.017934759
Alcanivorax dieselolei (strain DSM 16502 / CGMCC 1.3690 / B-5)	UP000006286	930169	Bacteria	4379652	4388	0.186747486	0.190242969	0.31923678	0.303772766	0.011365287	0.018606273	0.017134923	0.009883662	0.002583767	0.03432259	0.009687756	0.003972918	0.001439155	0.017289045	0.002004269	0.005864165	0.001840557	0.030944924	0.023660099	0.010831683	0.010604267	0.013064052	0.029642081	0.009865852	0.003583846	0.015163534	0.027977565	0.003667415	0.0033852	0.031471679	0.020644106	0.014153864	0.001748084	0.013682594	0.071401563	0.005897729	0.030584622	0.034499316	0.029766064	0.025186933	0.005735387	0.05767787	0.034883593	0.008369843
Algibacter lectus	UP000029644	221126	Bacteria	4082652	4609	0.351361076	0.308414237	0.189792076	0.150432611	0.064059832	0.023448729	0.013001108	0.041936712	0.022780781	0.012362553	0.007216633	0.018402009	0.012724817	0.007519377	0.001809853	0.01709918	0.022410433	0.007715573	0.020428633	0.047644031	0.026074963	0.005404575	0.005633103	0.011992205	0.014535405	0.00200017	0.003920246	0.012464692	0.003267729	0.003330923	0.000629003	0.009817883	0.009632709	0.002273522	0.002418281	0.013977679	0.051179233	0.010055229	0.013466982	0.048236293	0.020810003	0.010381487	0.00628709	0.026263076
Algoriphagus aquimarinus	UP000198790	237018	Bacteria	4551439	4362	0.310054029	0.280538748	0.224857457	0.184549765	0.043855058	0.015520053	0.023612944	0.035403597	0.0133594	0.01249593	0.007662474	0.019806424	0.015456776	0.009645819	0.004186183	0.012514386	0.014891895	0.026049116	0.024160687	0.031308375	0.019639663	0.005749657	0.016189737	0.011711556	0.014271646	0.003850022	0.004805772	0.015588603	0.005867643	0.003773563	0.002325437	0.006026495	0.012543388	0.007994679	0.013531435	0.021160952	0.044390278	0.015286718	0.023958332	0.040138182	0.021352761	0.011855248	0.009274065	0.025650338
Algoriphagus machipongonensis	UP000003919	388413	Bacteria	4302857	3932	0.319342706	0.287258675	0.219152298	0.174246321	0.048240761	0.015476004	0.020092938	0.036393046	0.013598413	0.014163852	0.006004385	0.017594132	0.017141642	0.00870608	0.005749903	0.01257909	0.013058771	0.023546227	0.02389553	0.035799719	0.022844832	0.004336656	0.013514051	0.012944429	0.014256581	0.005547015	0.004220918	0.016143932	0.005386656	0.001947312	0.002050499	0.004004783	0.010338252	0.006255382	0.009732375	0.019187261	0.048789467	0.013778294	0.023218537	0.041787371	0.021159672	0.013445724	0.006827095	0.022774414
Algoriphagus ornithinivorans	UP000199564	226506	Bacteria	3701115	3549	0.313788412	0.285460463	0.222030929	0.178720196	0.047299296	0.013833218	0.021494743	0.036508965	0.011294507	0.015038539	0.004333317	0.01730895	0.019553424	0.009388043	0.006147377	0.011390155	0.012830541	0.024446035	0.023105349	0.035691098	0.022717896	0.004867484	0.016384088	0.012707334	0.011672234	0.006187905	0.005423536	0.016404352	0.005412998	0.002550869	0.002860508	0.003639467	0.00921377	0.007586952	0.012649784	0.017682624	0.047902362	0.013753782	0.023354195	0.038585649	0.019897917	0.015242803	0.00663453	0.023847833
Alicycliphilus denitrificans (strain DSM 14773 / CIP 107495 / K601)	UP000007938	596154	Bacteria	4522749	4620	0.162161995	0.151051053	0.338461851	0.348325101	0.003368969	0.020469851	0.026825057	0.003023382	0.001710022	0.024956503	0.020680785	0.001450003	0.000529987	0.019872869	0.002773977	0.001374385	0.001938202	0.035864692	0.024960483	0.003388205	0.004962911	0.017987069	0.038088119	0.005430547	0.002347466	0.026021121	0.023154281	0.002637997	0.001611188	0.052990117	0.011132389	0.00377558	0.001136919	0.020715277	0.076622647	0.00311293	0.012975737	0.041494896	0.039236977	0.008721245	0.008128906	0.072016599	0.049980001	0.004932398
Alicyclobacillus acidocaldarius subsp. acidocaldarius (strain ATCC 27009 / DSM 446 / JCM 5260 / NBRC 15652 / NCIMB 11725 / NRRL B-14509 / 104-1A) (Bacillus acidocaldarius)	UP000001917	521098	Bacteria	2784918	3059	0.183886563	0.190217091	0.330103077	0.295793269	0.007445821	0.017608418	0.023203556	0.007118342	0.004106405	0.01516849	0.027470468	0.00205428	0.002173852	0.013160531	0.004512521	0.003269396	0.001368083	0.034280722	0.024748305	0.01366683	0.009229715	0.016469785	0.025989275	0.007398423	0.00442311	0.013401831	0.026548358	0.005813816	0.008973334	0.035337486	0.020041883	0.005377537	0.001777431	0.037052437	0.032284613	0.011865699	0.020915517	0.032167195	0.043642937	0.019279203	0.009034736	0.035404274	0.057567225	0.007828238
Alicyclobacillus acidoterrestris (strain ATCC 49025 / DSM 3922 / CIP 106132 / NCIMB 13137 / GD3B)	UP000015607	1356854	Bacteria	3461064	4102	0.236121609	0.235021369	0.286411057	0.242445965	0.019152874	0.017011871	0.02040107	0.015600716	0.012529634	0.014137553	0.025295905	0.00611356	0.003936151	0.010208336	0.003507951	0.009739396	0.005000585	0.023652447	0.025492669	0.031552487	0.020791131	0.013750959	0.021285208	0.010930383	0.011225962	0.006423008	0.017674975	0.007093914	0.008955806	0.021159522	0.012110968	0.01023174	0.005900326	0.01927596	0.022074866	0.011882999	0.030753295	0.026034421	0.028267305	0.026122835	0.020769461	0.021517512	0.036769773	0.01394859
Alicyclobacillus ferrooxydans	UP000050482	471514	Bacteria	3651215	4142	0.241893452	0.240116235	0.276216547	0.241773766	0.018022252	0.019549715	0.021448567	0.014192503	0.015462787	0.01580131	0.018385425	0.008624947	0.005606174	0.010814666	0.004896262	0.010619111	0.00506881	0.024934041	0.025910993	0.028440057	0.018935114	0.012757888	0.02145514	0.011446521	0.010843424	0.006921649	0.017077345	0.008587972	0.009762943	0.01401749	0.011702879	0.011399687	0.005008007	0.021310528	0.025881413	0.017172658	0.030886955	0.025727763	0.027981572	0.024272606	0.0265486	0.021272732	0.02293659	0.018136463
Alicyclobacillus hesperidum	UP000182589	89784	Bacteria	2562110	2843	0.222629395	0.233813536	0.290957843	0.252599225	0.014520737	0.015777148	0.018998384	0.013572282	0.012162479	0.013774853	0.023430365	0.005572469	0.002699	0.01129833	0.003455423	0.007955317	0.004203649	0.026946676	0.025322592	0.025896349	0.02012248	0.012675347	0.020807475	0.012169504	0.010796	0.00784525	0.018286457	0.00839793	0.00849863	0.026415072	0.012071146	0.012050069	0.005906185	0.018731411	0.021457343	0.015686986	0.030729959	0.024020515	0.027673825	0.027144563	0.02243273	0.027034496	0.036075268	0.016682279
Alicyclobacillus macrosporangiidus	UP000183508	392015	Bacteria	3288793	3795	0.179499591	0.182002333	0.340905615	0.29759246	0.008263709	0.018019793	0.021039208	0.006279653	0.004301982	0.022037165	0.024168087	0.002260456	0.002014159	0.013008112	0.00383493	0.003125231	0.001612787	0.03424527	0.023218477	0.011019495	0.008957901	0.017207014	0.029214432	0.006842486	0.003754656	0.013203325	0.030573625	0.003989094	0.005039959	0.029842033	0.02849926	0.00665822	0.001262498	0.0242064	0.04795031	0.005397546	0.018859026	0.035451211	0.040124462	0.015937218	0.009221529	0.042176934	0.052048869	0.006548754
Aliidiomarina maris	UP000249203	531312	Bacteria	2746241	2812	0.247310414	0.246301399	0.267247849	0.239140338	0.02092068	0.01811538	0.01411171	0.016915917	0.007114845	0.02229602	0.009924515	0.011190614	0.001881124	0.018267225	0.001100054	0.013080478	0.005460941	0.015470663	0.024951661	0.032991774	0.032144067	0.011080281	0.024102861	0.013711889	0.013277111	0.006282431	0.012203275	0.010194339	0.004901629	0.026231962	0.005395397	0.020384309	0.009242853	0.008023727	0.022042582	0.012640238	0.034548454	0.029179275	0.024137818	0.028183	0.024108323	0.026050622	0.031997684	0.020596236
Aliifodinibius roseus	UP000184041	1194090	Bacteria	4394941	4289	0.265175573	0.236526497	0.267229981	0.231067948	0.030218346	0.018736207	0.019561479	0.025801193	0.008753074	0.023209333	0.015778469	0.006566	0.005255394	0.013869899	0.005748919	0.008989939	0.012880118	0.024730865	0.023767706	0.027266069	0.012857592	0.00936196	0.026073554	0.011904673	0.003741371	0.015693143	0.015958678	0.006892969	0.006178279	0.012620728	0.016994876	0.008028828	0.003699732	0.013657608	0.037469001	0.01594366	0.043231573	0.022676217	0.03253648	0.037722931	0.01233062	0.028775996	0.015274705	0.014474689
Alishewanella agri BL06	UP000035062	1195246	Bacteria	3180124	3152	0.242602175	0.24655265	0.270241035	0.24060414	0.02751686	0.015547512	0.013389105	0.019441701	0.006307303	0.024002845	0.009290207	0.010061875	0.002477263	0.018878515	0.001542393	0.014862633	0.004206441	0.020279404	0.021396342	0.028433806	0.026338604	0.007085575	0.037327801	0.013407972	0.010185455	0.006626159	0.020626561	0.006576161	0.002692349	0.019314347	0.012743847	0.013783429	0.00808082	0.006302586	0.052429104	0.007512917	0.031076156	0.015435252	0.023032128	0.033592097	0.019279443	0.039279613	0.027723456	0.020051111
Alistipes indistinctus YIT 12060	UP000006008	742725	Bacteria	2503517	2348	0.234515284	0.206862586	0.283177626	0.275444505	0.030324782	0.026720224	0.020097088	0.013934109	0.006043147	0.023646523	0.022239691	0.005176759	0.00185141	0.014443397	0.003098865	0.005095273	0.005000605	0.04240029	0.025820283	0.014349927	0.009967657	0.010911936	0.023490741	0.007469152	0.001542243	0.013334947	0.024589604	0.005155189	0.002837631	0.023532682	0.01677174	0.010587191	0.001995209	0.022529685	0.042873628	0.008117445	0.033222329	0.032880806	0.026961087	0.021780733	0.013865805	0.034964691	0.025699252	0.010913135
Alistipes onderdonkii	UP000195772	328813	Bacteria	3108202	2758	0.217711397	0.186387822	0.296332413	0.299568368	0.019773856	0.029035823	0.027440363	0.0102648	0.004430224	0.022445503	0.027785901	0.002752723	0.001476741	0.013591811	0.003900334	0.002647517	0.006210035	0.043300372	0.02575321	0.007437757	0.005402171	0.011507	0.025358448	0.006241886	0.000875428	0.018800944	0.018697669	0.00339747	0.001945824	0.032031774	0.014145831	0.009409641	0.001058814	0.026939429	0.04399917	0.007311317	0.028178734	0.042367998	0.034016206	0.015152524	0.012956716	0.047321355	0.026288891	0.007012108
Alistipes timonensis JC136	UP000183253	1033731	Bacteria	3225979	2701	0.214228301	0.186493154	0.295520833	0.303757712	0.022305897	0.031074442	0.024872573	0.009876121	0.003407355	0.024228114	0.027838199	0.00268571	0.001222891	0.013664757	0.00185991	0.00268385	0.004015545	0.042312947	0.024862343	0.009241891	0.004487032	0.01174719	0.024567548	0.005324922	0.000563553	0.019176599	0.019141261	0.003244613	0.001929656	0.032883204	0.01606497	0.009193534	0.000723505	0.027510855	0.045002376	0.006545952	0.02494139	0.043868761	0.037991446	0.014131594	0.008705308	0.04965494	0.025489133	0.008006911
Alkalibacter saccharofermentans DSM 14828	UP000184251	1120975	Bacteria	2085217	2181	0.333753274	0.256875903	0.236494331	0.172876492	0.045995764	0.020589471	0.032445933	0.026439292	0.015810055	0.011738487	0.007520171	0.013148429	0.019498924	0.016281954	0.012011844	0.006511631	0.041442227	0.020376541	0.029918108	0.025181854	0.012964274	0.006717367	0.012142767	0.009813485	0.007695694	0.005927512	0.006928858	0.011539945	0.00276809	0.001497704	0.001723582	0.00220843	0.009062475	0.006449766	0.01498567	0.024141662	0.049865912	0.0226641	0.025317093	0.036422545	0.024399192	0.013243385	0.009744426	0.018655836
Alkalibacterium gilvum	UP000198564	1130080	Bacteria	1853998	2101	0.34104999	0.285340114	0.209207345	0.164402551	0.057488321	0.014376126	0.017148109	0.035815712	0.024418701	0.007725307	0.010521563	0.014614002	0.011979565	0.006361161	0.002385233	0.01523701	0.020488083	0.018203178	0.026441456	0.039505218	0.023260066	0.005705788	0.010945533	0.01321911	0.011940728	0.003642578	0.004793121	0.011531323	0.00588379	0.004692792	0.001880353	0.012345279	0.011275647	0.006419416	0.008165458	0.018235543	0.061846144	0.015329248	0.017497641	0.043706076	0.021696881	0.009756153	0.00837097	0.023567525
Alkalibacterium pelagium	UP000199081	426702	Bacteria	2274214	2418	0.305249198	0.259613211	0.237874712	0.197262879	0.041288125	0.016755863	0.018836165	0.026496479	0.019694933	0.009650913	0.011229937	0.016831055	0.014453944	0.008694528	0.003197623	0.013021345	0.012746962	0.030244188	0.02714682	0.030139975	0.009240657	0.007268525	0.027095373	0.012566238	0.00921955	0.003118474	0.009984658	0.011938322	0.005477117	0.004933627	0.004299115	0.010559808	0.007228951	0.0085204	0.034825602	0.019687018	0.059558374	0.022692045	0.019457486	0.03947693	0.022130087	0.014056879	0.009774913	0.022506045
Alkalibaculum bacchi	UP000253490	645887	Bacteria	2569221	2857	0.358054835	0.292136021	0.202294781	0.147514363	0.055462077	0.011160607	0.024366976	0.041524746	0.020732013	0.00769379	0.00603336	0.016187435	0.018037027	0.009517693	0.005253356	0.013664096	0.029164939	0.017914421	0.026823757	0.046964929	0.023298556	0.004885539	0.007734658	0.012406513	0.01274397	0.002893491	0.001691956	0.013549664	0.005949288	0.002233756	0.001189858	0.004116043	0.013805384	0.00516578	0.004487363	0.017620168	0.056411394	0.012726455	0.019362334	0.042803347	0.024587666	0.008105978	0.004507213	0.022051483
Alkalilimnicola ehrlichii (strain ATCC BAA-1101 / DSM 17681 / MLHE-1)	UP000001962	187272	Bacteria	2960829	2862	0.16074721	0.160975186	0.34345077	0.334826834	0.003497669	0.017871346	0.017519755	0.004638566	0.001602929	0.035330308	0.0086084	0.001626234	0.000650493	0.016525777	0.001895753	0.003663839	0.00114191	0.034142803	0.021530119	0.004732796	0.005325536	0.019788377	0.032481106	0.005605187	0.002649596	0.022308279	0.027694609	0.002236198	0.003323394	0.041429951	0.031151748	0.008117997	0.001916017	0.021578754	0.07482499	0.003964768	0.01242017	0.042403665	0.05490388	0.016932082	0.006144225	0.070730529	0.034057691	0.004083316
Alkalilimnicola ehrlichii	UP000256763	351052	Bacteria	3603586	3993	0.202555732	0.206744615	0.305578388	0.285121265	0.012088184	0.018415332	0.014308513	0.009747971	0.004292471	0.022706138	0.017049168	0.004649622	0.002315237	0.02012283	0.003117786	0.005953347	0.004564705	0.026849588	0.02066813	0.015449065	0.016830215	0.012541074	0.023207315	0.010264966	0.004059365	0.011779319	0.02651325	0.00679669	0.008077105	0.031677369	0.018978948	0.01341522	0.009980244	0.018494422	0.034448826	0.012377901	0.029578587	0.030306209	0.036625865	0.024729993	0.013683291	0.045010169	0.037529981	0.01588697
Alkalimonas amylolytica	UP000198773	152573	Bacteria	3696996	3615	0.234560167	0.243869347	0.273200728	0.248369758	0.024132452	0.015650916	0.01280832	0.017155391	0.006317332	0.026105959	0.007320315	0.008387405	0.002438482	0.021052905	0.002333802	0.012745836	0.004618915	0.020211405	0.0233721	0.026478426	0.026544967	0.009966535	0.038701673	0.014460483	0.011852402	0.00748261	0.015244368	0.009338453	0.00440712	0.018917914	0.012017943	0.014892187	0.006544545	0.006938922	0.052481328	0.010375518	0.029388375	0.014853237	0.026209016	0.036712748	0.018270357	0.039246172	0.018568169	0.023308805
Alkaliphilus oremlandii (strain OhILAs) (Clostridium oremlandii (strain OhILAs))	UP000000269	350688	Bacteria	2632209	2828	0.348185877	0.280900187	0.217612659	0.153301277	0.049488092	0.013429405	0.028154679	0.038464651	0.019082451	0.011563671	0.008134233	0.011815551	0.019974858	0.009418705	0.005614296	0.013521723	0.026037066	0.024712703	0.028014493	0.044157588	0.018008828	0.004003861	0.011168186	0.013693821	0.01253016	0.003930919	0.004582843	0.010051254	0.005733967	0.00137793	0.002070884	0.00375768	0.014538359	0.004481407	0.009726431	0.013651652	0.053919351	0.011135134	0.024027727	0.041333344	0.026047324	0.010904909	0.006952335	0.019402715
Alkaliphilus peptidifermentans DSM 18978	UP000198636	1120976	Bacteria	3839688	4235	0.357806416	0.293781682	0.207237932	0.14117397	0.046342843	0.012543422	0.029517749	0.041922877	0.021819335	0.01034555	0.002450241	0.016406302	0.020441856	0.008911815	0.007606999	0.014708479	0.041597845	0.009672827	0.027072977	0.047810956	0.018672151	0.003355018	0.010391648	0.013689629	0.013689629	0.004843446	0.001872059	0.011100311	0.003465966	0.001104015	0.001332162	0.003672236	0.016237536	0.002564315	0.007278842	0.018500259	0.051981679	0.010708867	0.02262879	0.041868184	0.026045533	0.010329142	0.002696359	0.021503679
Alkalitalea saponilacus	UP000191055	889453	Bacteria	3977360	3564	0.310188165	0.284630006	0.221172084	0.184009745	0.042679542	0.022644302	0.015510302	0.035112584	0.016251761	0.018504802	0.005008433	0.012536168	0.01466098	0.009473028	0.00614061	0.012190707	0.019209301	0.016960786	0.024959193	0.040786294	0.018247592	0.006882824	0.015220658	0.014177486	0.0105426	0.008049698	0.007845288	0.011802251	0.006645225	0.006090073	0.004439704	0.009270881	0.006722916	0.006784013	0.016492377	0.019683745	0.044516219	0.014998144	0.022822312	0.039749156	0.020874002	0.017953422	0.005322214	0.01762908
Allisonella histaminiformans	UP000199689	209880	Bacteria	1433661	1536	0.273232654	0.250391829	0.262508361	0.213867155	0.026387378	0.013616389	0.033437265	0.024204821	0.013764962	0.020666276	0.008654892	0.009663514	0.011601239	0.01004227	0.005212606	0.007455847	0.011241316	0.020195447	0.032382607	0.037356659	0.002605257	0.006206579	0.029875701	0.017778522	0.00789738	0.004099355	0.018213778	0.008133841	0.003276973	0.00976605	0.010199213	0.012511509	0.00116975	0.011657738	0.044657655	0.02029589	0.054591111	0.01571315	0.011546832	0.038597556	0.024349209	0.023844898	0.015903574	0.020429815
Alloactinosynnema album	UP000199651	504798	Bacteria	6590971	6583	0.151403414	0.14674203	0.345340687	0.356513868	0.00236871	0.019093518	0.020982478	0.00123579	0.00230089	0.040650876	0.018509078	0.002117001	0.000765143	0.013770292	0.004015975	0.001938119	0.000428316	0.034751859	0.016657897	0.001292686	0.002611772	0.019629254	0.024262441	0.002030518	0.002643634	0.01963153	0.033992178	0.002085139	0.004112471	0.034842893	0.026621137	0.004473422	0.000787446	0.033306235	0.056641493	0.003004584	0.011810325	0.056685644	0.041784708	0.005717859	0.005004151	0.062335683	0.059155403	0.004802055
Allochromatium vinosum (strain ATCC 17899 / DSM 180 / NBRC 103801 / NCIMB 10441 / D) (Chromatium vinosum)	UP000001441	572477	Bacteria	3303138	3211	0.173749931	0.178218712	0.319106559	0.328924798	0.005021589	0.01586673	0.020494148	0.008045077	0.003400403	0.0294747	0.015895794	0.002447672	0.001153449	0.014847699	0.001725632	0.005285883	0.000949097	0.044412313	0.020724838	0.00429319	0.005806297	0.01171704	0.031118591	0.011382812	0.003696485	0.017604169	0.029303953	0.00274103	0.004344959	0.042541365	0.017406176	0.014344541	0.001751062	0.035313693	0.06704352	0.003064359	0.019631332	0.035049398	0.045868202	0.023720172	0.006684553	0.059591516	0.038355346	0.006600996
Allochromatium warmingii (Chromatium warmingii)	UP000198672	61595	Bacteria	2677423	2689	0.212528614	0.228802472	0.289721497	0.268947417	0.017580856	0.009007808	0.009769757	0.01870137	0.007246361	0.022841667	0.017290643	0.00761613	0.001011824	0.013521236	0.000590511	0.008652605	0.002172676	0.021820879	0.019797232	0.028536116	0.02016364	0.009092967	0.023637232	0.015498942	0.010009547	0.011403466	0.025985828	0.004136936	0.005456901	0.036853688	0.015345432	0.014930842	0.006379083	0.02526982	0.039568692	0.008509179	0.037803883	0.016284422	0.022046102	0.039932859	0.017946144	0.035154989	0.04477908	0.018080605
Alloiococcus otitis ATCC 51267	UP000009875	883081	Bacteria	1543396	1627	0.288496277	0.255047959	0.230320669	0.226135094	0.033703694	0.021063108	0.025487216	0.021127253	0.008290343	0.02302441	0.00421612	0.013740781	0.006144378	0.011056382	0.003150913	0.011905826	0.006000536	0.027518495	0.021856182	0.036508609	0.033728963	0.010984461	0.019059041	0.00748755	0.011178842	0.009699604	0.004820645	0.010107804	0.005401844	0.006797498	0.013087662	0.006280445	0.012623092	0.013940994	0.012022455	0.012586159	0.051732516	0.042969828	0.017095795	0.029277642	0.012533676	0.030412826	0.00477205	0.025500822
Allokutzneria albata	UP000183376	211114	Bacteria	7693579	7717	0.145680443	0.146691156	0.356766857	0.350861543	0.001402208	0.018459162	0.020356978	0.00079001	0.001830358	0.036569331	0.018101981	0.001760169	0.000720601	0.01513574	0.005852154	0.001530887	0.000247609	0.03215643	0.016436956	0.000973279	0.001945779	0.021043655	0.025393387	0.001303945	0.001812811	0.019092807	0.035385097	0.001943439	0.003277019	0.038216029	0.028001276	0.004251468	0.000461294	0.033532123	0.062512137	0.002253048	0.009374442	0.052251371	0.048676052	0.005880229	0.005485224	0.056812058	0.062319898	0.005105427
Allomyces macrogynus (strain ATCC 38327) (Allomyces javanicus var. macrogynus)	UP000054350	578462	Eukaryota	26974058	18611	0.177560455	0.172732038	0.31589611	0.333811398	0.005876579	0.019843882	0.029296702	0.00581096	0.004559081	0.020890785	0.035480913	0.004058374	0.000920558	0.010786334	0.00254958	0.004837128	0.000689223	0.019571507	0.022742689	0.014418184	0.009671365	0.021601807	0.026011855	0.00584744	0.009941404	0.020211349	0.039276366	0.004853589	0.00450325	0.033469521	0.016927169	0.006887892	0.001662388	0.038500059	0.027845408	0.005645467	0.01284188	0.044525226	0.033015414	0.013686475	0.014910549	0.046604017	0.059681903	0.011719348
Allonocardiopsis opalescens	UP000237846	1144618	Bacteria	6075171	6300	0.128578932	0.13047748	0.359576051	0.381367537	0.000646899	0.014213003	0.011378995	0.001148615	0.000955533	0.041566443	0.010480251	0.000787142	0.000584184	0.014125598	0.003273998	0.000897757	0.000286907	0.029853628	0.015523097	0.000537271	0.000820722	0.020025708	0.023389581	0.001330339	0.001088864	0.028591435	0.034354758	0.001315525	0.001830081	0.047126314	0.032820473	0.002496732	0.000483446	0.028936612	0.072417085	0.001137258	0.007335632	0.05585895	0.052273355	0.003492758	0.003338194	0.088358937	0.054538981	0.002207356
Alloprevotella rava F0323	UP000015993	679199	Bacteria	2204008	2009	0.278631601	0.25345473	0.234745171	0.233168497	0.03269553	0.023476262	0.029066626	0.026404159	0.016979352	0.012872674	0.015728428	0.013968423	0.004815853	0.013403534	0.001691946	0.011764674	0.012408512	0.025855603	0.02547039	0.024890527	0.020076035	0.009972001	0.018468483	0.01066348	0.007278226	0.011446158	0.007056354	0.012017853	0.005294988	0.022682694	0.002847587	0.013621323	0.006846733	0.026276208	0.015645396	0.018388173	0.038769113	0.024661849	0.023665466	0.028432316	0.020719873	0.020937662	0.009707932	0.025685456
Alloscardovia macacae	UP000243657	1160091	Bacteria	1684727	1550	0.219959341	0.214364956	0.292835329	0.272840375	0.009085259	0.017719995	0.028724876	0.014630437	0.008759387	0.016849221	0.026011051	0.012262073	0.002224126	0.01471057	0.00240754	0.007190568	0.011097479	0.02851297	0.024383468	0.013179146	0.002679991	0.01156759	0.03401541	0.010687912	0.01255055	0.003164348	0.014769334	0.011663749	0.004028	0.028064227	0.00429689	0.016040771	0.002920389	0.037528781	0.033044915	0.010577507	0.025599704	0.031118171	0.035933251	0.028165729	0.024139509	0.020505049	0.033652142	0.029697152
Alloscardovia omnicolens F0580	UP000016519	1321816	Bacteria	1571539	1649	0.252322087	0.277029078	0.253020129	0.217628707	0.018948606	0.017711583	0.023677167	0.021773907	0.014330766	0.014053963	0.012293877	0.019322768	0.002558043	0.013267461	0.001542462	0.009044781	0.005868226	0.0113642	0.02572742	0.043950611	0.015859865	0.008479721	0.022592863	0.015166903	0.015833139	0.001983438	0.006805539	0.014525483	0.004703744	0.021056128	0.001571096	0.021487559	0.004262768	0.014376582	0.01515354	0.016507012	0.036284118	0.017497776	0.022424872	0.041472745	0.02921323	0.011870082	0.016071763	0.043832253
Altererythrobacter marensis	UP000037643	543877	Bacteria	2631567	2659	0.178964853	0.171997901	0.331766966	0.31727028	0.005174483	0.017139978	0.020913395	0.008394998	0.003203415	0.025581716	0.019514609	0.003408615	0.000869824	0.018211583	0.002642532	0.002438471	0.002045169	0.038105813	0.023188845	0.007999416	0.004225999	0.011419432	0.026710321	0.007506934	0.002380331	0.017859321	0.027954067	0.003894258	0.003355035	0.041583969	0.01971639	0.007026992	0.001201565	0.023668787	0.055474932	0.00877918	0.037792312	0.03523414	0.024459951	0.027968887	0.013976463	0.053551743	0.056554517	0.008081497
Alteribacillus bidgolensis	UP000199017	930129	Bacteria	3747642	4578	0.32488482	0.278826834	0.222322701	0.173965645	0.051742619	0.014976188	0.014650375	0.029339176	0.020894457	0.009444573	0.01158277	0.011874161	0.011147286	0.008538381	0.003667197	0.011024806	0.018555328	0.014616754	0.027718117	0.040748233	0.024070132	0.00645622	0.012498569	0.015710268	0.012100709	0.003286948	0.009076332	0.013243856	0.005979908	0.005309871	0.00437566	0.009735963	0.008160534	0.006708385	0.010634951	0.022577156	0.063029196	0.014507882	0.017112785	0.036300526	0.02607144	0.011056827	0.009281266	0.025539893
Alternaria alternata (Alternaria rot fungus) (Torula alternata)	UP000077248	5599	Eukaryota	18483775	13463	0.254138021	0.216208702	0.256857541	0.272795736	0.015271306	0.025208286	0.034981014	0.012388764	0.016591822	0.017842709	0.012966409	0.013903884	0.008270754	0.016430815	0.008348173	0.010252989	0.008577024	0.026285507	0.022882127	0.013959393	0.018707147	0.013431738	0.022068815	0.010951064	0.017339725	0.014674672	0.011943885	0.015615556	0.010345827	0.016492005	0.006627088	0.009787172	0.009910687	0.023562998	0.017674399	0.016002167	0.026034907	0.031752923	0.035324938	0.025545232	0.021645036	0.023079815	0.01811944	0.023088254
Alteromonas australica	UP000056090	589873	Bacteria	3561846	3445	0.28104977	0.263482194	0.239283226	0.21618481	0.034317879	0.020804661	0.01597009	0.02275702	0.012163917	0.021716829	0.011798376	0.011488425	0.005916033	0.014223243	0.002600899	0.013810535	0.011360401	0.013261382	0.024471019	0.035599799	0.028172751	0.010691647	0.014075005	0.012296994	0.010341267	0.008504298	0.006503931	0.014070794	0.006570469	0.012223718	0.003468426	0.013653875	0.01282088	0.008052004	0.012071269	0.020365002	0.043378911	0.024296671	0.018095111	0.034088784	0.023682663	0.02469506	0.022512764	0.019693721
Pseudoalteromonas citrea DSM 8771	UP000016487	1117314	Bacteria	4683804	4457	0.303403174	0.278211684	0.224645822	0.19373932	0.039523249	0.017480415	0.015787522	0.029857811	0.017705237	0.013473966	0.011072659	0.01451545	0.00625211	0.013001262	0.002747828	0.018072254	0.014500078	0.015040676	0.022498243	0.033829672	0.034672595	0.009115872	0.015048362	0.015973272	0.013510475	0.004578433	0.005938896	0.01248052	0.006431455	0.008922435	0.002662639	0.013485495	0.012795656	0.008234517	0.010201552	0.015580634	0.03792195	0.017174246	0.020769482	0.038035963	0.029629146	0.014250916	0.018037026	0.022174781
Shewanella colwelliana (Alteromonas colwelliana)	UP000095230	23	Bacteria	3894403	3900	0.272245579	0.265568304	0.243547727	0.21863839	0.030794225	0.018313994	0.018654483	0.022999184	0.011163725	0.020013358	0.008909719	0.013406176	0.004919373	0.015373617	0.002274805	0.015385172	0.009283332	0.023006117	0.02573234	0.029755811	0.029520858	0.008734852	0.019109752	0.014230437	0.013372282	0.00674199	0.006394568	0.012372384	0.005580322	0.012491786	0.002713898	0.016490606	0.014777376	0.011714516	0.017738552	0.016631578	0.031978233	0.017834844	0.026003499	0.037943724	0.023597736	0.024455892	0.021235883	0.022942179
Pseudoalteromonas denitrificans DSM 6059	UP000198862	1123010	Bacteria	5335874	5332	0.338221255	0.306976889	0.193929804	0.160872052	0.056805493	0.013604689	0.01206357	0.042952291	0.021851164	0.008085111	0.006421422	0.018572702	0.009125267	0.009435628	0.002812359	0.019019127	0.022256544	0.011867346	0.022618631	0.041028282	0.035720671	0.005022552	0.009652655	0.016535682	0.012400356	0.003526413	0.002792118	0.015358337	0.005027612	0.005132752	0.001144172	0.012107987	0.009644784	0.004300064	0.004951709	0.015687251	0.04443831	0.010420122	0.014134325	0.043963211	0.028847765	0.009687514	0.009121894	0.025297738
Pseudoalteromonas haloplanktis (strain TAC 125)	UP000006843	326442	Bacteria	3359811	3484	0.309223644	0.281820912	0.216531823	0.192423621	0.045916869	0.021087793	0.012376589	0.028747153	0.01440706	0.016377707	0.007647752	0.016954525	0.003775212	0.016977741	0.001425973	0.016278594	0.01839032	0.006703056	0.023275416	0.042258627	0.035678793	0.008283502	0.012406948	0.013653447	0.014037397	0.004127911	0.006210171	0.012150683	0.003489482	0.013769525	0.001280429	0.015912502	0.01391864	0.005182434	0.008862106	0.018625155	0.036394011	0.016990241	0.02036811	0.036688671	0.030949062	0.017033101	0.016059832	0.025201418
Pseudoalteromonas luteoviolacea B = ATCC 29581	UP000011175	1268239	Bacteria	3607587	3680	0.296927004	0.278261619	0.225875911	0.198935466	0.042815599	0.017702692	0.014341442	0.027217639	0.014680727	0.012570175	0.013226292	0.013066629	0.004906327	0.010912835	0.001637383	0.015931425	0.009717853	0.018752978	0.02314123	0.034612055	0.035139277	0.009441768	0.010768971	0.014557653	0.014751411	0.003884314	0.006566993	0.011935679	0.00823265	0.01079475	0.002401605	0.016015414	0.012087858	0.009840095	0.009327842	0.020706361	0.044284171	0.017831587	0.018109335	0.03569311	0.029400538	0.014216705	0.021822343	0.02058994
Pseudoalteromonas luteoviolacea DSM 6061	UP000076643	1365250	Bacteria	5139713	5008	0.30086894	0.273630648	0.228143673	0.19735674	0.038544895	0.01902963	0.017744917	0.027510137	0.017477001	0.011148578	0.009308187	0.015826895	0.008451322	0.013731429	0.003540695	0.016620136	0.012637001	0.017120947	0.022338014	0.032236317	0.033550215	0.009826508	0.015829229	0.013796803	0.014572534	0.004235876	0.005294115	0.012550614	0.006195341	0.009231723	0.001960048	0.011887536	0.014887145	0.008510276	0.011812239	0.017803287	0.039037533	0.019840383	0.023341386	0.034566428	0.029656384	0.01346468	0.016683759	0.023355979
Alteromonas macleodii (strain Black Sea 11)	UP000006295	1004785	Bacteria	3888036	3751	0.284516913	0.261692793	0.238785083	0.215005211	0.034440268	0.023642528	0.018683469	0.021242087	0.01339108	0.016975151	0.012182758	0.013536912	0.006430496	0.015903402	0.002490718	0.012807752	0.011442795	0.015294611	0.024137122	0.033486573	0.024056876	0.011692793	0.016814659	0.009918118	0.011670417	0.005851026	0.007246075	0.014026105	0.005951334	0.01437641	0.001976834	0.013205896	0.015193532	0.006467533	0.01281161	0.02500517	0.043319815	0.026021364	0.020816937	0.031339988	0.02640099	0.018155696	0.022101647	0.023000559
Pseudoalteromonas rubra	UP000033452	43658	Bacteria	4649359	4390	0.258778253	0.243178898	0.260733146	0.237309702	0.031004561	0.020913399	0.016917972	0.01950545	0.010958386	0.021678027	0.010472508	0.010760292	0.004681979	0.018182029	0.00260619	0.013357449	0.007967624	0.022474274	0.022758832	0.025257909	0.020734663	0.012016606	0.032991305	0.012373433	0.009359441	0.008245084	0.012153401	0.009522691	0.003805721	0.016290138	0.005498228	0.012983845	0.006618393	0.010254412	0.045294405	0.01144749	0.033228759	0.024702343	0.026487122	0.031207816	0.02379963	0.030407699	0.02260397	0.016468874
Alysiella crassa	UP000254209	153491	Bacteria	2393475	2612	0.276602012	0.256934374	0.251751951	0.214711664	0.049792874	0.014963181	0.005300661	0.032945821	0.011204211	0.019802588	0.014989503	0.008447968	0.001756024	0.017180459	0.001052862	0.007952872	0.00382164	0.013336258	0.025514367	0.042538151	0.040409864	0.0119174	0.010439633	0.012493968	0.010077398	0.012729609	0.008073199	0.010113747	0.002574499	0.023164228	0.003065835	0.014405415	0.002345126	0.004150033	0.013914079	0.004622568	0.050397017	0.021979757	0.00764704	0.03038511	0.022210384	0.026646194	0.036100649	0.013534296
Alysiella filiformis DSM 16848	UP000219669	1120981	Bacteria	2056558	2283	0.27524461	0.247746942	0.246176341	0.230832107	0.049505904	0.020820022	0.005429661	0.028095067	0.010262672	0.023053448	0.011423878	0.006159062	0.001654281	0.019755096	0.001091184	0.006147392	0.004315136	0.016338582	0.025714302	0.039960962	0.043698413	0.015298456	0.009832325	0.01137282	0.008980385	0.017269298	0.005750597	0.009048949	0.002430364	0.026612924	0.001797244	0.011972388	0.001595929	0.004973056	0.016220419	0.005652858	0.049441716	0.022910485	0.006462493	0.028439344	0.026529773	0.03542263	0.025264991	0.012032199
Amanita muscaria Koide BX008	UP000054549	946122	Eukaryota	17708410	17947	0.263746042	0.241630161	0.240797054	0.253826742	0.022904324	0.019559306	0.025252138	0.018326102	0.016945672	0.014482991	0.013688583	0.01536465	0.010921117	0.012651567	0.009413961	0.010613281	0.011984562	0.022258666	0.02083334	0.01839658	0.021877303	0.012133143	0.017522545	0.014640382	0.018238682	0.012861986	0.011200489	0.018598528	0.010825395	0.011604894	0.008567033	0.011212179	0.010254282	0.020333214	0.015730257	0.019756002	0.032438742	0.026866536	0.025400719	0.028732861	0.022140242	0.017879512	0.014603279	0.022004706
Amanita thiersii Skay4041	UP000242287	703135	Eukaryota	13140318	10343	0.265923854	0.247704279	0.24026968	0.246102187	0.022413053	0.017620627	0.025571245	0.020963978	0.018386603	0.014606726	0.012304234	0.017069947	0.010520002	0.010982327	0.010112243	0.01252478	0.011961771	0.019982251	0.021543654	0.020980188	0.021931778	0.011138719	0.018470849	0.014846907	0.019641158	0.013585273	0.009234625	0.01945463	0.009704484	0.009936217	0.008156324	0.011134153	0.010843516	0.019509196	0.014269286	0.019851202	0.030836497	0.022644329	0.026698405	0.031009327	0.022721041	0.017058532	0.013490982	0.02270232
Amantichitinum ursilacus	UP000037939	857265	Bacteria	4337184	4368	0.197044442	0.197126753	0.309731844	0.296096961	0.017090352	0.019516119	0.015718033	0.012418657	0.002492862	0.029850013	0.019143297	0.003829904	0.000642583	0.022440597	0.000697227	0.003607179	0.001198704	0.031299802	0.023159266	0.015338293	0.019653766	0.011430919	0.025978607	0.011774691	0.003617555	0.015177129	0.028540638	0.003380304	0.001833678	0.039512965	0.007695777	0.010053067	0.002564798	0.007901901	0.067852321	0.00423662	0.033017967	0.026103112	0.014904602	0.027948549	0.011729731	0.053855912	0.04955704	0.009236177
Aminivibrio pyruvatiphilus	UP000295066	1005740	Bacteria	3030372	2990	0.204867917	0.191406204	0.304718695	0.299007185	0.016229948	0.020858166	0.028187085	0.005923129	0.004775727	0.024873578	0.014599429	0.003541205	0.00580235	0.01443113	0.017676328	0.002173035	0.006759673	0.036036741	0.026390247	0.010638466	0.00150479	0.010464228	0.020768076	0.005513272	0.00150281	0.026430837	0.014863757	0.006352786	0.002071066	0.010792905	0.025240865	0.003974822	0.000670225	0.042366757	0.037025744	0.021888749	0.034098334	0.03613079	0.035994171	0.01301544	0.010538477	0.053149762	0.025423024	0.008928748
Aminobacterium colombiense (strain DSM 12261 / ALA-1)	UP000002366	572547	Bacteria	1794291	1872	0.273395453	0.269315289	0.247486612	0.209802646	0.036622822	0.014317076	0.020421437	0.018787922	0.016002421	0.01230904	0.007587398	0.011942879	0.011588421	0.011354346	0.007871633	0.007983655	0.021762356	0.017564041	0.026913695	0.03154505	0.011242324	0.006453803	0.01806396	0.012818991	0.009374734	0.011952911	0.005843534	0.015765001	0.007562318	0.008498621	0.007328243	0.010235798	0.006082625	0.016007437	0.015395496	0.039980137	0.047585927	0.016702976	0.023608211	0.030774272	0.019966661	0.024716727	0.011732211	0.025367123
Aminomonas paucivorans DSM 12260	UP000005096	584708	Bacteria	2391126	2391	0.155625843	0.163321799	0.354105555	0.326946802	0.003682366	0.018512199	0.026511777	0.001385121	0.000810497	0.030554224	0.013591505	0.001132939	0.001262167	0.012609122	0.00582027	0.000913377	0.000291076	0.031929309	0.018843424	0.001952218	0.002142923	0.015251392	0.026595838	0.003102722	0.000700089	0.036799817	0.014848653	0.004229388	0.006477701	0.023723969	0.041282643	0.00610131	0.000667468	0.03225426	0.073855581	0.011507549	0.01595399	0.041173489	0.056137569	0.008822622	0.003634689	0.058619245	0.034033338	0.005191696
Ammonifex degensii (strain DSM 10501 / KC4)	UP000002620	429009	Bacteria	1884390	2077	0.202236267	0.198308737	0.32082	0.278634996	0.014153121	0.017923041	0.033661822	0.004386035	0.002598188	0.0244408	0.010405489	0.006169105	0.004136086	0.013024374	0.012710745	0.003626638	0.013899989	0.023175139	0.015423559	0.008471176	0.005454285	0.013809243	0.02287743	0.003677583	0.002948434	0.021498734	0.018270103	0.01055514	0.003381466	0.025524971	0.02779361	0.006032191	0.006272587	0.026604365	0.045075064	0.019328801	0.029794788	0.026625062	0.051411332	0.012811042	0.008313566	0.046017544	0.025800392	0.016541162
Ammoniphilus oxalaticus	UP000284219	66863	Bacteria	2781847	3305	0.290326999	0.264287455	0.252272771	0.193112775	0.038063974	0.01413056	0.019547473	0.02327342	0.016348874	0.00851414	0.020814618	0.007257778	0.008533551	0.009849226	0.00443447	0.009825501	0.008015909	0.025517615	0.026644566	0.040122681	0.031760599	0.006314159	0.013475958	0.014188795	0.010367947	0.00508368	0.013169686	0.009011292	0.009821187	0.010888824	0.007362385	0.010359319	0.009747854	0.009334819	0.010957843	0.015053689	0.050064651	0.01537398	0.023549496	0.036681437	0.012602437	0.014699967	0.030576492	0.018985615
Amnibacterium kyonggiense	UP000295344	595671	Bacteria	3380834	3603	0.130290632	0.137306061	0.359360738	0.373042569	0.000275968	0.015648543	0.016792346	0.000469412	0.000673504	0.028618154	0.029470904	0.000551936	0.000322998	0.013493152	0.001955735	0.000640672	0.000104708	0.036586621	0.013864068	0.00032566	0.000498695	0.018242288	0.025684552	0.001092337	0.000671729	0.017644209	0.037779229	0.001004488	0.003563626	0.041998612	0.030381333	0.003145681	0.000226276	0.062949114	0.03994793	0.000798621	0.0021758	0.056895563	0.050866859	0.003960275	0.004300133	0.056625807	0.080508136	0.003094214
Amorphotheca resinae ATCC 22711	UP000241818	857342	Eukaryota	13181493	9640	0.255969487	0.22179354	0.260298511	0.261938462	0.018085501	0.019339997	0.032988559	0.017449832	0.013895957	0.017613244	0.013920992	0.013148312	0.011774784	0.01563022	0.010160235	0.011049899	0.008655614	0.025729916	0.021589987	0.016018495	0.018429167	0.011232429	0.02064206	0.011561984	0.017693357	0.01578817	0.012804873	0.016229474	0.01139402	0.011742921	0.0088782	0.00784538	0.00832583	0.02375281	0.018337219	0.015594033	0.027124837	0.023974258	0.037185841	0.031246785	0.020312732	0.023427578	0.017628493	0.02205223
Amphibacillus xylanus (strain ATCC 51415 / DSM 6626 / JCM 7361 / LMG 17667 / NBRC 15112 / Ep01)	UP000006294	698758	Bacteria	2146944	2384	0.341155615	0.296390125	0.204805994	0.157648267	0.04621965	0.012309124	0.018696342	0.035323232	0.026198634	0.003676388	0.010171201	0.01475446	0.011189859	0.005413276	0.002281848	0.014568615	0.013195034	0.017888683	0.023996434	0.053877046	0.034363262	0.005706716	0.009496289	0.015216978	0.017469482	0.001208695	0.005504103	0.009894529	0.009394283	0.004471472	0.002400622	0.012458639	0.014244433	0.004742555	0.00415288	0.015411208	0.054626017	0.011793507	0.020162147	0.046610904	0.027888012	0.005766802	0.009472534	0.022028986
Amphritea atlantica	UP000198749	355243	Bacteria	4170045	4348	0.237849802	0.241541138	0.278048026	0.242561034	0.026918744	0.018574847	0.015920167	0.018412257	0.008105767	0.026858312	0.007963321	0.009056128	0.003940293	0.014872683	0.002700723	0.013241746	0.006861161	0.030284936	0.025938886	0.023669818	0.010084907	0.009112243	0.036786384	0.012863328	0.007453968	0.010735987	0.015574123	0.009043898	0.003959718	0.014483474	0.013240307	0.015018727	0.004323028	0.010694979	0.062588579	0.010489224	0.03206983	0.016700024	0.030249684	0.039518042	0.018478444	0.028549681	0.024909388	0.018623048
Amphritea balenae	UP000267535	452629	Bacteria	4142035	4082	0.254110359	0.259573133	0.262173787	0.224142722	0.026773214	0.017297387	0.017432104	0.021996551	0.009737294	0.021807512	0.007425375	0.014002612	0.003793808	0.014591456	0.002604531	0.014437907	0.010278336	0.02512474	0.025803396	0.027145497	0.013794742	0.007643385	0.034169618	0.013053798	0.008571195	0.006697468	0.013059592	0.012683688	0.005351746	0.011235117	0.009198426	0.017346638	0.008647969	0.007211711	0.048515541	0.013832405	0.037483948	0.015350507	0.024863273	0.043108749	0.021127408	0.022912048	0.019743299	0.024517065
Pseudonocardia autotrophica (Amycolata autotrophica) (Nocardia autotrophica)	UP000194360	2074	Bacteria	6572847	6859	0.130534759	0.138312819	0.366303673	0.364848748	0.0004619	0.014156423	0.011770698	0.000633059	0.001670509	0.042092719	0.01593693	0.000848491	0.000399827	0.011372241	0.002520369	0.001034711	0.000195806	0.032034064	0.015234038	0.000396175	0.000773181	0.020152454	0.023556459	0.001903285	0.00184395	0.017991291	0.043626757	0.00113695	0.002948038	0.033113505	0.04086631	0.005246585	0.00051302	0.034194771	0.064360695	0.000844383	0.004726719	0.055578199	0.048509116	0.007829484	0.007709901	0.071449404	0.058394787	0.003315002
Amycolatopsis keratiniphila	UP000013968	129921	Bacteria	8108196	8161	0.153553762	0.150428283	0.349063343	0.346954612	0.003933057	0.018188633	0.021867133	0.001450384	0.00182815	0.035429706	0.020580657	0.001666462	0.000743692	0.012859951	0.004096226	0.001982439	0.000340026	0.035102999	0.015787729	0.000991589	0.002457513	0.016916217	0.023806652	0.003909748	0.001595793	0.016915847	0.037364415	0.002155227	0.003182336	0.030505059	0.030308591	0.006773517	0.000583484	0.038945038	0.054629168	0.003534572	0.02026542	0.050901828	0.039112646	0.008217981	0.004361883	0.057435587	0.063092086	0.004369283
Amycolatopsis marina	UP000243799	490629	Bacteria	6323664	6643	0.158363688	0.154786947	0.348567453	0.338281912	0.002519624	0.017765936	0.016819476	0.001966455	0.00391251	0.03463997	0.018676815	0.002628266	0.001505322	0.013538888	0.007554603	0.003680046	0.0008122	0.032136951	0.016587961	0.002574656	0.003094142	0.018624155	0.02603928	0.003615526	0.004273541	0.018081898	0.03182858	0.002984078	0.005805431	0.028511937	0.028465918	0.007580221	0.001487295	0.034959727	0.056266231	0.003642093	0.014369117	0.049975947	0.044895424	0.009617364	0.011187207	0.056248203	0.055101539	0.006573985
Amycolatopsis mediterranei (strain S699) (Nocardia mediterranei)	UP000006138	713604	Bacteria	9168702	9551	0.142612008	0.139494554	0.356305724	0.361587714	0.001792402	0.01847797	0.019831597	0.000668797	0.001225037	0.035233886	0.023752762	0.001163523	0.000388386	0.013816678	0.001600663	0.001282624	0.000172434	0.031944544	0.014228623	0.000837959	0.001667084	0.021171154	0.02565674	0.000839923	0.001302256	0.01622258	0.041394736	0.001144873	0.002117966	0.035725668	0.033419234	0.003478137	0.000333417	0.03564943	0.062354846	0.001581031	0.01531918	0.054331573	0.038871369	0.004401495	0.004096218	0.065743657	0.063701601	0.003612289
Amycolatopsis saalfeldensis	UP000198582	394193	Bacteria	8837497	9167	0.143081124	0.142476088	0.356442328	0.358000461	0.002388476	0.017615177	0.018674647	0.001208835	0.001622982	0.036471778	0.020297969	0.00192884	0.00046948	0.014657419	0.001903041	0.001608385	0.000265462	0.031360793	0.015009444	0.001132116	0.002168842	0.02004337	0.026519683	0.001754016	0.001850084	0.01715045	0.039837233	0.001673223	0.002804999	0.035989058	0.03013838	0.00504445	0.000511234	0.032952205	0.063428352	0.002396623	0.012607729	0.052961968	0.041557981	0.005252881	0.004378419	0.063933815	0.063432086	0.004303058
Amycolatopsis sacchari	UP000199025	115433	Bacteria	6932414	7365	0.141684989	0.141648349	0.365919433	0.350747229	0.001874685	0.017949721	0.018068728	0.00048728	0.00145881	0.030599951	0.025167172	0.001143766	0.000483385	0.014162701	0.003890881	0.001353218	0.000305523	0.03121446	0.01462315	0.000684615	0.00138654	0.02110146	0.026567128	0.000921331	0.001709806	0.019861623	0.036926797	0.001496026	0.0020374	0.036198474	0.033293837	0.004945066	0.000430589	0.035952671	0.063719822	0.001385674	0.012317876	0.052885423	0.046429183	0.004086918	0.005039839	0.055484969	0.06944644	0.003274641
Amycolatopsis sulphurea	UP000243542	76022	Bacteria	5757795	5941	0.151420118	0.150054665	0.353464651	0.345060566	0.003373689	0.016449535	0.018663925	0.00220918	0.00229984	0.037509691	0.017365511	0.002881313	0.000728925	0.013357725	0.002651537	0.002383726	0.000571052	0.031223948	0.015107354	0.002041408	0.002954257	0.019021354	0.026541945	0.003526352	0.002926643	0.016169219	0.039802237	0.002480117	0.003735286	0.031700694	0.032998066	0.007286126	0.00094828	0.032049786	0.059734357	0.003299181	0.017229521	0.047524468	0.039318197	0.010242989	0.008240659	0.058299952	0.059924013	0.005849638
Amycolatopsis xylanica	UP000199515	589385	Bacteria	8649293	8491	0.155588208	0.149963124	0.344974786	0.349473882	0.003431388	0.019495403	0.023639914	0.001655169	0.002038785	0.036499034	0.020218932	0.001765467	0.000711043	0.014285367	0.004533677	0.002075204	0.000616699	0.035447038	0.016124713	0.00147446	0.002715142	0.017902667	0.025578112	0.003492087	0.002411302	0.016552033	0.035732148	0.002315224	0.002675948	0.034377352	0.023661072	0.006260991	0.000771741	0.038409831	0.055707592	0.002832725	0.015426851	0.052062891	0.041084392	0.007139215	0.005257554	0.055167546	0.064413182	0.004765026
Hoyosella subflava (strain DSM 45089 / JCM 17490 / NBRC 109087 / DQS3-9A1) (Amycolicicoccus subflavus)	UP000009235	443218	Bacteria	4427955	4703	0.186608943	0.18817016	0.315001169	0.310219729	0.007462813	0.01646968	0.015294871	0.005761576	0.009112559	0.022916222	0.019156699	0.008000759	0.002076579	0.013786725	0.003757491	0.005380136	0.002796099	0.034196824	0.019179057	0.009566493	0.006369306	0.015834849	0.02355986	0.006739906	0.008760252	0.015660051	0.022940613	0.007077308	0.007615931	0.028207604	0.019165506	0.011696596	0.004122671	0.037769354	0.034909569	0.012436441	0.026101214	0.039398774	0.032736105	0.019744103	0.02146973	0.034586395	0.049657686	0.01870141
Nostoc azollae (strain 0708) (Anabaena azollae (strain 0708))	UP000001511	551115	Bacteria	2839902	3646	0.30516053	0.291097017	0.213778504	0.189963949	0.037995677	0.01333039	0.012093375	0.030657044	0.019183761	0.012257113	0.004052253	0.02215006	0.009852805	0.007674561	0.003730058	0.016861849	0.014162813	0.014434301	0.019776387	0.043280719	0.038498512	0.006549522	0.013698008	0.012924742	0.015635399	0.010588041	0.003829357	0.016318873	0.006292823	0.009232713	0.006223102	0.01330398	0.013517368	0.008845024	0.012082811	0.01040212	0.050284482	0.010799316	0.011828225	0.035699119	0.024442393	0.012953264	0.008148873	0.031074312
Anabaena cylindrica (strain ATCC 27899 / PCC 7122)	UP000010474	272123	Bacteria	5612880	5797	0.313060853	0.290530886	0.208514167	0.187894094	0.040927118	0.01399442	0.011530979	0.035517595	0.019673323	0.012150981	0.004212811	0.022115385	0.010011972	0.008473725	0.003066875	0.017184761	0.014218369	0.014849596	0.017739022	0.044360115	0.040116304	0.005767093	0.013671057	0.012183585	0.014931372	0.009938748	0.003861654	0.015725617	0.006360371	0.009228952	0.00562973	0.012115171	0.013385107	0.009203297	0.011119425	0.010828131	0.051074315	0.010883717	0.012462586	0.038382435	0.024166203	0.012918502	0.00827062	0.029767071
Sphaerospermopsis kisseleviana NIES-73	UP000217919	1973480	Bacteria	4377456	5038	0.320932817	0.297104571	0.205031831	0.176930781	0.045485448	0.013368075	0.010075743	0.035495371	0.019730007	0.012414779	0.003127167	0.021438538	0.011849381	0.006211159	0.003327284	0.017739119	0.015031374	0.013252254	0.018362771	0.045403893	0.041093844	0.005388076	0.011754805	0.012987716	0.014531083	0.01071036	0.003715867	0.016916036	0.005135188	0.008163668	0.00547854	0.01270673	0.010363582	0.006954058	0.009576822	0.009100516	0.055004016	0.008836664	0.01076176	0.039839687	0.023999622	0.010818642	0.008652309	0.030097016
Dolichospermum planctonicum	UP000299367	136072	Bacteria	3677169	4009	0.31628598	0.298604715	0.205267966	0.17984134	0.043117409	0.012317628	0.010759364	0.038471988	0.019163384	0.013048625	0.004371298	0.022569537	0.010458317	0.006511259	0.003004757	0.018165605	0.014656656	0.013025782	0.018287982	0.048796506	0.040003329	0.005229567	0.011647819	0.012872403	0.013481023	0.011322297	0.004079225	0.015796391	0.005637489	0.007996913	0.006023384	0.012212384	0.011709824	0.007577569	0.009028957	0.009731399	0.050990313	0.01014748	0.010978826	0.03867187	0.020810575	0.012651309	0.009013456	0.030834047
Trichormus variabilis SAG 1403-4b	UP000276103	447716	Bacteria	4845591	5168	0.309075861	0.289805716	0.211643033	0.18947539	0.040303097	0.01366511	0.011873848	0.033910772	0.019225887	0.011821837	0.004225225	0.022076552	0.00955567	0.008152628	0.002944159	0.016962816	0.013317755	0.014801289	0.017887858	0.044047845	0.039939024	0.005920516	0.013776561	0.012075697	0.015027287	0.010447277	0.004253087	0.015777103	0.006613368	0.00981015	0.005939091	0.012293027	0.012812511	0.008966838	0.011896138	0.010680705	0.051075439	0.010828686	0.012468252	0.037399803	0.023961309	0.01326884	0.00907767	0.030492328
Anaerobacillus arseniciselenatis	UP000180098	85682	Bacteria	3080460	3587	0.337086669	0.295513008	0.211950163	0.15545016	0.052834966	0.0147241	0.01736429	0.032501315	0.020677431	0.005088526	0.013998559	0.014030697	0.01101751	0.005388481	0.003753336	0.015844062	0.015471066	0.017155879	0.025746479	0.04849925	0.030235095	0.005886134	0.006510391	0.014518611	0.013950839	0.00144816	0.007661518	0.011418749	0.006947664	0.004308447	0.002101634	0.011132428	0.01127851	0.005104108	0.003030716	0.01775579	0.059525525	0.012854249	0.018967297	0.037937516	0.023121871	0.007340138	0.01174013	0.022134357
Anaerobiospirillum thomasii	UP000250086	179995	Bacteria	2397468	2368	0.295082145	0.285700998	0.220431722	0.198785135	0.036387138	0.016368519	0.031318041	0.033182508	0.018388149	0.01699543	0.001674266	0.014517816	0.01679647	0.012635831	0.003822783	0.010780123	0.022670167	0.016230874	0.025769687	0.03665367	0.007471633	0.006881009	0.026489196	0.012602045	0.011858761	0.001185	0.002789193	0.015757875	0.001102413	0.010232045	0.000367888	0.011404532	0.006311659	0.007521685	0.022396128	0.032794598	0.021343768	0.017711185	0.036201943	0.04544044	0.020305172	0.031725971	0.002402535	0.025036413
Anaerobranca californiensis DSM 14826	UP000243547	1120989	Bacteria	1845560	2060	0.359960121	0.30286959	0.201400659	0.135769631	0.066649327	0.01175763	0.017209737	0.038761328	0.016663551	0.010444183	0.002529362	0.019544032	0.014873816	0.003693258	0.014347137	0.015811761	0.034859999	0.015143658	0.021517454	0.045222904	0.024488967	0.004192303	0.006294144	0.011651969	0.010741659	0.006510343	0.002444833	0.015473646	0.001635307	0.001396351	0.002872353	0.00261389	0.011764132	0.003605478	0.003527452	0.013809079	0.062582192	0.007228837	0.012617548	0.040318609	0.018136303	0.01262405	0.002916243	0.02369082
Anaerococcus lactolyticus ATCC 51172	UP000005984	525254	Bacteria	1956718	2252	0.366413981	0.281920241	0.19829326	0.153372518	0.061020245	0.016628921	0.033500108	0.03944788	0.020600236	0.00978262	0.001590059	0.014900863	0.020115705	0.008416427	0.013226471	0.010563083	0.034328104	0.019142043	0.024688083	0.037557289	0.018461246	0.006137904	0.004926577	0.006964367	0.015146195	0.001677459	0.001939657	0.008762959	0.00136466	0.001202128	0.000409398	0.002379722	0.018337047	0.006174704	0.00274772	0.02678874	0.05916032	0.020819501	0.015081795	0.045368052	0.022285361	0.013714068	0.004164514	0.021561631
Anaerococcus octavius	UP000234335	54007	Bacteria	1758809	1795	0.393154686	0.296568871	0.180352727	0.129923715	0.072211126	0.012760398	0.017152594	0.052846229	0.023646223	0.005241639	0.001654536	0.018218661	0.022247543	0.007737089	0.004695813	0.013195353	0.044440502	0.011607339	0.024011244	0.038293133	0.02260233	0.004313734	0.003000339	0.008596766	0.01647884	0.001313395	0.001390152	0.008016825	0.001294632	0.001251989	7.68E-05	0.004296677	0.017224234	0.001963269	0.001925744	0.019944837	0.063969147	0.012463604	0.011071747	0.056817116	0.025807354	0.006850121	0.002358993	0.023712745
Anaerococcus prevotii ACS-065-V-Col13	UP000005286	879305	Bacteria	1540272	1634	0.379853039	0.287051248	0.192021279	0.141074434	0.061106036	0.018139181	0.028397858	0.040758133	0.021851548	0.005880188	0.001597136	0.017835335	0.026302104	0.007853235	0.007787012	0.012155764	0.042516931	0.017208167	0.025265913	0.033524275	0.019261071	0.005747742	0.002719027	0.006838469	0.014835836	0.001174479	0.00098555	0.009479587	0.000769352	0.000366173	4.67E-05	0.001858131	0.022901373	0.003803911	0.001877609	0.024251148	0.060184761	0.016407651	0.01579217	0.053788426	0.023261702	0.008719973	0.003320874	0.023468161
Anaerococcus vaginalis ATCC 51170	UP000003821	655811	Bacteria	1692667	1764	0.402532808	0.304931212	0.175986771	0.116549209	0.088315311	0.010022739	0.016704566	0.055375857	0.023205611	0.003544735	0.001561456	0.014703563	0.024132559	0.006111124	0.005586503	0.010855752	0.038814853	0.008434698	0.024263714	0.050553245	0.021512999	0.004482318	0.001696156	0.007392546	0.015334526	0.000909225	0.001066965	0.007931346	0.000572475	0.000294213	3.72E-05	0.00154196	0.009267711	0.001506513	0.000996071	0.024915945	0.067247176	0.011144648	0.009542428	0.054463088	0.025343086	0.005377364	0.002403331	0.019019278
Anaerocolumna aminovalerica	UP000198806	1527	Bacteria	3872463	4029	0.347617008	0.292165994	0.209412717	0.150804281	0.052899752	0.013023706	0.024315928	0.041570344	0.020010071	0.01395956	0.005055005	0.015285095	0.016392935	0.008060892	0.005209173	0.014067245	0.029790053	0.014294236	0.027846297	0.045449334	0.015625968	0.003170127	0.013932445	0.013118996	0.009282615	0.004339944	0.006475054	0.011251937	0.002764177	0.002056864	0.002943911	0.006794236	0.007603037	0.002364425	0.012285404	0.018327394	0.056207778	0.01179656	0.017588317	0.042399287	0.028528819	0.010893244	0.00470251	0.01868996
Anaerocolumna xylanovorans DSM 12503	UP000184612	1121345	Bacteria	4807998	4651	0.320945641	0.269579563	0.233662951	0.175811845	0.040367914	0.015228442	0.034719176	0.034433401	0.018650256	0.017275041	0.009253996	0.010737156	0.014524612	0.012955345	0.008831573	0.011689324	0.025313557	0.01982393	0.027277169	0.035973342	0.008825957	0.003928471	0.020329964	0.011672477	0.004930556	0.007075117	0.009840521	0.009577833	0.001823844	0.003666407	0.004155594	0.005648114	0.00506346	0.004971738	0.022512587	0.024961642	0.048870658	0.016158147	0.024546706	0.037948185	0.027542353	0.016623	0.008533319	0.016232399
Anaerofustis stercorihominis DSM 17244	UP000005178	445971	Bacteria	1989550	2331	0.373481441	0.28125556	0.203363575	0.141899424	0.071239871	0.018468535	0.024159281	0.043478261	0.018551469	0.008993006	0.00818629	0.015045644	0.021276211	0.011891155	0.007162438	0.014861682	0.051286072	0.017744752	0.027292659	0.024457841	0.010322958	0.003397257	0.00835668	0.010733102	0.004449759	0.004301986	0.005653048	0.012397803	0.000824811	0.000452365	0.000373955	0.001728032	0.005520355	0.005383138	0.006479368	0.027558046	0.060650018	0.017904587	0.011766001	0.044734326	0.022028644	0.007307195	0.009155858	0.017622613
Anaeroglobus geminatus F0357	UP000005481	861450	Bacteria	1634750	2148	0.256622725	0.245907325	0.267255544	0.230214406	0.036622003	0.014826819	0.021648366	0.021576792	0.011809701	0.01199506	0.026954015	0.006694917	0.00595899	0.010625978	0.004922085	0.007276685	0.011784008	0.02372034	0.027363271	0.031204406	0.00892105	0.006783008	0.018735857	0.013813772	0.001262638	0.009965296	0.018888181	0.008177782	0.003791584	0.015555405	0.013219158	0.014305613	0.001475524	0.016485866	0.022391634	0.021033565	0.049613592	0.022551299	0.014467114	0.031646696	0.014975472	0.034004966	0.027730317	0.016091292
Anaerolinea thermophila (strain DSM 14523 / JCM 11388 / NBRC 100420 / UNI-1)	UP000008922	926569	Bacteria	3220023	3110	0.221764565	0.23472969	0.278103604	0.265402142	0.021646429	0.016840873	0.013356426	0.014120396	0.006731318	0.027584896	0.010213902	0.008044974	0.003901835	0.011430664	0.002906812	0.007338767	0.003004637	0.022757912	0.023415671	0.031460645	0.016661061	0.009435026	0.02516069	0.010892158	0.006574798	0.020108241	0.016273486	0.012631587	0.004935058	0.030123698	0.009651173	0.012552395	0.002254642	0.015413554	0.053012044	0.014539648	0.042756216	0.018022232	0.024055729	0.026179937	0.017573166	0.035628938	0.022607913	0.014838714
Anaeromyxobacter dehalogenans (strain 2CP-C)	UP000001935	290397	Bacteria	4562931	4345	0.12275465	0.128987925	0.377921998	0.370335427	0.000237347	0.014957491	0.023080559	0.000262989	0.00029915	0.025531616	0.017601187	0.000314929	0.000284028	0.010985702	0.002149276	0.000248524	9.20E-05	0.028870917	0.015430871	0.000284028	0.000431959	0.018905611	0.02425612	0.000664704	0.000851426	0.0202245	0.041180767	0.001214351	0.001775175	0.057135644	0.030586919	0.001671294	0.000268249	0.055475527	0.050697677	0.000963197	0.001637106	0.046555602	0.059774079	0.004566144	0.002125607	0.06549343	0.089852772	0.001733097
Anaerosphaera aminiphila DSM 21120	UP000184032	1120995	Bacteria	1830448	1915	0.381980258	0.296305604	0.194749591	0.126964546	0.06116629	0.014386862	0.02331596	0.045707543	0.022525978	0.003607369	0.002850166	0.021337726	0.026157931	0.005803586	0.004403907	0.018146655	0.045561674	0.004477661	0.025061461	0.043627692	0.016394598	0.005703609	0.004477661	0.006598486	0.011748123	0.002968171	0.003374635	0.010422198	0.001265283	0.000626086	0.000154063	0.001945455	0.011913659	0.002625627	0.004990658	0.020885371	0.063124857	0.017976202	0.016794506	0.039490937	0.027870653	0.005990428	0.003235323	0.018230242
Anaerospora hongkongensis	UP000295063	244830	Bacteria	4126684	4497	0.269661307	0.261023863	0.258342291	0.210972539	0.034886181	0.012339711	0.019986784	0.025796058	0.014260384	0.01639697	0.013225896	0.012414589	0.005741666	0.013112487	0.004170668	0.010952638	0.0114717	0.019135493	0.026034507	0.041473321	0.0166376	0.005306206	0.023960441	0.013396008	0.005854347	0.007742307	0.014798347	0.0107549	0.003531655	0.011391732	0.012999806	0.008948362	0.006345057	0.007841903	0.033233762	0.015531867	0.040923726	0.014664584	0.02079082	0.032778674	0.024704138	0.028328847	0.016527826	0.026571016
Anaerosporobacter mobilis DSM 15930	UP000184038	1120996	Bacteria	4499465	4544	0.351318212	0.292637236	0.212088326	0.143956226	0.045368929	0.013771699	0.029658991	0.041027727	0.025671166	0.00802499	0.009619186	0.015223878	0.015913963	0.006175428	0.003948487	0.018003554	0.025079093	0.016958758	0.028120135	0.043161323	0.021321296	0.003170391	0.010141251	0.012696233	0.014438447	0.00154219	0.003551105	0.008781083	0.004451216	0.001936239	0.001227485	0.009312482	0.012959598	0.002762341	0.004732584	0.019007011	0.051713045	0.010412618	0.02286482	0.046294376	0.029268276	0.005646696	0.008078996	0.018687638
Anaerosporomusa subterranea	UP000076268	1794912	Bacteria	3321922	3585	0.263649779	0.258408235	0.25642354	0.221518446	0.032085982	0.014706865	0.020724172	0.022191698	0.013737847	0.015827603	0.01034854	0.014452193	0.006052527	0.012857331	0.003453427	0.009916861	0.010247393	0.025763429	0.02662498	0.036305231	0.019741607	0.006435439	0.018640737	0.012258581	0.00923322	0.006498655	0.014895612	0.009941245	0.006327971	0.013617735	0.009721793	0.01003607	0.011367228	0.010426206	0.026747801	0.01545011	0.038162893	0.0186299	0.021561339	0.030697928	0.021779887	0.0256379	0.021133273	0.026619561
Anaerostipes hadrus	UP000008960	649756	Bacteria	2444499	2771	0.353034303	0.270324921	0.222841163	0.153799613	0.056471694	0.012510539	0.027307436	0.032189418	0.033046035	0.004365312	0.008369813	0.008386995	0.017657606	0.007100842	0.00302516	0.012708125	0.010485584	0.038464323	0.032459412	0.031530387	0.009754146	0.00364001	0.023244027	0.014741671	0.018593994	0.000717939	0.004915118	0.005766826	0.004548171	0.002326857	0.001543875	0.009361427	0.004572716	0.002611578	0.013433427	0.019151163	0.056361242	0.012581719	0.01860013	0.045211718	0.039608116	0.006008593	0.008907347	0.013054209
Anaerotruncus colihominis DSM 17241	UP000003803	445972	Bacteria	3392935	4421	0.22828613	0.223153111	0.291041237	0.257519522	0.02245062	0.0179032	0.025158912	0.015973	0.012987955	0.016446929	0.017873137	0.004733101	0.003196368	0.016039315	0.004466074	0.003924946	0.005751695	0.034580904	0.028387996	0.021808694	0.008009047	0.007275164	0.027307508	0.010371619	0.00499217	0.00997992	0.021348027	0.005840114	0.002809975	0.025272089	0.013850046	0.009827838	0.001935505	0.014868639	0.040667709	0.019215347	0.029658585	0.028653255	0.033541974	0.027339339	0.015219665	0.031305843	0.039542128	0.01314711
Anaerovirgula multivorans	UP000198304	312168	Bacteria	4543976	5186	0.354599364	0.288774853	0.2120009	0.144624884	0.051594404	0.013508812	0.026509252	0.037614854	0.020612145	0.010894331	0.004943746	0.015570686	0.020614126	0.008349173	0.006846507	0.014487261	0.032816357	0.016129895	0.028142642	0.045134127	0.020217992	0.003405427	0.010502819	0.013998697	0.011446937	0.004256454	0.002510826	0.013193225	0.003792318	0.001208207	0.001669703	0.003629243	0.015015439	0.00323509	0.007464475	0.016031522	0.055520747	0.010617037	0.021795264	0.040880974	0.024563576	0.009659055	0.005123986	0.024250631
Ancylobacter rudongensis	UP000198889	177413	Bacteria	4023902	4123	0.153213224	0.165416056	0.334145066	0.347225653	0.002632534	0.014650788	0.024812625	0.007954265	0.001720728	0.0322711	0.016948571	0.001451584	0.00036681	0.01499896	0.001646918	0.00118766	0.00087602	0.040774834	0.02274969	0.005740729	0.002005528	0.010046276	0.0259056	0.009440145	0.001529867	0.018164562	0.034439157	0.002525921	0.001528376	0.045441973	0.018755037	0.004873655	0.000858873	0.035424773	0.058748536	0.006882165	0.015232317	0.038411443	0.041113314	0.015426905	0.004480005	0.073206973	0.054670381	0.005141308
Andreprevotia lacus DSM 23236	UP000192761	1121001	Bacteria	4121909	4303	0.190243162	0.182616841	0.31384851	0.313291487	0.008139383	0.020607204	0.025613984	0.009661287	0.003872084	0.03153638	0.013822322	0.003629715	0.000770778	0.02370196	0.001521176	0.00358095	0.002003731	0.032911262	0.02131466	0.010135108	0.012673798	0.014628036	0.033470239	0.008640134	0.004487105	0.013120689	0.030505766	0.003110769	0.001645636	0.039963987	0.008798802	0.009613978	0.001786836	0.012751676	0.078404614	0.004484922	0.024923268	0.030296149	0.024251476	0.024389037	0.018359648	0.060951849	0.034911353	0.010413869
Aneurinibacillus migulanus (Bacillus migulanus)	UP000037269	47500	Bacteria	4751331	5648	0.292847831	0.263520365	0.24818145	0.195450353	0.03906432	0.014195449	0.022862869	0.023941955	0.018834448	0.009594967	0.016647861	0.00907405	0.007140661	0.010872949	0.003933078	0.009065211	0.012272162	0.021536268	0.028524127	0.040039855	0.019519532	0.005716822	0.019092065	0.015569406	0.009901203	0.003717766	0.015032073	0.009933405	0.00672077	0.010055268	0.00734145	0.01421376	0.010000966	0.009106252	0.019306745	0.022285125	0.048046184	0.01403065	0.02604267	0.03332161	0.023213304	0.014818655	0.01947407	0.019403352
Anncaliia algerae PRA339	UP000030655	1288291	Eukaryota	2871197	3576	0.397279602	0.326130879	0.158324908	0.118264612	0.07665775	0.015794863	0.028630541	0.065090594	0.021434244	0.005390692	0.002198491	0.015787549	0.023815594	0.006657123	0.006844162	0.01548348	0.037054607	0.010450147	0.020756097	0.050180769	0.019360097	0.004072015	0.006745941	0.013997618	0.009985162	0.002703183	0.000931015	0.010222357	0.001635285	0.000782638	0.000481704	0.002001003	0.009800213	0.003556874	0.003799294	0.01723266	0.05768218	0.007574554	0.017593154	0.04173058	0.013612046	0.003131596	0.001292554	0.010914087
Anoxybacillus amylolyticus	UP000076865	294699	Bacteria	2703387	3186	0.302076247	0.258405844	0.244146694	0.195371214	0.052678362	0.018187185	0.013812673	0.017827636	0.017935279	0.007114409	0.023961053	0.005547485	0.004195848	0.010942939	0.001870986	0.005910364	0.006339825	0.018938465	0.026961734	0.045792556	0.031256346	0.006946841	0.01026934	0.016662431	0.013645105	0.001677895	0.016659102	0.005799392	0.008448291	0.015447289	0.008193056	0.010503491	0.009984142	0.009642349	0.007089995	0.020485413	0.056530197	0.018355862	0.018851907	0.027777377	0.022700412	0.011687561	0.02934541	0.01354856
Anoxybacillus flavithermus (strain DSM 21510 / WK1)	UP000000742	491915	Bacteria	2500653	2819	0.310176982	0.269775135	0.234635513	0.18541237	0.052776615	0.016911983	0.012947018	0.019006635	0.022256587	0.004443639	0.023504261	0.004551611	0.004341666	0.009082828	0.001659167	0.006950984	0.007638405	0.018763099	0.028665313	0.047045712	0.035723069	0.006336745	0.007548428	0.019529699	0.013575654	0.001534399	0.014515009	0.006652262	0.009248384	0.014325458	0.004798747	0.015673906	0.007496842	0.009940604	0.004522819	0.019661664	0.056482447	0.015020077	0.017473436	0.032564294	0.02300759	0.009352757	0.026997748	0.014942097
Anoxybacter fermentans	UP000267250	1323375	Bacteria	2791707	3011	0.325574281	0.307731793	0.221022837	0.145671089	0.055814238	0.008373372	0.021534137	0.036753857	0.013888277	0.011114705	0.00262635	0.019296796	0.014091379	0.004149074	0.006823782	0.014799547	0.022379856	0.014375076	0.023502825	0.054181904	0.014638356	0.0029713	0.017218497	0.013217719	0.011238285	0.00548804	0.005791081	0.013789413	0.004751931	0.003256072	0.008748411	0.008993422	0.007069868	0.005034554	0.014054842	0.020105978	0.053853073	0.007059122	0.023309395	0.043749577	0.019296796	0.010929872	0.004044837	0.027271487
Antarctobacter heliothermus	UP000203589	74033	Bacteria	4674783	4962	0.186874343	0.193370045	0.320501722	0.299253891	0.010618247	0.018369195	0.019092437	0.007048242	0.007340234	0.029046482	0.016345144	0.003924246	0.001184012	0.01270583	0.002006082	0.003123354	0.001809068	0.038465957	0.027517855	0.009901422	0.009309737	0.011342131	0.022542437	0.00939573	0.005209654	0.016970199	0.024952174	0.00471808	0.003727232	0.033446258	0.017624775	0.00901967	0.003038644	0.010142075	0.05900552	0.011604603	0.026303039	0.038956247	0.029425109	0.024191711	0.015200278	0.050526196	0.046979935	0.008368303
Fibroporia radiculosa	UP000006352	599839	Eukaryota	13264266	9251	0.235914222	0.228006359	0.262839648	0.273239771	0.01502978	0.017089977	0.026577422	0.015068682	0.014596661	0.014709747	0.016383869	0.013727032	0.007245859	0.014307162	0.007632386	0.009706153	0.008761661	0.022579161	0.021423424	0.016572949	0.015266129	0.012475851	0.021847496	0.01270157	0.015298246	0.016267843	0.015432139	0.01834161	0.010449353	0.016739637	0.010080015	0.011642182	0.008815264	0.025854352	0.019401677	0.017161673	0.024023041	0.029998268	0.034609454	0.026814676	0.022281293	0.020235119	0.024357548	0.021023327
Apiotrichum porosum	UP000279236	105984	Eukaryota	13607906	9145	0.194557928	0.188106973	0.278410433	0.338924666	0.004430596	0.026700418	0.036403768	0.004115778	0.008317976	0.02739553	0.015717514	0.010824833	0.001481936	0.016316946	0.00555759	0.004926191	0.001180346	0.026010156	0.021454779	0.013413922	0.007726701	0.019975489	0.027743637	0.004539062	0.012433975	0.029075219	0.016074881	0.013452503	0.003979754	0.030558918	0.005782901	0.014766006	0.001852089	0.043068511	0.021319196	0.011892524	0.011258038	0.0483287	0.045127612	0.00986583	0.014325526	0.048419529	0.024148807	0.019077553
Aquabacter spiritensis	UP000294664	933073	Bacteria	4614371	4631	0.153497194	0.168705334	0.331860615	0.345936857	0.004350121	0.012447029	0.021849429	0.009378994	0.001841861	0.032139277	0.018339945	0.001563599	0.000585131	0.014348054	0.001571401	0.001271034	0.000644944	0.041473411	0.022275274	0.004902095	0.003843008	0.009736574	0.023462439	0.009209306	0.00170273	0.01894263	0.033739284	0.002605782	0.002142228	0.041721116	0.022095184	0.00452241	0.000617638	0.042502591	0.046106346	0.006652285	0.0167952	0.037140844	0.033732132	0.017402436	0.006335665	0.067229562	0.061858713	0.006240744
Aquabacterium commune	UP000294593	70586	Bacteria	3826606	3649	0.172169803	0.159712027	0.320953607	0.347164563	0.005581998	0.022072411	0.026744198	0.003183777	0.002899973	0.031775052	0.017290081	0.001650296	0.000655414	0.021893661	0.001632264	0.002014066	0.000393562	0.036086204	0.02399475	0.003019923	0.010413719	0.021083801	0.034963533	0.004083012	0.003897207	0.023819921	0.020215926	0.005174324	0.00268124	0.049918112	0.007415747	0.006423217	0.000583287	0.018576606	0.07221788	0.00282471	0.018016055	0.042541565	0.032629599	0.011327065	0.009873551	0.075959073	0.03335714	0.008455315
Aquamicrobium aerolatum DSM 21857	UP000242763	1121003	Bacteria	3261785	3495	0.192786465	0.200768598	0.307777183	0.298667754	0.007653303	0.016906984	0.025450612	0.010940517	0.006339889	0.023378398	0.019150273	0.004196854	0.001770533	0.013264744	0.002774909	0.002857687	0.002108084	0.040562229	0.026544204	0.012885804	0.005923239	0.010022598	0.026433833	0.010462243	0.006439223	0.010488916	0.025717342	0.005544299	0.004404719	0.036086689	0.011493291	0.012490308	0.001693274	0.021908626	0.046183788	0.016455383	0.029918795	0.033928938	0.029110328	0.02337196	0.020930004	0.04139553	0.043099841	0.014700486
Aquamicrobium defluvii	UP000019849	69279	Bacteria	4057575	4454	0.179967345	0.182022513	0.318681725	0.319328417	0.006219511	0.017209383	0.025893186	0.008637963	0.004086452	0.025878399	0.01859051	0.002242484	0.001705707	0.01370333	0.00609308	0.001744154	0.003199218	0.042412005	0.025620361	0.007816532	0.004388112	0.009573255	0.0260625	0.010759931	0.003015856	0.014465612	0.02807726	0.004307521	0.002782218	0.040277468	0.014869303	0.008005069	0.000993702	0.026070633	0.051245898	0.01366784	0.025564909	0.036061627	0.033633563	0.020511372	0.01314733	0.057688696	0.043380569	0.00940542
Giesbergeria anulus	UP000199766	180197	Bacteria	3128098	3181	0.210029865	0.209480969	0.290804828	0.289684339	0.017549799	0.017683108	0.017574735	0.010650337	0.006084263	0.028751594	0.012126327	0.007690685	0.001164296	0.020244752	0.001137443	0.006807392	0.002526158	0.022220411	0.023518016	0.020390528	0.02920427	0.015688268	0.022263568	0.009208873	0.010275346	0.018996058	0.01404732	0.008433954	0.00233147	0.036853715	0.008759075	0.011681324	0.007615878	0.012570371	0.046998629	0.005012036	0.026997478	0.02443967	0.025689323	0.025379547	0.018740949	0.058595556	0.023468145	0.021914471
Comamonas aquatica DA1877	UP000020766	1457173	Bacteria	3338668	3527	0.174267702	0.164787873	0.325185673	0.335758752	0.004784908	0.020689674	0.02809123	0.004621368	0.002632823	0.032176149	0.014837259	0.001955298	0.000432214	0.022598246	0.000826688	0.002409976	0.000555319	0.034281509	0.025547367	0.007146362	0.008604748	0.020001366	0.044031939	0.005287211	0.003357972	0.02570911	0.018626547	0.004154109	0.001305628	0.045786855	0.007074476	0.007030445	0.000948894	0.007890381	0.088197765	0.002026285	0.020174791	0.036271851	0.029798522	0.013112895	0.009673153	0.077802159	0.033493459	0.006869601
Microvirgula aerodenitrificans	UP000244173	57480	Bacteria	3500010	3570	0.175351785	0.173434076	0.324266502	0.326947637	0.006708838	0.017451379	0.021943652	0.009196259	0.002696564	0.032051908	0.014398245	0.00241285	0.001181139	0.020467656	0.002326279	0.003947132	0.001129711	0.036365039	0.023041648	0.008643404	0.004516273	0.013349962	0.033633332	0.009346259	0.002710278	0.007883977	0.038226748	0.002084565	0.002225136	0.039950457	0.018240805	0.009023974	0.000625712	0.01446853	0.088032606	0.004081703	0.026085354	0.040555598	0.022974792	0.017836235	0.012254536	0.066196954	0.037672178	0.005890269
Hylemonella gracilis ATCC 19624	UP000016368	887062	Bacteria	3261877	3342	0.17341825	0.170217332	0.325094723	0.331269695	0.005588391	0.019946581	0.026989094	0.005129436	0.002298451	0.027568535	0.018822649	0.002405142	0.00069533	0.020805626	0.001509307	0.003352482	0.000625429	0.035902374	0.023308261	0.00533454	0.012036746	0.015845423	0.031483903	0.00719887	0.00365416	0.023872986	0.020164561	0.004978597	0.003568623	0.043797494	0.011023183	0.0096454	0.001049433	0.019613632	0.068102762	0.003788443	0.021457727	0.038040789	0.031692686	0.012486503	0.00741777	0.064879964	0.04592947	0.008815787
Simplicispira metamorpha	UP000295182	80881	Bacteria	3378553	3355	0.182066109	0.17393097	0.316764307	0.327238614	0.012832842	0.021035844	0.018710269	0.00471686	0.003726781	0.030397639	0.015772	0.003475487	0.000694387	0.022461025	0.000993631	0.003415994	0.001571695	0.027595227	0.023602058	0.011915576	0.014581241	0.01974741	0.033646695	0.005175049	0.005129762	0.025419718	0.01758522	0.005559537	0.001480234	0.04704517	0.008235857	0.0067352	0.001249364	0.012596644	0.07432961	0.003106095	0.021379486	0.034073806	0.028538244	0.016335856	0.014813887	0.070212125	0.035975823	0.0122015
Insolitispirillum peregrinum	UP000185678	80876	Bacteria	4078014	3976	0.180567306	0.191295076	0.319133774	0.309003844	0.008737406	0.017056958	0.020809547	0.007309494	0.003075785	0.038652923	0.010615539	0.003033116	0.000790096	0.018470156	0.001354346	0.004734692	0.000926929	0.031600173	0.025101374	0.014382842	0.007406601	0.012100832	0.031675946	0.010152075	0.004020369	0.014130512	0.032337302	0.003623849	0.002293045	0.033352509	0.018616552	0.010763407	0.000827615	0.009253102	0.079572406	0.005606447	0.03249694	0.03312372	0.019575114	0.02425831	0.010450752	0.067461275	0.03178188	0.010875227
Aquicella lusitana	UP000254720	254246	Bacteria	2252773	2370	0.282466098	0.270183014	0.230958024	0.216392863	0.044097907	0.013222447	0.016370585	0.029341341	0.014935013	0.014701966	0.012615192	0.010770788	0.00569568	0.013117243	0.003343898	0.00926863	0.011663027	0.021801257	0.025034624	0.039663346	0.022015661	0.007100623	0.021697385	0.01801923	0.008428328	0.010381931	0.010681564	0.013665903	0.00564907	0.014813828	0.00622037	0.012553934	0.006992756	0.01186944	0.025998775	0.018972727	0.04422575	0.013587333	0.014277153	0.034106163	0.023724232	0.019999467	0.020398977	0.020400309
Aquiflexum balticum DSM 16537	UP000192333	758820	Bacteria	5186685	4889	0.316194448	0.281974903	0.22091143	0.180919219	0.052025716	0.016673077	0.018232455	0.038215161	0.014070259	0.01762166	0.004609881	0.013798409	0.015931563	0.008207555	0.011299125	0.012336203	0.016704311	0.025747081	0.024102678	0.034231691	0.019499738	0.004694328	0.015527837	0.013491855	0.009749002	0.008801576	0.006646442	0.014073151	0.002949861	0.002112332	0.003626594	0.003099089	0.006221893	0.007990075	0.015114857	0.019463299	0.051933171	0.015352581	0.016938565	0.038549478	0.019946266	0.018330784	0.006275685	0.016982524
Aquimarina amphilecti	UP000198521	1038014	Bacteria	4775342	4646	0.361814086	0.311279485	0.187886857	0.139019572	0.061721112	0.014704986	0.016317653	0.049934256	0.021989945	0.008329705	0.005962534	0.023186723	0.018378877	0.004831091	0.003202718	0.018532793	0.028473909	0.012618633	0.019814383	0.043891309	0.024663693	0.003790742	0.008230445	0.012700932	0.013023842	0.002047402	0.002864102	0.014561121	0.004469858	0.001247037	0.000682258	0.005758987	0.012655071	0.002579514	0.003174448	0.016321423	0.051741674	0.00846666	0.013577313	0.049309795	0.021515631	0.00528216	0.005606327	0.023416027
Aquimarina brevivitae	UP000292262	323412	Bacteria	3497226	3416	0.342685317	0.292346849	0.20068134	0.164286494	0.055917271	0.016934308	0.018834388	0.041770034	0.016471941	0.018390893	0.008367217	0.018018598	0.014216721	0.007596033	0.003270026	0.016302091	0.022257107	0.018036612	0.019808877	0.038392781	0.026867912	0.006313586	0.010894368	0.01090123	0.011680992	0.004863005	0.004371472	0.013536466	0.006487725	0.003384117	0.001641018	0.00585465	0.012811605	0.004828693	0.006739067	0.015415959	0.04832038	0.012577419	0.017347779	0.044577693	0.021757853	0.011992383	0.008368933	0.02309177
Aquimarina spongiae	UP000184432	570521	Bacteria	4858402	4714	0.342118046	0.291297632	0.203741271	0.16284305	0.055348352	0.01828458	0.017938167	0.041530098	0.016851379	0.018246296	0.006754754	0.017970276	0.016190662	0.00685911	0.003172678	0.015987507	0.019539326	0.021455406	0.020478532	0.037644833	0.026634318	0.004684918	0.010573947	0.013649679	0.012102242	0.004478058	0.004012468	0.013736128	0.006696092	0.002205684	0.001464693	0.006357089	0.011894764	0.004612671	0.008032964	0.015999857	0.049200594	0.011603308	0.016857554	0.046237863	0.021770945	0.011815725	0.006976434	0.020275995
Aquimonas voraii	UP000199603	265719	Bacteria	3903194	3593	0.154792972	0.159115842	0.337330402	0.348760784	0.002026039	0.018527187	0.019176657	0.004583951	0.001409619	0.028505197	0.012491344	0.002086758	0.000623337	0.025565289	0.001712449	0.002671666	0.00036893	0.03584536	0.018020677	0.003172027	0.002756212	0.014120783	0.034743183	0.006097331	0.002687806	0.018422657	0.030286051	0.003295772	0.003710818	0.055940498	0.012008661	0.008155651	0.00083086	0.025659058	0.078353744	0.005599276	0.017946122	0.036819181	0.0429119	0.016388163	0.008768997	0.067468013	0.050695548	0.00723179
Aquisalibacillus elongatus	UP000276443	485577	Bacteria	2538361	2958	0.329667451	0.290244374	0.214975726	0.165112449	0.045758339	0.016052116	0.016663141	0.030630443	0.020232379	0.006270986	0.014150492	0.011594114	0.00909092	0.005566593	0.002868391	0.013156542	0.013810114	0.0169917	0.026872107	0.046545462	0.032277966	0.007146749	0.010730169	0.015247264	0.014798155	0.001713707	0.006632637	0.011544475	0.007285027	0.004851563	0.002140361	0.012660158	0.013182543	0.004723922	0.004309087	0.014113854	0.059198529	0.016854603	0.021740441	0.042754033	0.019880182	0.008485804	0.01099018	0.021415427
Aquisalimonas asiatica	UP000199657	406100	Bacteria	3681726	3698	0.168906021	0.167141083	0.337598555	0.326354341	0.003503831	0.019782795	0.016175478	0.004823065	0.003109447	0.030538743	0.016259407	0.001796732	0.001055224	0.016809427	0.002469794	0.004247784	0.001058483	0.034751489	0.024448595	0.007345008	0.002953811	0.018262295	0.033083502	0.005769099	0.00277862	0.01831689	0.026845052	0.002325566	0.003055667	0.038129834	0.02526181	0.009534496	0.00128175	0.024620527	0.067097556	0.005880733	0.017666644	0.045655738	0.046809558	0.01975835	0.010215706	0.058866812	0.039702484	0.005052851
Aquitalea magnusonii	UP000033764	332411	Bacteria	3860396	4103	0.200370895	0.198401667	0.30244721	0.298780229	0.011008875	0.017152893	0.024419093	0.012553039	0.003574815	0.031352679	0.008359626	0.004456084	0.001138501	0.024114456	0.001670837	0.005883679	0.001991016	0.030421673	0.025944606	0.016423942	0.013672889	0.013010771	0.03627582	0.011201604	0.004630939	0.011828751	0.026521239	0.004065186	0.001980136	0.032817576	0.008867095	0.014122849	0.002321298	0.008239171	0.083882249	0.004501158	0.03317428	0.031083791	0.018624784	0.020725377	0.017382148	0.06229814	0.022798769	0.012078988
Arcanobacterium haemolyticum (strain ATCC 9345 / DSM 20595 / NBRC 15585 / NCTC 8452 / 11018)	UP000000376	644284	Bacteria	1714683	1717	0.227402966	0.236136942	0.276825512	0.25963458	0.014987027	0.019784415	0.023365835	0.010693522	0.010501066	0.020939147	0.016897584	0.012107194	0.001532645	0.007208329	0.001623624	0.004386233	0.003110779	0.031223264	0.023126141	0.023381581	0.013916275	0.013848041	0.017532687	0.008749722	0.018120551	0.004893616	0.015086754	0.009057651	0.005462234	0.023115643	0.009862464	0.018386489	0.006445506	0.022667747	0.017588674	0.018820388	0.04526551	0.018872876	0.015195229	0.040049968	0.028551633	0.027088972	0.028987282	0.025538831
Archaeoglobus fulgidus (strain ATCC 49558 / VC-16 / DSM 4304 / JCM 9628 / NBRC 100126)	UP000002199	224325	Archaea	1989042	2399	0.273806687	0.232418421	0.286562074	0.207212819	0.024059824	0.022077965	0.0442781	0.009954541	0.009847454	0.011850428	0.011794623	0.008029996	0.022061374	0.018655715	0.029622301	0.004557973	0.022854721	0.020872862	0.025257385	0.02829352	0.002846094	0.010839892	0.014978568	0.004238221	0.008352765	0.011474871	0.011064623	0.007610699	0.001297107	0.002443387	0.001113099	0.000850661	0.00484756	0.024442923	0.025553005	0.023575671	0.028071805	0.02677319	0.06066991	0.021958812	0.020930176	0.019871375	0.016797534	0.020702429
Archaeoglobus profundus (strain DSM 5631 / JCM 9629 / NBRC 100127 / Av18)	UP000001901	572546	Archaea	1441704	1822	0.314921093	0.262020498	0.257309406	0.165749003	0.032007957	0.020146993	0.050001249	0.01493233	0.012859783	0.0057328	0.010529207	0.012148125	0.030416091	0.011646635	0.021784638	0.009757204	0.038795758	0.017664514	0.022042666	0.026133659	0.006113599	0.008512843	0.009572006	0.006556824	0.012884753	0.006490237	0.008119559	0.009519985	0.001419154	0.000971767	0.000611776	0.001683425	0.010928734	0.014957301	0.012578865	0.018806912	0.042256247	0.016830084	0.043113566	0.036188427	0.018775699	0.009673969	0.008762548	0.027201145
Archaeoglobus sulfaticallidus PM70-1	UP000013307	387631	Archaea	1820307	2213	0.308466099	0.250002884	0.261656962	0.179874054	0.034467812	0.020241641	0.042386806	0.016924068	0.015505077	0.009535754	0.008429897	0.008983649	0.025841795	0.014358018	0.023445496	0.007775611	0.03813148	0.024556297	0.025525365	0.023933326	0.003411512	0.00719549	0.013634513	0.007909105	0.013362581	0.005840773	0.009451702	0.00738337	0.001545893	0.000916329	0.001148707	0.000974012	0.006580758	0.018802872	0.026486192	0.020167477	0.034789187	0.01603246	0.049646571	0.038134776	0.021988599	0.012742905	0.010509766	0.020783857
Archaeoglobus veneficus (strain DSM 11195 / SNP6)	UP000008136	693661	Archaea	1681272	2065	0.289319039	0.230896607	0.272631674	0.20715268	0.027074144	0.021589011	0.042747991	0.010511684	0.012172926	0.008793342	0.013402353	0.00896821	0.023771287	0.015912952	0.02307717	0.007485404	0.03218456	0.021185745	0.024608154	0.023922958	0.002819294	0.010959559	0.014596092	0.005221047	0.010634805	0.009530284	0.010686552	0.007722724	0.002210826	0.004298531	0.001882503	0.002071646	0.005172869	0.029891653	0.02277026	0.022022611	0.04052289	0.025932151	0.046116869	0.024447561	0.026376458	0.016439339	0.016146703	0.019288967
Archangium gephyra	UP000035579	48	Bacteria	11176596	10110	0.150994006	0.150314998	0.353929318	0.344761679	0.001175134	0.019068686	0.027961913	0.002557756	0.001232576	0.025631239	0.026470582	0.001107493	0.000737881	0.017001599	0.004227047	0.001895837	0.000265465	0.025977766	0.018416699	0.002300343	0.002221428	0.017933815	0.032741901	0.003551439	0.002315106	0.029449217	0.026572581	0.003139149	0.002108961	0.040740222	0.026951319	0.005267436	0.000365854	0.043457149	0.061298628	0.001945226	0.004989086	0.037409154	0.062858942	0.010111308	0.003347173	0.055356658	0.051101158	0.003947624
Arcicella aurantiaca	UP000245489	591202	Bacteria	5140834	4947	0.338393686	0.301911332	0.197127731	0.162567251	0.062698014	0.015769334	0.012242797	0.045752778	0.01980183	0.011969685	0.011548344	0.01804819	0.012826371	0.005657165	0.001642761	0.014919651	0.011763099	0.014566588	0.022225996	0.049122334	0.030618372	0.005735364	0.00738221	0.010587198	0.014879384	0.0047713	0.003524203	0.012156428	0.004354045	0.002570643	0.001207998	0.013169512	0.00516638	0.004835493	0.003522452	0.015091805	0.049854136	0.016805762	0.010773942	0.035072792	0.022860341	0.01263029	0.00630785	0.023648749
Arcobacter anaerophilus	UP000290191	877500	Bacteria	2782134	2919	0.386996457	0.309490844	0.175992242	0.127520457	0.090481192	0.016222325	0.008842267	0.044560712	0.021359466	0.004527888	0.00512528	0.018160075	0.026123507	0.006221937	0.001706989	0.016345254	0.03684206	0.01214302	0.022355839	0.043291523	0.023439556	0.004070678	0.00464219	0.011435639	0.005882264	0.003257621	0.002976178	0.015268007	0.000831389	0.000129399	0.000172532	0.000931673	0.008655717	0.001906479	0.00370836	0.025880884	0.051510518	0.009641306	0.022099197	0.046185748	0.028969207	0.006288793	0.003115282	0.019610423
Arcobacter butzleri (strain RM4018)	UP000001136	367737	Bacteria	2175420	2254	0.400137904	0.328089748	0.162196266	0.109576082	0.08827123	0.009485065	0.006717324	0.057433047	0.026276305	0.000615054	0.001584522	0.02308106	0.023740243	0.00326006	0.001048073	0.020356069	0.037427255	0.009315443	0.021506192	0.050242712	0.02649971	0.003306948	0.001605207	0.010944094	0.015286703	0.000394407	0.000351656	0.010399371	0.001350084	7.58E-05	6.21E-05	0.001042557	0.009265797	0.000693659	0.000722619	0.020725653	0.057450975	0.00506385	0.01383457	0.051252172	0.029363985	0.001631409	0.001721047	0.02494277
Arcobacter mytili LMG 24559	UP000253979	1032238	Bacteria	2794581	2879	0.401858096	0.330892896	0.161560177	0.105688831	0.088590025	0.008357246	0.009777494	0.058673554	0.025215587	0.001021978	0.000926436	0.024049759	0.023714825	0.002970392	0.001973104	0.020742287	0.034450961	0.006598843	0.020644598	0.057376759	0.026546735	0.002414315	0.00200531	0.012120958	0.011766701	0.001040227	0.000199672	0.012276617	0.000609752	5.37E-05	4.62E-05	0.000441211	0.009796817	0.000360698	0.000509915	0.01981263	0.05674339	0.004236055	0.016779975	0.049507958	0.028685159	0.002892026	0.000974744	0.024353561
Arcobacter nitrofigilis (strain ATCC 33309 / DSM 7299 / LMG 7604 / NCTC 12251 / CI) (Campylobacter nitrofigilis)	UP000000939	572480	Bacteria	2971509	3125	0.391724541	0.322104022	0.169053165	0.117118272	0.083476779	0.009955548	0.010815717	0.053727248	0.025403255	0.002712763	0.001552746	0.022745009	0.023114519	0.003040879	0.001876824	0.020505743	0.038268435	0.010202897	0.022749048	0.047224491	0.024909566	0.003460868	0.001823316	0.012069625	0.014183703	0.001640581	0.000353356	0.011431566	0.001497219	0.000116103	0.000135285	0.001167084	0.011513342	0.001258956	0.000972233	0.02151836	0.052380457	0.006604725	0.016759162	0.050053357	0.028148325	0.00446137	0.001647648	0.02350422
Arcobacter skirrowii	UP000245014	28200	Bacteria	1799503	1938	0.393929324	0.326727991	0.170107524	0.109235161	0.087763346	0.011294886	0.009817798	0.05349858	0.025458922	0.000776888	0.000883585	0.019620592	0.027047709	0.005486564	0.001163665	0.022939871	0.037142252	0.00628179	0.020765918	0.052234887	0.024638689	0.004116173	0.002629083	0.010104546	0.016146268	0.000375107	0.000213394	0.009185951	0.001080308	7.00E-05	4.50E-05	0.000743545	0.012541908	0.000868581	0.000961941	0.023751769	0.040511546	0.003801083	0.030196939	0.054835628	0.028589815	0.001713822	0.001048632	0.026517558
Arcobacter thereius	UP000093281	544718	Bacteria	1893024	2033	0.404216959	0.325667992	0.164892872	0.105222176	0.087054502	0.00985726	0.010552973	0.05862851	0.026471973	0.000565762	0.000844682	0.018838143	0.027326163	0.00413783	0.00146908	0.023915741	0.042261021	0.006039553	0.020472039	0.050324323	0.024213678	0.002814549	0.002402509	0.010941242	0.015142463	0.000324878	0.000228207	0.009261387	0.000728993	5.07E-05	3.49E-05	0.000556254	0.01163537	0.000790799	0.000797139	0.023670102	0.0535937	0.003453211	0.019562382	0.054647571	0.028635182	0.001267815	0.00078446	0.025579748
Ardenticatena maritima	UP000037784	872965	Bacteria	3047623	3144	0.19767417	0.204263452	0.299104064	0.298958314	0.014358454	0.019248345	0.009258785	0.00702017	0.010522376	0.024495745	0.020915734	0.002691656	0.000545619	0.014218602	0.000597818	0.004426016	0.001705799	0.023098211	0.021503703	0.02619268	0.019999803	0.015875158	0.016486763	0.009696068	0.006521825	0.024948787	0.020214505	0.006240151	0.002749764	0.047552592	0.009790616	0.013682832	0.001199575	0.025781004	0.038165774	0.011671722	0.047124173	0.031388867	0.019003112	0.019856012	0.011161558	0.045824141	0.043997203	0.009652734
Arenicella xantha	UP000253083	644221	Bacteria	3926112	3918	0.261030251	0.260231496	0.254833535	0.223904718	0.025623216	0.017452487	0.01700777	0.024550392	0.009654649	0.018743085	0.011617671	0.0144388	0.003977241	0.015558999	0.001872093	0.013872588	0.009563718	0.019190859	0.02284717	0.031671985	0.027143049	0.008973054	0.016034281	0.012458967	0.013233784	0.005577307	0.01296405	0.008659765	0.010815346	0.015642288	0.00508445	0.013835146	0.014216441	0.010505878	0.015724049	0.012953352	0.032310025	0.025158631	0.024529761	0.034069792	0.020354613	0.022553748	0.026556206	0.023116904
Arenimonas composti TR7-09 = DSM 18010	UP000029391	1121013	Bacteria	2857705	2849	0.14454956	0.14347982	0.349261033	0.362709587	0.001443495	0.017914039	0.020031515	0.002943681	0.000569	0.029158605	0.015167724	0.000627789	0.000278201	0.017250556	0.001412001	0.00135951	0.000163771	0.036961878	0.019229457	0.001072911	0.001042466	0.016994401	0.029837835	0.004284294	0.001257678	0.011585756	0.042929025	0.001153746	0.001612515	0.059916078	0.01620914	0.005480033	0.000310745	0.031871326	0.074911632	0.001310169	0.018750741	0.050929663	0.037901462	0.008749156	0.004123672	0.070360685	0.06636719	0.002311692
Arenimonas donghaensis DSM 18148 = HO3-R19	UP000029085	1121014	Bacteria	2722012	2685	0.156642954	0.151625709	0.335774052	0.355957285	0.002705753	0.019154086	0.022987328	0.003356015	0.000745046	0.031642431	0.012304288	0.000889427	0.000210509	0.017732326	0.001894578	0.001665333	0.000527925	0.034308507	0.021099362	0.002005894	0.002712366	0.01690021	0.032399601	0.004674174	0.002115006	0.018575462	0.033921656	0.001901191	0.002710162	0.051227453	0.016222394	0.006585285	0.000580828	0.020393993	0.082004704	0.004469176	0.027566718	0.050037142	0.029053504	0.008898676	0.005462204	0.080167437	0.042682564	0.003245801
Arenimonas metalli CF5-1	UP000029393	1384056	Bacteria	2762053	2775	0.149605022	0.145284323	0.343319625	0.36179103	0.00162925	0.019961571	0.025252289	0.00217885	0.000434467	0.031333737	0.013154565	0.000829831	0.000234612	0.017627399	0.001250178	0.000925414	0.000268283	0.036187816	0.020765335	0.001531495	0.001791089	0.018072728	0.03178341	0.00332367	0.001125269	0.017285257	0.036334448	0.001607527	0.001945325	0.058425992	0.013682442	0.00341165	0.000650614	0.025836647	0.079760479	0.00301194	0.017171209	0.048113926	0.039914454	0.008738211	0.003355169	0.077191694	0.053177635	0.002679573
Arenimonas oryziterrae DSM 21050 = YC6267	UP000029385	1121015	Bacteria	2836469	2897	0.170661128	0.17006708	0.322151943	0.337119849	0.007352832	0.017589896	0.023326628	0.008051944	0.0013813	0.027591101	0.020188559	0.001567448	0.000306721	0.018065841	0.000607095	0.003321043	0.000407198	0.039312058	0.021471497	0.004616673	0.004976277	0.012975338	0.030847628	0.008877974	0.001746192	0.015186899	0.033731859	0.002038105	0.003033361	0.050982246	0.008762689	0.010556476	0.000951891	0.029820643	0.06458689	0.003561132	0.029402868	0.03843526	0.024655045	0.018932062	0.007188895	0.057380014	0.056415431	0.005052428
Salmonella typhimurium (strain LT2 / SGSC1412 / ATCC 700720)	UP000001014	99287	Bacteria	4278384	4533	0.233406819	0.233264476	0.281340338	0.251988368	0.031727166	0.020080946	0.011219189	0.017917045	0.005789803	0.023366065	0.018885402	0.006724502	0.002355329	0.017493521	0.00164291	0.007341557	0.005369784	0.024363171	0.027430217	0.029404093	0.01278076	0.009540518	0.030941823	0.013339616	0.005780687	0.006962909	0.024601579	0.007182385	0.003572611	0.023212503	0.00695169	0.018589495	0.004930834	0.010454181	0.05337319	0.011842556	0.035138501	0.020251338	0.020637699	0.031713843	0.013005144	0.029177605	0.042489875	0.012759023
Salmonella arizonae (strain ATCC BAA-731 / CDC346-86 / RSK2980)	UP000002084	41514	Bacteria	4002432	4500	0.238398054	0.237331203	0.276732746	0.247537997	0.032032524	0.019650802	0.011475523	0.019563106	0.006808111	0.022060587	0.018299374	0.007904694	0.00294421	0.01684151	0.002017024	0.0079774	0.006339645	0.023821267	0.027313393	0.029433105	0.013646953	0.009345318	0.030054477	0.013607976	0.006646209	0.006584746	0.023268853	0.007750288	0.00386465	0.022486328	0.006831347	0.018631422	0.005892917	0.01041117	0.050583745	0.012587097	0.035397978	0.019590089	0.020331389	0.032440276	0.013473808	0.027528513	0.040613307	0.013458067
Salmonella enterica subsp. arizonae	UP000248731	59203	Bacteria	3829449	5445	0.23666329	0.236759649	0.278366418	0.248210643	0.031486514	0.019414281	0.011354636	0.019107187	0.006708276	0.021878082	0.018548621	0.007950752	0.002865686	0.016935596	0.002163758	0.007841076	0.006155194	0.023570232	0.027659593	0.029083035	0.013344479	0.009186178	0.0296322	0.013642955	0.006709059	0.006577448	0.023646222	0.007895914	0.004215489	0.023008532	0.007403937	0.018882351	0.005863768	0.010279024	0.050449556	0.012473335	0.03521081	0.019368844	0.019884323	0.031984758	0.013545813	0.027231072	0.041151351	0.013537196
Armillaria gallica (Bulbous honey fungus) (Armillaria bulbosa)	UP000217790	47427	Eukaryota	26034999	25522	0.250007192	0.245024438	0.246928222	0.258040148	0.019006648	0.017771826	0.025705869	0.017519123	0.01517174	0.016442514	0.014073813	0.015152727	0.009138789	0.012602306	0.009206199	0.010536203	0.011945831	0.023799016	0.022717337	0.018015426	0.016608909	0.011996418	0.019297378	0.014901983	0.015535181	0.014281461	0.01194053	0.018843711	0.010703058	0.010870029	0.008877789	0.010851592	0.00977844	0.022500471	0.017814347	0.019644686	0.027218053	0.027206645	0.028635517	0.029091834	0.019084775	0.019530722	0.015727272	0.021831666
Armillaria ostoyae	UP000219338	47428	Eukaryota	27213267	22192	0.250539084	0.238212156	0.246718448	0.264530312	0.019234295	0.018547828	0.026760073	0.016552698	0.014327828	0.017510577	0.014545001	0.014834823	0.008508681	0.012442277	0.008809086	0.010039588	0.011120605	0.024340076	0.021666087	0.01714502	0.016613551	0.01217329	0.019510998	0.01429674	0.01596633	0.016042065	0.012492767	0.018919889	0.0114209	0.011890414	0.008832567	0.011070887	0.009824289	0.023576662	0.01702133	0.018948331	0.028768982	0.029561831	0.029607911	0.028809441	0.018894644	0.020921964	0.01616355	0.021718561
Arsenophonus nasoniae (son-killer infecting Nasonia vitripennis)	UP000295134	638	Bacteria	3699726	4741	0.314080827	0.289043837	0.211852716	0.185022621	0.051994661	0.012926092	0.01315638	0.039761053	0.014462693	0.01502787	0.009638011	0.015116255	0.007842743	0.009482324	0.002991303	0.015620616	0.016445272	0.017119916	0.023863119	0.04354863	0.032075619	0.005634742	0.015850904	0.017014503	0.012075489	0.00597774	0.007839499	0.012476059	0.007258105	0.009455565	0.004861982	0.015805495	0.011445442	0.006376688	0.012141169	0.014964622	0.041920402	0.009839918	0.014779743	0.040087023	0.022941969	0.016307424	0.014405121	0.023282535
Arthrobacter agilis	UP000195940	37921	Bacteria	2845995	2887	0.156072656	0.153173495	0.332529397	0.358224452	0.001710831	0.017916813	0.018532417	0.002651102	0.003319412	0.031895449	0.024626263	0.001680261	0.000801128	0.013850033	0.004965942	0.002448712	0.000547086	0.040046929	0.017446678	0.001244911	0.001438869	0.017135713	0.028112225	0.003156024	0.002073447	0.023338133	0.026421423	0.002821869	0.00351864	0.032851532	0.022807913	0.006853864	0.000696771	0.053949668	0.043155518	0.002853493	0.010418885	0.050780995	0.045822432	0.010820503	0.012930844	0.06341774	0.046541339	0.006859134
Pseudoglutamicibacter albus	UP000234591	98671	Bacteria	1851977	1813	0.192711897	0.194202736	0.310222535	0.302862833	0.007375441	0.022788866	0.026658826	0.004067589	0.004997416	0.027920735	0.020211592	0.006675641	0.000798615	0.011136868	0.002065383	0.002144758	0.000827773	0.037248165	0.021442722	0.008831739	0.00774154	0.016455026	0.026307306	0.005209624	0.010624977	0.006878129	0.024227344	0.009484561	0.003777626	0.03187007	0.01056504	0.015227135	0.003560558	0.032367382	0.027980671	0.010595818	0.028983394	0.037491151	0.037547848	0.021601473	0.018569006	0.033086621	0.044539371	0.024429833
Arthrobacter alpinus	UP000062833	656366	Bacteria	3131097	3261	0.183841957	0.186257085	0.310700371	0.319200587	0.007223347	0.020978271	0.022929025	0.005692254	0.006888959	0.03276711	0.015225654	0.005181571	0.001209161	0.014534842	0.004656515	0.004080678	0.001908596	0.03201881	0.021291579	0.012438452	0.008542693	0.016146418	0.02334677	0.005134622	0.004893173	0.020458964	0.021085581	0.005240975	0.003646645	0.026776877	0.014718803	0.008637548	0.003798988	0.01995882	0.050202213	0.010476201	0.023002801	0.039137721	0.030505922	0.014276147	0.018312751	0.069908087	0.028716134	0.012876318
Glutamicibacter arilaitensis (strain DSM 16368 / CIP 108037 / IAM 15318 / JCM 13566 / Re117) (Arthrobacter arilaitensis)	UP000006878	861360	Bacteria	3196824	3380	0.202920148	0.194006614	0.29731446	0.305758778	0.007465222	0.020092755	0.027580499	0.008713335	0.00352381	0.03716376	0.008898206	0.007061696	0.00116647	0.015071208	0.002209067	0.003108085	0.001523074	0.036627916	0.021582045	0.012595626	0.008956389	0.014037057	0.028743215	0.007644462	0.010536708	0.009491295	0.020994587	0.006860872	0.004713741	0.031847546	0.009175982	0.010222333	0.003765925	0.016985608	0.052880609	0.00930267	0.036031073	0.029646925	0.026511625	0.024381386	0.0222793	0.052680723	0.026006749	0.019298842
Sinomonas atrocyanea	UP000070134	37927	Bacteria	3990096	4104	0.142896562	0.140218431	0.340777014	0.376107993	0.000630812	0.01746349	0.020785214	0.001430793	0.001658607	0.031998478	0.020695743	0.001545076	0.000591715	0.014577845	0.004691616	0.000829303	0.000293978	0.03647431	0.017207857	0.001120274	0.000845092	0.019257431	0.027974515	0.002177391	0.001615751	0.025191875	0.02874818	0.002210473	0.001786423	0.03868328	0.0236874	0.003204434	0.000407509	0.060557941	0.037232187	0.002238292	0.005807379	0.049098067	0.051447634	0.00510514	0.008305063	0.079974768	0.051855895	0.004576582
Arthrobacter crystallopoietes BAB-32	UP000010729	1246476	Bacteria	3704015	4118	0.168273889	0.159838704	0.331223547	0.340663859	0.003935914	0.01936528	0.021924151	0.004059038	0.003247392	0.031684958	0.016641974	0.003945634	0.000933959	0.01554925	0.004040407	0.002047745	0.000861867	0.035016593	0.018878455	0.005913186	0.003722067	0.015460957	0.029120418	0.005501693	0.003024635	0.016006914	0.033245068	0.004181352	0.002959833	0.031872074	0.025646218	0.005442561	0.001245009	0.026073102	0.062170269	0.005468482	0.023417028	0.043580993	0.037113749	0.012019969	0.012795973	0.06919481	0.038330408	0.010297854
Arthrobacter crystallopoietes	UP000181917	37928	Bacteria	4445525	4622	0.17927129	0.171125795	0.320752667	0.328850248	0.006144384	0.020062881	0.021617704	0.005170595	0.004603058	0.03185497	0.016463305	0.004721154	0.001272741	0.015214858	0.004001779	0.002841061	0.001616908	0.03521363	0.020197848	0.008388889	0.004814282	0.014682412	0.028043495	0.006026288	0.003140013	0.016736613	0.029748806	0.004457293	0.002671677	0.028235148	0.021788437	0.006769282	0.001930032	0.024527598	0.059432152	0.007193079	0.02715541	0.040842439	0.03378905	0.015232403	0.015330255	0.064790352	0.034998357	0.011151669
Tetrasphaera duodecadis	UP000233781	173053	Bacteria	3206668	3172	0.128650362	0.134670942	0.353199022	0.383479674	0.000232952	0.01498941	0.016520908	0.000177755	0.000582849	0.044476128	0.015758433	0.000578171	0.000245115	0.01404076	0.00134813	0.000808317	6.74E-05	0.02843703	0.01653307	0.000192724	0.000481809	0.021183697	0.024329958	0.001053431	0.000972974	0.026797008	0.030024661	0.001162891	0.00214522	0.045269476	0.026968214	0.004398029	0.000316216	0.04664848	0.053152435	0.000651144	0.001784097	0.060852961	0.052251499	0.001758837	0.00309387	0.086451527	0.046590475	0.002714971
Arthrobacter enclensis	UP000053199	993070	Bacteria	3701108	3738	0.167417163	0.156279957	0.3251094	0.35119348	0.00433817	0.02194861	0.022362811	0.002372538	0.003341169	0.036690443	0.015423523	0.002942368	0.000489584	0.015335171	0.00526384	0.00175002	0.000757072	0.035366783	0.018643917	0.004991489	0.002524925	0.017264327	0.028821431	0.003239037	0.002225825	0.02298776	0.027304855	0.003511389	0.001204507	0.028995704	0.024592689	0.00496393	0.000552809	0.026931183	0.06341331	0.006925509	0.024114452	0.048075707	0.030004053	0.008566102	0.015359488	0.076755289	0.033757802	0.008342385
Paeniglutamicibacter gangotriensis Lz1y	UP000012015	1276920	Bacteria	3735237	4017	0.185022262	0.179026123	0.31003682	0.325914795	0.006163464	0.021063724	0.023713355	0.004990848	0.004077653	0.040326758	0.012122926	0.00388891	0.001306744	0.012372709	0.003534715	0.002851225	0.001236869	0.039183859	0.022350389	0.007802718	0.007695094	0.016972417	0.022752773	0.005200473	0.004842263	0.018210893	0.024918098	0.004011794	0.004492888	0.030360323	0.013654555	0.009044406	0.003326697	0.022136748	0.053035189	0.00846131	0.027085028	0.035299768	0.031630121	0.018173947	0.018741783	0.067192524	0.030116964	0.009896561
Arthrobacter livingstonensis	UP000247832	670078	Bacteria	4210701	4378	0.173993594	0.171339404	0.319458209	0.335208793	0.005233166	0.021033837	0.022478747	0.00491825	0.005097083	0.032305272	0.01844326	0.003853092	0.001102919	0.014659278	0.004960999	0.002749461	0.001546794	0.03157783	0.020668335	0.010707151	0.006167228	0.017045374	0.024489366	0.004641095	0.004023375	0.021449213	0.024965302	0.003621536	0.003045852	0.029994699	0.018072057	0.006107379	0.001664353	0.022602006	0.058631411	0.008945187	0.022556407	0.043530396	0.028673761	0.010752037	0.015949579	0.075438104	0.033141724	0.00822487
Cellulosimicrobium cellulans J1	UP000192905	903523	Bacteria	3855034	3743	0.123571932	0.129339975	0.365869147	0.381218946	0.000101168	0.014534664	0.01327863	0.000122957	0.000621013	0.025515235	0.037265457	0.00039611	0.000228016	0.011287964	0.001146306	0.000228794	4.98E-05	0.025033521	0.012842832	0.000146304	0.000327627	0.019835844	0.023907449	0.00032218	0.000658367	0.025415624	0.035233545	0.00113152	0.002078604	0.051793895	0.020447519	0.004068492	0.000168872	0.064958128	0.03301175	0.000550196	0.001182882	0.066127781	0.052782224	0.000868485	0.003691059	0.056369003	0.086053119	0.001919071
Arthrobacter oryzae	UP000273807	409290	Bacteria	3605663	3770	0.173989083	0.166895797	0.318055237	0.341059883	0.00711811	0.019934868	0.01998895	0.004242577	0.004820845	0.032878928	0.017074311	0.004269202	0.001101622	0.015212204	0.004037894	0.00265005	0.001267198	0.035092157	0.019191855	0.007875267	0.00443145	0.016421159	0.026236746	0.004717672	0.003304866	0.018532047	0.029108119	0.003858174	0.002846412	0.02737581	0.025670126	0.006671304	0.001294656	0.032009445	0.053080881	0.0080475	0.02478733	0.043286096	0.030029188	0.013177864	0.015069925	0.071860044	0.034998136	0.010096816
Pseudarthrobacter phenanthrenivorans (strain DSM 18606 / JCM 16027 / LMG 23796 / Sphe3) (Arthrobacter phenanthrenivorans)	UP000008639	930171	Bacteria	3965559	4081	0.1746581	0.166229528	0.321502971	0.337609401	0.005493047	0.021190707	0.02239659	0.003489042	0.004536057	0.032722247	0.015395055	0.004410475	0.000778453	0.015459359	0.005960572	0.0025086	0.001320117	0.034377499	0.019103486	0.006772311	0.003486772	0.016367932	0.02854856	0.00440518	0.003295374	0.02172178	0.025176022	0.005118572	0.001851946	0.02719667	0.023429988	0.005782035	0.000965312	0.02794108	0.057472351	0.010016999	0.024505751	0.043775669	0.032589857	0.011387802	0.018470284	0.068502322	0.032564892	0.011523974
Arthrobacter psychrochitiniphilus	UP000246303	291045	Bacteria	3463408	3468	0.19529191	0.202552983	0.299613386	0.302541722	0.0089739	0.019909759	0.021920224	0.008164863	0.008853498	0.029328023	0.014258627	0.008057454	0.001807773	0.01543147	0.004059044	0.005668456	0.00264193	0.025840675	0.021363253	0.018571469	0.010223836	0.014521954	0.022504047	0.006664594	0.006477493	0.019959999	0.018626907	0.007607026	0.003528926	0.024686022	0.013365568	0.010191787	0.005147866	0.020850459	0.043833519	0.011616697	0.02666617	0.030000199	0.027835549	0.021822343	0.022350729	0.060216084	0.025123456	0.019642101
Arthrobacter psychrolactophilus	UP000247980	92442	Bacteria	3384830	3412	0.188352721	0.197790137	0.299985376	0.313871766	0.006324738	0.019116026	0.024316031	0.0083996	0.0065215	0.029857268	0.019469665	0.005529715	0.001474827	0.016058241	0.002696168	0.00495361	0.001465077	0.031983536	0.021169616	0.014835128	0.008141683	0.014249274	0.023840967	0.006659765	0.004801164	0.020277984	0.019974864	0.005931215	0.00523014	0.026356327	0.010994728	0.010784672	0.004378392	0.028717468	0.040210305	0.010039281	0.024462273	0.032050009	0.031340958	0.021362832	0.017145749	0.065329337	0.026685149	0.017401008
Arthrobacter rhombi	UP000195913	71253	Bacteria	2956248	3075	0.178168746	0.176163502	0.314360636	0.331307116	0.006307996	0.018136503	0.019414136	0.005004993	0.003110362	0.039252458	0.014899291	0.0030444	0.001123383	0.011974638	0.003534548	0.003220975	0.000609895	0.03865677	0.020041282	0.006356706	0.007416157	0.013960601	0.024655577	0.00773176	0.004167783	0.021106822	0.023708769	0.003596451	0.004724908	0.026215324	0.019507497	0.010994341	0.002670953	0.026863781	0.052150564	0.005001948	0.028917736	0.037891611	0.030612452	0.019312656	0.014916543	0.073574003	0.026446699	0.010020134
Pseudomonas putida (strain ATCC 47054 / DSM 6125 / NCIMB 11950 / KT2440)	UP000000556	160488	Bacteria	5450283	5527	0.192593486	0.184832971	0.309984087	0.312589456	0.009430519	0.023510522	0.024320205	0.006224814	0.003335056	0.031718536	0.008380849	0.004374819	0.000971509	0.02380225	0.002171447	0.005139917	0.001928157	0.034355097	0.022848905	0.009319333	0.010759258	0.015587631	0.035959601	0.007837575	0.006901843	0.011360878	0.02464661	0.00589896	0.003012504	0.036653143	0.010026085	0.012774933	0.002501155	0.014633185	0.075174996	0.006825334	0.027255098	0.037313108	0.029166742	0.015926696	0.013261513	0.058466138	0.028133035	0.011495733
Pseudomonas putida CSV86	UP000010448	1005395	Bacteria	5737235	5834	0.184804385	0.175086636	0.314272697	0.325836283	0.00669116	0.023461415	0.025521159	0.006310481	0.001861561	0.03542351	0.007648086	0.003047521	0.000797438	0.025303105	0.002547096	0.004089158	0.001174456	0.038689608	0.021694501	0.005860778	0.008827771	0.013779731	0.036095973	0.008692337	0.0042225	0.011532786	0.02892635	0.004056738	0.002604616	0.039122577	0.012457291	0.010303424	0.001709917	0.019886277	0.077706034	0.005716978	0.026524623	0.037218661	0.030506062	0.016741495	0.009170277	0.06284231	0.031492794	0.007897514
Pseudomonas putida (Arthrobacter siderocapsulatus)	UP000032298	303	Bacteria	5114396	5175	0.181137127	0.169357437	0.321754514	0.327750921	0.005535064	0.024473711	0.026312671	0.004458085	0.001926948	0.035323868	0.00827444	0.002417338	0.000675752	0.026384822	0.002136361	0.003720154	0.001213655	0.037050203	0.021883916	0.006250117	0.00714584	0.016994101	0.041088289	0.00640967	0.003911383	0.013824168	0.027453002	0.003812249	0.002297673	0.04163851	0.009337341	0.010433091	0.001194884	0.016345919	0.08634606	0.004224622	0.022737991	0.040024801	0.032078852	0.012777692	0.010717001	0.062900054	0.034087336	0.006240145
Nocardioides simplex (Arthrobacter simplex)	UP000030300	2045	Bacteria	5184810	5426	0.134602618	0.133995846	0.346854369	0.384547168	0.00011283	0.016732339	0.0193523	0.000383042	0.000479092	0.040630804	0.020339415	0.000626638	0.000150439	0.015231416	0.001119617	0.000605808	3.59E-05	0.033655621	0.015235467	0.00017127	0.00037957	0.020470181	0.026051485	0.000623167	0.000796172	0.023049061	0.03315512	0.00110573	0.001828418	0.040857621	0.028570767	0.003476309	0.000170112	0.053457504	0.047754112	0.000741204	0.001249226	0.062857655	0.052351195	0.002005474	0.003410347	0.076318515	0.055781215	0.002748992
Arthrobacter stackebrandtii	UP000247386	272161	Bacteria	5505716	6501	0.178933015	0.172357949	0.316203844	0.332505191	0.005722397	0.021591718	0.023354552	0.0045499	0.005399156	0.031560397	0.015469222	0.00426427	0.00171323	0.017756982	0.004936371	0.003452625	0.00150664	0.031027295	0.021274473	0.00921863	0.00730644	0.016532701	0.027624818	0.005751287	0.005825419	0.020314018	0.024869913	0.006160652	0.004704161	0.032815203	0.015521551	0.007475964	0.00194217	0.020780073	0.060421488	0.008152971	0.021832105	0.039913417	0.029650388	0.011696627	0.01826828	0.069716431	0.030019961	0.010418381
Arthrobacter subterraneus	UP000199258	335973	Bacteria	3491179	3624	0.174147186	0.171298865	0.321971174	0.332582775	0.004425513	0.019919963	0.018618948	0.004573316	0.005056256	0.034547356	0.015451484	0.004184902	0.001169538	0.014608488	0.004891266	0.002985288	0.001407571	0.035016546	0.018527	0.007248388	0.003034269	0.01590091	0.027964943	0.00526593	0.003267145	0.019025408	0.027717458	0.004481369	0.003081532	0.028305235	0.02414869	0.007883428	0.001467723	0.035457379	0.050318508	0.009986191	0.022286538	0.042615538	0.037826532	0.01447959	0.018306154	0.055434057	0.039381047	0.012016771
Corynebacterium variabile (strain DSM 44702 / JCM 12073 / NCIMB 30131) (Corynebacterium mooreparkense)	UP000006659	858619	Bacteria	2960790	2972	0.162406317	0.159011953	0.323414021	0.355167709	0.001923135	0.020085518	0.021809044	0.002946511	0.003362954	0.048166537	0.013869271	0.003200835	0.00093421	0.008520361	0.003181583	0.003537232	0.000497502	0.039679613	0.01998926	0.001907937	0.00116523	0.017877661	0.026287579	0.003241365	0.002006221	0.016888736	0.031237271	0.003063034	0.003344715	0.027964496	0.020843424	0.011746527	0.000785263	0.038881177	0.048872767	0.002764127	0.010100007	0.05857153	0.047251578	0.010164855	0.010168908	0.067208414	0.035777613	0.006746172
Arthrobacter woluwensis	UP000182652	156980	Bacteria	3311764	3355	0.157373231	0.154431596	0.332316554	0.355878619	0.002424997	0.019669921	0.024222792	0.002897858	0.001825315	0.034350346	0.020219781	0.002272812	0.000693891	0.015903341	0.002752919	0.00248116	0.000218313	0.038461155	0.017347287	0.001427641	0.001681283	0.01715615	0.030282113	0.003585408	0.001748317	0.020650066	0.029707796	0.003376154	0.00253823	0.031397231	0.021848523	0.008480695	0.000469237	0.043469675	0.053319129	0.00356095	0.015017406	0.046060445	0.042657115	0.009937323	0.00776778	0.06910199	0.044221542	0.007058489
Arthrobotrys flagrans	UP000283090	97331	Eukaryota	14409060	9880	0.270420416	0.228257846	0.250119439	0.251202299	0.023515205	0.020879988	0.03252412	0.018808583	0.015505661	0.020193961	0.012604778	0.014919571	0.012360556	0.013543146	0.01213549	0.010753651	0.01010052	0.0253376	0.020322422	0.017309734	0.019786718	0.0107422	0.017829407	0.011176718	0.01899305	0.012947271	0.015158588	0.015382613	0.010627688	0.007662471	0.006981441	0.008699735	0.010166728	0.021254128	0.010640805	0.016505032	0.035453944	0.024172708	0.030780842	0.031645923	0.017743836	0.022213316	0.015162127	0.022648875
Arthrobotrys oligospora (strain ATCC 24927 / CBS 115.81 / DSM 1491) (Nematode-trapping fungus) (Didymozoophaga oligospora)	UP000008784	756982	Eukaryota	17202983	11478	0.277462868	0.236020985	0.243882355	0.242633792	0.025270097	0.019972004	0.030047816	0.02087551	0.017327055	0.017908989	0.010945661	0.017063554	0.013273223	0.013216895	0.011456445	0.011910901	0.011455922	0.023501276	0.020147438	0.019132324	0.020944742	0.009938568	0.017202367	0.011807837	0.020663454	0.011880208	0.01283481	0.016255439	0.010488415	0.00699559	0.00659223	0.008755517	0.011559334	0.019013216	0.00961717	0.018077971	0.036609178	0.023027114	0.029578885	0.033349336	0.018713617	0.019778084	0.013113134	0.023681768
Arthroderma benhamiae (strain ATCC MYA-4681 / CBS 112371) (Trichophyton mentagrophytes)	UP000008866	663331	Eukaryota	11832024	7976	0.262043777	0.228196395	0.246791102	0.262968725	0.020586931	0.021688602	0.031742084	0.016383592	0.014253017	0.018989824	0.009795622	0.015749211	0.01137929	0.016302202	0.008392226	0.009490602	0.011982737	0.021865073	0.021019486	0.017231967	0.016242365	0.010881827	0.024934286	0.012953324	0.018690636	0.014159458	0.011432028	0.017568174	0.011189128	0.01105779	0.008813372	0.009827569	0.011273307	0.020529882	0.018168325	0.019273546	0.030869621	0.027426422	0.032953542	0.028636359	0.020503513	0.024493364	0.011175944	0.025387632
Arthrospira platensis (strain NIES-39 / IAM M-135) (Spirulina platensis)	UP000006803	696747	Bacteria	5254583	6009	0.282342861	0.270111253	0.232662421	0.214883465	0.032887322	0.015349472	0.012063195	0.029634159	0.010757477	0.020192107	0.006408126	0.018968031	0.007734969	0.009572224	0.005731003	0.014773974	0.010349832	0.018949191	0.018980021	0.039471295	0.034073145	0.007220561	0.018731095	0.012147693	0.010832269	0.017621206	0.008232821	0.013763427	0.009118905	0.014128252	0.009363264	0.00867415	0.015135373	0.012147122	0.016387424	0.008633614	0.044422977	0.01501662	0.01824352	0.037418799	0.01211515	0.021127291	0.014730584	0.025559997
Asaccharospora irregularis DSM 2635	UP000243255	1121321	Bacteria	2237171	2538	0.394249255	0.29219626	0.195259102	0.118295383	0.065352194	0.014874654	0.026368584	0.046300245	0.02197002	0.002880523	0.002993169	0.019853882	0.026121835	0.006124463	0.005428471	0.018212467	0.06822467	0.006046684	0.025901907	0.025740984	0.017397123	0.003423638	0.006282704	0.009753278	0.012627096	0.000905192	0.002151005	0.011189516	0.000886418	0.000399626	0.000119351	0.001980695	0.014909521	0.001347731	0.002943551	0.017600959	0.055483587	0.011890873	0.019939707	0.047183981	0.023560476	0.004174612	0.003560423	0.021070192
Asaia platycodi SF2.1	UP000027583	1382230	Bacteria	3036087	3273	0.187386825	0.207578433	0.301465543	0.303569199	0.007761813	0.014269521	0.019822567	0.012614181	0.009582192	0.022964254	0.020541034	0.003661512	0.002451879	0.016263834	0.003908578	0.004674481	0.003305738	0.03492717	0.024911131	0.012987745	0.00524965	0.008403195	0.03058178	0.016456546	0.005312899	0.01787569	0.022029357	0.009111779	0.003959967	0.03241896	0.01004964	0.019026028	0.002174177	0.027081355	0.049086006	0.017717568	0.022036275	0.024514837	0.029027243	0.030683571	0.017778841	0.051163333	0.033342985	0.015694595
Asanoa hainanensis	UP000198362	560556	Bacteria	7915082	8104	0.140691783	0.143340903	0.352157185	0.363810129	0.001560067	0.018628703	0.016418986	0.000682624	0.001785966	0.0367461	0.021721168	0.001239791	0.000634488	0.014914636	0.001828038	0.001377377	0.000445733	0.032896722	0.015358853	0.001030948	0.002479582	0.018677976	0.023867208	0.001958422	0.002965492	0.017030354	0.038957332	0.001861013	0.003599222	0.035729176	0.033439865	0.004538825	0.001322039	0.034853249	0.058751158	0.001998599	0.006987706	0.057735371	0.042003178	0.004146155	0.005479565	0.07019544	0.060056899	0.004459609
Ascobolus immersus RN42	UP000275078	1160509	Eukaryota	21946988	17778	0.258857163	0.219084782	0.257718945	0.26433911	0.016591645	0.021953053	0.038056005	0.014204772	0.014195203	0.021474202	0.012496875	0.013866446	0.013058154	0.013211802	0.012321355	0.010478811	0.006979495	0.023256189	0.020743691	0.016291184	0.0177574	0.012621133	0.021225413	0.01180628	0.022454322	0.014564423	0.013352327	0.014253163	0.010008436	0.011986857	0.008297805	0.008871797	0.006781831	0.026961645	0.013831178	0.016587407	0.028209419	0.026648061	0.042193288	0.02889892	0.018538626	0.024600608	0.012832057	0.02111004
Didymella rabiei (Chickpea ascochyta blight fungus) (Mycosphaerella rabiei)	UP000076837	5454	Eukaryota	16218264	10558	0.239173607	0.198869094	0.267017018	0.294940282	0.012883708	0.026944682	0.035935122	0.00922852	0.015600819	0.020926452	0.014639618	0.010893047	0.00690673	0.019279499	0.008213119	0.008007411	0.005550764	0.027978028	0.02119487	0.012266401	0.01460632	0.016960669	0.026679409	0.008064573	0.014998311	0.018035452	0.01397662	0.014199346	0.009382246	0.02071168	0.006746345	0.008650616	0.006600389	0.026888631	0.025148259	0.01333027	0.021536544	0.036917781	0.039039414	0.020585703	0.021613314	0.029735973	0.020054786	0.020966594
Ascodesmis nigricans	UP000298138	341454	Eukaryota	12129261	9617	0.245117291	0.215275605	0.2649113	0.274695805	0.01962411	0.020115832	0.031696527	0.014869643	0.013630197	0.023353826	0.013978459	0.012318031	0.008458706	0.012704632	0.011892103	0.009077069	0.005837096	0.025160434	0.022259324	0.016544664	0.016635687	0.014442478	0.020197703	0.011593558	0.017075714	0.019309734	0.018283747	0.013759311	0.008269487	0.015814501	0.011120881	0.008884635	0.004654045	0.030689338	0.014403892	0.014390536	0.027092446	0.024351121	0.03887547	0.028636374	0.016091775	0.023998654	0.021195493	0.018204349
Ascoidea rubescens DSM 1968	UP000095038	1344418	Eukaryota	9439179	6733	0.365627723	0.304711893	0.157465594	0.17219479	0.061648821	0.034936483	0.019629562	0.071433884	0.015613319	0.010734773	0.002445471	0.021402163	0.022542578	0.009056889	0.003801382	0.014104527	0.019489394	0.021148844	0.014580653	0.040839432	0.028613347	0.006130841	0.00818505	0.012601137	0.016835419	0.006596479	0.001508475	0.012687272	0.00292859	0.000985626	0.00070084	0.00285199	0.014116287	0.006349516	0.00237205	0.011941616	0.042482671	0.015451856	0.013190097	0.043552843	0.011231877	0.007673961	0.001936607	0.018834323
Neosartorya fumigata (strain ATCC MYA-4609 / Af293 / CBS 101355 / FGSC A1100) (Aspergillus fumigatus)	UP000002530	330879	Eukaryota	14256675	9647	0.238172154	0.222313969	0.264988996	0.27452488	0.015777031	0.020347311	0.030400497	0.015439505	0.013022532	0.019370926	0.01315468	0.013199501	0.008148815	0.015735576	0.007079421	0.00999616	0.005822957	0.026485278	0.021145043	0.016801814	0.015235179	0.01201311	0.025197039	0.012117061	0.012981919	0.016524891	0.014429872	0.01620946	0.010440794	0.015661716	0.011952296	0.009927771	0.007500697	0.022907375	0.024612681	0.015880982	0.025027645	0.028524954	0.036328878	0.026923389	0.017573242	0.026966316	0.019492764	0.021845557
Aspergillus aculeatus ATCC 16872	UP000184546	690307	Eukaryota	16222820	10839	0.222054427	0.208704652	0.275898025	0.293342896	0.011918308	0.021781161	0.029739459	0.012322556	0.009479131	0.025610797	0.015412673	0.010834086	0.005638769	0.016755052	0.005405023	0.009173818	0.003928387	0.03008749	0.020871509	0.013464106	0.014270569	0.014788917	0.026757894	0.010342182	0.010192577	0.020345949	0.016928328	0.012842384	0.009126847	0.020087422	0.01357839	0.008606835	0.006634412	0.025269239	0.029067068	0.012616589	0.02083027	0.030391879	0.039753212	0.024772712	0.01426872	0.033711489	0.023210825	0.018602835
Aspergillus awamori (Black koji mold)	UP000286921	105351	Eukaryota	18048534	11139	0.236301297	0.22286835	0.264072528	0.276757824	0.013722837	0.021143165	0.030032699	0.014661639	0.012212076	0.021811031	0.01319609	0.013132428	0.00684089	0.015434223	0.006742655	0.010212301	0.006301677	0.02685327	0.021632512	0.016648283	0.015726435	0.01264707	0.024759582	0.011944464	0.012669842	0.018013103	0.01458069	0.014971138	0.009369407	0.016499351	0.011351397	0.010011841	0.008544963	0.023061992	0.023610845	0.015450845	0.025112463	0.027966602	0.035995955	0.028210278	0.017540045	0.028051706	0.017798848	0.021562035
Aspergillus brasiliensis (strain CBS 101740 / IMI 381727 / IBT 21946)	UP000184499	767769	Eukaryota	18112182	12981	0.234923434	0.222624254	0.265067456	0.277384856	0.013608935	0.020889108	0.029856277	0.014514464	0.01174885	0.022263881	0.013781527	0.012679555	0.007061368	0.0153385	0.006996936	0.010432711	0.006145239	0.02756703	0.021791158	0.016102079	0.015441194	0.0127473	0.02463313	0.012103309	0.012401288	0.01818246	0.014881015	0.014671652	0.009489417	0.016352189	0.011559528	0.009853153	0.008235723	0.023699775	0.024129267	0.014619642	0.024510891	0.027661276	0.035713641	0.028082653	0.016910049	0.028260876	0.018144198	0.020695977
Aspergillus candidus	UP000234585	41067	Eukaryota	13912555	9639	0.22130988	0.200493267	0.277559989	0.300636864	0.013629636	0.022776653	0.030267594	0.011513179	0.0091192	0.024708742	0.016630411	0.008312295	0.005138149	0.016557742	0.00577039	0.008132239	0.004127037	0.030676869	0.021777617	0.011262396	0.013252059	0.015698868	0.026721478	0.009440712	0.009977643	0.023685554	0.019666551	0.0109411	0.009356183	0.021317236	0.014154707	0.008267658	0.006791206	0.027279973	0.028053671	0.010251284	0.021226885	0.034677544	0.038644795	0.023529003	0.012494318	0.03485458	0.023878763	0.014801827
Aspergillus carbonarius (strain ITEM 5010)	UP000188318	602072	Eukaryota	15328751	11034	0.22944446	0.219752607	0.268168685	0.282634247	0.013722765	0.021055234	0.02852392	0.013867203	0.010290116	0.024620577	0.014290143	0.010898399	0.006337649	0.015173406	0.006468191	0.009803764	0.005169229	0.029437714	0.021962569	0.015964486	0.015010962	0.013132684	0.024554425	0.011877562	0.01140217	0.019669374	0.015345048	0.013083559	0.009832534	0.016395843	0.012983549	0.009322305	0.007866967	0.025072875	0.02595966	0.014009292	0.023453136	0.028434674	0.035765577	0.027242964	0.015479504	0.031675717	0.018939161	0.018149255
Aspergillus clavatus (strain ATCC 1007 / CBS 513.65 / DSM 816 / NCTC 3887 / NRRL 1)	UP000006701	344612	Eukaryota	13549823	9140	0.232347255	0.215449215	0.269263121	0.28294041	0.014503028	0.020839883	0.031643978	0.014377266	0.011740673	0.021328322	0.013711918	0.011632402	0.007326795	0.016249317	0.005780221	0.009159656	0.004535435	0.029071817	0.021384339	0.01490423	0.014346046	0.012514735	0.026528661	0.011626645	0.012213834	0.018839855	0.015268234	0.014691009	0.009905155	0.017636473	0.012586473	0.009403432	0.006600558	0.024629597	0.027104558	0.014248846	0.023866385	0.028378792	0.038392219	0.027913824	0.01599137	0.029799824	0.021438364	0.020125382
Aspergillus cristatus	UP000094569	573508	Eukaryota	14456817	10115	0.243185896	0.219520729	0.264842116	0.272451259	0.015841246	0.023230632	0.032341767	0.014957234	0.012830833	0.020043624	0.013489899	0.012310386	0.007411797	0.014360007	0.007256577	0.010092678	0.005409282	0.025946168	0.02148502	0.016868028	0.017387437	0.01264324	0.025400612	0.011643227	0.013572697	0.017302979	0.01596949	0.014946444	0.009634071	0.015557781	0.011806541	0.010265123	0.00772722	0.022863539	0.020746891	0.014707387	0.027893899	0.028873161	0.036502226	0.028258295	0.017792506	0.025317191	0.01866801	0.021283316
Aspergillus ellipticus CBS 707.79	UP000247810	1448320	Eukaryota	16924695	12861	0.226056585	0.209835187	0.271763468	0.292344759	0.013196278	0.022436297	0.029503111	0.012366171	0.010174177	0.025504486	0.014679588	0.00990297	0.006437719	0.016296551	0.006785148	0.008992741	0.005265146	0.03024512	0.021812697	0.013530945	0.014061838	0.014196732	0.025655156	0.010685749	0.010882862	0.022336145	0.016919619	0.01218838	0.009052478	0.018159906	0.01337992	0.008425864	0.007244074	0.025233987	0.028708633	0.012662549	0.02217927	0.030484066	0.037183066	0.024844193	0.014042694	0.033238151	0.021299707	0.016274571
Neosartorya fischeri (strain ATCC 1020 / DSM 3700 / CBS 544.65 / FGSC A1164 / JCM 1740 / NRRL 181 / WB 181) (Aspergillus fischerianus)	UP000006702	331117	Eukaryota	15265577	10414	0.237976001	0.220944968	0.266269818	0.274809214	0.01549544	0.020575419	0.030772917	0.015318554	0.012842734	0.01953061	0.013258221	0.012916241	0.007981308	0.015801453	0.006998213	0.009710077	0.005710874	0.026736763	0.021307139	0.016469298	0.015014506	0.012038884	0.025644785	0.011938845	0.012656611	0.016500941	0.014506842	0.015938442	0.010160548	0.015647955	0.011843327	0.009636375	0.007526514	0.023180758	0.024781973	0.015555188	0.025060864	0.02898263	0.036901832	0.027070096	0.017729514	0.027334639	0.019778644	0.021764095
Aspergillus flavus (strain ATCC 200026 / FGSC A1120 / NRRL 3357 / JCM 12722 / SRRC 167)	UP000001875	332952	Eukaryota	17071437	13500	0.246168359	0.232754877	0.258266601	0.262810163	0.016798987	0.020412051	0.029363697	0.016741699	0.014076713	0.018911997	0.012171068	0.014262462	0.007822563	0.014356831	0.007028252	0.010836554	0.007411349	0.025416038	0.021996808	0.018331376	0.017105992	0.011361819	0.022753337	0.01278666	0.01439971	0.01519982	0.012794919	0.015854952	0.010196536	0.013447941	0.010473315	0.010677516	0.00984384	0.020849977	0.019820008	0.017463784	0.026951414	0.02624163	0.033686896	0.029474057	0.018689871	0.025001309	0.016248066	0.022529629
Aspergillus glaucus CBS 516.65	UP000184300	1160497	Eukaryota	14830118	11244	0.242794492	0.224547836	0.263234524	0.269423148	0.016235203	0.022847747	0.030908707	0.015476808	0.012885438	0.019809513	0.01361086	0.012364535	0.007351115	0.013956174	0.0071998	0.010585168	0.005841809	0.025908234	0.022006007	0.017370268	0.017376539	0.012554083	0.024254693	0.011931426	0.013394609	0.016976606	0.015754556	0.014690092	0.009620434	0.015021245	0.011475054	0.010181796	0.007865343	0.022838442	0.020118414	0.015035203	0.027561572	0.028300749	0.035388277	0.028725766	0.017278224	0.024388004	0.018330956	0.020746331
Aspergillus heteromorphus CBS 117.55	UP000247233	1448321	Eukaryota	14965266	10837	0.220682212	0.203462939	0.275998235	0.299856615	0.012019753	0.022973427	0.03034497	0.011085781	0.009110588	0.026605674	0.015639571	0.009135646	0.006138075	0.016782229	0.006966201	0.00858276	0.00448904	0.031526318	0.021541898	0.011658513	0.012690914	0.014993469	0.026930229	0.01006601	0.009693944	0.023869912	0.018021711	0.011747921	0.008614835	0.019532425	0.013574369	0.008282061	0.00610159	0.026607278	0.03092953	0.011354005	0.020833049	0.032096844	0.039059036	0.0239509	0.012600905	0.034724555	0.02292752	0.015453138
Aspergillus lentulus	UP000051487	293939	Eukaryota	15309366	9664	0.237154824	0.220992561	0.266102202	0.275750413	0.015415079	0.020632672	0.030489975	0.015366286	0.012866638	0.019510809	0.013332432	0.01297324	0.007845005	0.015721167	0.006838562	0.0096635	0.005684758	0.026706995	0.021099837	0.016551051	0.01508195	0.0119909	0.025157943	0.011845302	0.012742401	0.016705271	0.014719231	0.015996488	0.010152025	0.015865784	0.011810226	0.009659973	0.007570859	0.023377463	0.024652957	0.015641999	0.024994513	0.029005981	0.036625045	0.027054429	0.017678989	0.027419108	0.019988556	0.021891118
Aspergillus luchuensis	UP000075230	1069201	Eukaryota	17195922	12920	0.236704028	0.221259203	0.265313602	0.276723167	0.013536174	0.021665137	0.031021425	0.014273791	0.012161081	0.022105648	0.013101071	0.013003374	0.006974212	0.015502862	0.006981016	0.010464283	0.005999678	0.026838573	0.022000972	0.016160401	0.015560782	0.012667538	0.024649274	0.011587457	0.012425213	0.018262295	0.014447204	0.014991694	0.009198227	0.016653774	0.011157762	0.010200849	0.008486954	0.023081577	0.023227426	0.014854045	0.025197777	0.028241231	0.036644269	0.028196569	0.017218501	0.028114049	0.017667038	0.021642631
Emericella nidulans (strain FGSC A4 / ATCC 38163 / CBS 112.46 / NRRL 194 / M139) (Aspergillus nidulans)	UP000000560	227321	Eukaryota	15301564	10557	0.243042868	0.223918483	0.261433341	0.271605308	0.016719668	0.021106083	0.028828629	0.015598606	0.014538322	0.017725644	0.013704877	0.013524503	0.007605891	0.016120709	0.008040357	0.009833899	0.007424341	0.024826096	0.020568295	0.017765051	0.015725259	0.011990346	0.024395552	0.011645283	0.014011513	0.014803197	0.015062582	0.015873087	0.010153082	0.01616345	0.011022798	0.009443743	0.009477465	0.023701113	0.021047854	0.01798052	0.025862461	0.028727855	0.0358834	0.02679864	0.018770439	0.025264875	0.019209022	0.022092453
Aspergillus niger (strain CBS 513.88 / FGSC A1513)	UP000006706	425011	Eukaryota	18591755	14068	0.238260015	0.224539935	0.263382415	0.273817635	0.014191409	0.020669482	0.02943138	0.014880607	0.012479307	0.021008191	0.012913545	0.013564176	0.00811756	0.015421832	0.007743996	0.010657475	0.007004613	0.025908742	0.021997209	0.01666129	0.015929492	0.012748789	0.024130317	0.012440417	0.013282914	0.017742287	0.014337446	0.015353089	0.009541946	0.015946758	0.011327631	0.010135614	0.008937143	0.022302676	0.022890052	0.0155385	0.024924404	0.026961983	0.03460932	0.027787859	0.017557522	0.026939714	0.017181376	0.02163026
Aspergillus niger (strain ATCC 1015 / CBS 113.46 / FGSC A1144 / LSHB Ac4 / NCTC 3858a / NRRL 328 / USDA 3528.7)	UP000009038	380704	Eukaryota	16015367	10947	0.235188117	0.223759655	0.264536242	0.276515986	0.013645923	0.021379687	0.030469352	0.014498466	0.011919483	0.021812047	0.013192208	0.01295767	0.006728172	0.015352694	0.006686585	0.010187985	0.006163932	0.027238832	0.02185607	0.016816122	0.015330589	0.012579637	0.024522911	0.011686631	0.012191862	0.018090159	0.014367896	0.014789578	0.009134062	0.016665508	0.011276376	0.010027817	0.008481026	0.02328915	0.023859385	0.01541545	0.024827136	0.027869013	0.035851927	0.027984409	0.017116039	0.028292568	0.017710252	0.021496582
Aspergillus niger	UP000068243	5061	Eukaryota	16973144	10373	0.23630697	0.222495032	0.263804883	0.277393115	0.013470107	0.021703999	0.030840023	0.014304897	0.012183191	0.022240082	0.013016037	0.013070476	0.00667814	0.015320148	0.006716318	0.010270935	0.006184478	0.02713729	0.021721321	0.016332218	0.015576435	0.012651225	0.024546137	0.011685994	0.012437181	0.018309518	0.014369234	0.015094262	0.009108804	0.016646479	0.010886201	0.010128121	0.00859676	0.023412464	0.02312224	0.015087368	0.025147087	0.0282418	0.036415951	0.028355981	0.017259801	0.028209278	0.01760517	0.021731926
Aspergillus lacticoffeatus (strain CBS 101883)	UP000247441	1450533	Eukaryota	18406098	13078	0.237120477	0.224795255	0.263186106	0.274898161	0.014025009	0.020831004	0.029571697	0.014825129	0.012384672	0.02138452	0.013003547	0.013345501	0.007591121	0.015456228	0.007390968	0.010531633	0.006776494	0.026412777	0.021988563	0.016708322	0.015731519	0.012714402	0.024219088	0.012225756	0.012937373	0.017908421	0.014319695	0.015148339	0.009411073	0.016155132	0.011318877	0.010047551	0.008780951	0.022711752	0.023193389	0.015520284	0.024790533	0.027231805	0.035018514	0.027852799	0.017391252	0.02732585	0.017289057	0.021438959
Aspergillus nomius NRRL 13137	UP000037505	1509407	Eukaryota	17957034	11914	0.244157471	0.230598383	0.259237968	0.266006179	0.016445422	0.020270218	0.028999221	0.016452105	0.013833354	0.019168756	0.012670745	0.013759176	0.007576752	0.01475355	0.006892118	0.010629205	0.007371763	0.025697674	0.021594379	0.017960037	0.016939267	0.011522671	0.023307635	0.012889768	0.014511305	0.015602911	0.013306095	0.015461239	0.010260158	0.013906528	0.010773216	0.010435576	0.009711515	0.021235021	0.021236525	0.017113684	0.026460662	0.026680353	0.033951208	0.029193184	0.018709326	0.025712041	0.016873277	0.021882734
Aspergillus ochraceoroseus IBT 24754	UP000244073	1392256	Eukaryota	12675640	8866	0.242280705	0.227545197	0.256286704	0.273887393	0.017343591	0.020068437	0.028411963	0.016103647	0.012776461	0.021263412	0.011574385	0.013611926	0.007433508	0.015429358	0.006674016	0.010047117	0.005789086	0.024682429	0.02094106	0.019123155	0.017199692	0.012220983	0.023738566	0.012084421	0.01424314	0.01829905	0.013407438	0.016762552	0.011884667	0.015614202	0.010572301	0.010346039	0.00914846	0.023219773	0.020781541	0.017161824	0.027745958	0.026256322	0.033824262	0.029237015	0.017346194	0.026216323	0.017342644	0.021761378
Aspergillus oryzae (strain ATCC 42149 / RIB 40) (Yellow koji mold)	UP000006564	510516	Eukaryota	16287671	12069	0.246144584	0.233662075	0.257677909	0.262515433	0.016893209	0.020415813	0.029290747	0.01684882	0.014082862	0.018860894	0.012117756	0.014333359	0.007746781	0.01430573	0.006967295	0.010825122	0.007598325	0.025532567	0.021834984	0.018501911	0.017021957	0.01132593	0.022734745	0.012805884	0.014306651	0.015143235	0.012652455	0.015865806	0.010095367	0.013420705	0.010410329	0.010654932	0.009955752	0.020882178	0.019874667	0.017677668	0.026932583	0.026100052	0.0335886	0.029477515	0.018645025	0.024892512	0.016148351	0.02260526
Aspergillus oryzae (Yellow koji mold)	UP000190312	5062	Eukaryota	18230291	11429	0.246591785	0.2324077	0.257587715	0.2634128	0.016882014	0.020311143	0.029083741	0.016975814	0.01418831	0.018930144	0.012196954	0.014300706	0.00765029	0.014380518	0.006890017	0.010788968	0.007521932	0.025400694	0.021416665	0.01838956	0.017329292	0.011344856	0.022897223	0.012933695	0.014579473	0.015218464	0.012910492	0.015978737	0.010260726	0.013468848	0.010488479	0.010624077	0.010029024	0.020910969	0.019786686	0.017674377	0.027273073	0.026394316	0.033913286	0.029854546	0.018855763	0.024945189	0.016325797	0.022562835
Aspergillus parasiticus (strain ATCC 56775 / NRRL 5862 / SRRC 143 / SU-1)	UP000033540	1403190	Eukaryota	13327062	8651	0.245936951	0.232539625	0.258125985	0.263397439	0.016750804	0.020498592	0.029512731	0.016900949	0.014079697	0.018963595	0.012199613	0.014231419	0.007481394	0.014363556	0.006693974	0.010799004	0.007305811	0.025645863	0.021640554	0.018453505	0.017068428	0.011351189	0.022849147	0.012729287	0.014290396	0.015250248	0.012820455	0.015856233	0.010037471	0.013529314	0.010422627	0.010646608	0.009974667	0.020961409	0.019716799	0.017470467	0.027044445	0.026313527	0.034004944	0.029778131	0.018682887	0.025145002	0.016430703	0.022860627
Aspergillus ruber CBS 135680	UP000019804	1388766	Eukaryota	13803642	10053	0.245670164	0.228328075	0.260183436	0.265818325	0.017017591	0.022352527	0.030423283	0.016456865	0.013779074	0.018915148	0.012981018	0.013141629	0.007494817	0.01394664	0.007002769	0.010840263	0.00623427	0.024993589	0.021903512	0.018568498	0.017692418	0.012167748	0.023870616	0.012131453	0.013918169	0.01615064	0.014992676	0.015289991	0.009680343	0.014797074	0.011278629	0.01081353	0.008201592	0.021907424	0.019064457	0.015785516	0.028321213	0.027257138	0.034282075	0.029096884	0.018111441	0.023523314	0.017434875	0.021500137
Aspergillus sydowii CBS 593.65	UP000184356	1036612	Eukaryota	18975077	13568	0.241653629	0.225063031	0.262286755	0.270996585	0.016200976	0.021299339	0.027779539	0.015445622	0.014659276	0.018257683	0.013483156	0.012773025	0.007398738	0.01508858	0.007892714	0.009799362	0.007881645	0.025013017	0.02120399	0.017614912	0.015852789	0.012494096	0.023664228	0.011479578	0.014750513	0.015302678	0.014874955	0.014798424	0.010150712	0.015890738	0.010730865	0.009121014	0.009626218	0.023647783	0.021162088	0.017029857	0.025595859	0.028915337	0.034191905	0.027276708	0.019062371	0.025161337	0.019207844	0.020510937
Aspergillus terreus (strain NIH 2624 / FGSC A1156)	UP000007963	341663	Eukaryota	15630171	10417	0.224558417	0.210010946	0.273877707	0.29155293	0.01359476	0.022625624	0.030444593	0.012158682	0.009519921	0.022767658	0.016111064	0.010365791	0.005898248	0.015923925	0.004914759	0.008505146	0.004466008	0.029697763	0.021780522	0.013957715	0.01289246	0.013487083	0.026717929	0.011237381	0.010599187	0.019666136	0.018209328	0.012992843	0.009446025	0.019725253	0.013372688	0.009488444	0.006334714	0.025987798	0.028994503	0.012679217	0.022671881	0.032461091	0.037442068	0.024687804	0.014060977	0.032573567	0.023295103	0.017270177
Aspergillus thermomutatus	UP000215305	41047	Eukaryota	15223910	9702	0.236057097	0.220362312	0.266816409	0.276764182	0.015055642	0.02056625	0.03045417	0.015082245	0.012521046	0.020077145	0.013377472	0.012600856	0.007988057	0.015898668	0.00683466	0.00957814	0.005362418	0.027586541	0.021245322	0.016091788	0.014972088	0.01219156	0.025532379	0.011892028	0.012469022	0.016893825	0.014408889	0.015539032	0.010455455	0.01559815	0.011851631	0.009680612	0.00703172	0.023900125	0.025437199	0.015380595	0.024832222	0.029048535	0.037023586	0.027131922	0.01728775	0.027989728	0.019933685	0.021370061
Aspergillus tubingensis (strain CBS 134.48)	UP000184304	767770	Eukaryota	17542460	12318	0.236648623	0.223901893	0.263267637	0.276181847	0.013676904	0.021405745	0.030332543	0.014417398	0.012301262	0.022000534	0.012965996	0.01314197	0.007098993	0.015286666	0.007055213	0.010450198	0.006473934	0.026948333	0.021927169	0.01640972	0.015654177	0.012712039	0.024216885	0.01190656	0.012632859	0.018174763	0.014278876	0.015040918	0.009247793	0.016468549	0.010991973	0.010100815	0.008735775	0.023249797	0.023008837	0.015208683	0.024854599	0.027845818	0.03574345	0.028050352	0.017197756	0.027671212	0.017392029	0.021417716
Aspergillus versicolor CBS 583.65	UP000184073	1036611	Eukaryota	19088096	13222	0.241026026	0.224996343	0.262312967	0.271664663	0.015925253	0.021242367	0.027953866	0.015274739	0.014559158	0.018443853	0.013273218	0.01277327	0.007195573	0.015322832	0.007756973	0.009736334	0.007907382	0.025160381	0.021060368	0.017622027	0.015632294	0.012567381	0.02394218	0.011360811	0.014735028	0.01561642	0.014381245	0.014997025	0.010128465	0.015890362	0.010538199	0.008876945	0.009799515	0.023924577	0.021503421	0.01689623	0.025244937	0.028765476	0.034582852	0.027423427	0.019241946	0.025648384	0.018702549	0.020689454
Aspergillus wentii DTO 134E9	UP000184383	1073089	Eukaryota	17194174	12389	0.247285796	0.231551571	0.255686316	0.265476318	0.017994526	0.021519697	0.02940963	0.016807198	0.013975755	0.019507607	0.011293841	0.013397183	0.008852707	0.014047117	0.006253496	0.010696251	0.006335501	0.026834497	0.022195279	0.018441716	0.016757646	0.012017056	0.023499508	0.01239236	0.014669832	0.016531172	0.012238993	0.015643249	0.011688338	0.012820356	0.009381204	0.010070919	0.007430181	0.022460138	0.021001495	0.016361579	0.028315124	0.026553586	0.032459346	0.030433123	0.018884892	0.025586624	0.014830876	0.021331434
Penicilliopsis zonata CBS 506.65	UP000184188	1073090	Eukaryota	14352156	9869	0.224818867	0.20943163	0.273283857	0.292465647	0.013812451	0.021820366	0.029122179	0.012178886	0.010463174	0.02368658	0.015638949	0.010254562	0.006543246	0.016980918	0.005535306	0.00838145	0.004128748	0.031192615	0.021296538	0.012798031	0.012411118	0.013344225	0.028303411	0.010906734	0.01007856	0.018848177	0.017685974	0.013034862	0.009166355	0.019049263	0.013303464	0.008975303	0.006656749	0.025531682	0.031810924	0.012604679	0.023254516	0.031855238	0.038405382	0.024242807	0.01485279	0.034956607	0.020786924	0.016958134
Asticcacaulis benevestitus DSM 16100 = ATCC BAA-896	UP000017837	1121022	Bacteria	4351134	4617	0.2033594	0.202130525	0.29179083	0.302719245	0.012896967	0.017495196	0.029464105	0.014056694	0.006095808	0.030738978	0.018326035	0.003570884	0.001869216	0.016229287	0.003016532	0.004316916	0.004183154	0.037527037	0.024554915	0.011203572	0.010274825	0.011180819	0.024225337	0.010168643	0.004802319	0.013094162	0.024531472	0.006243359	0.003276471	0.032362045	0.007767828	0.011938572	0.003104787	0.020121475	0.048911256	0.012446728	0.028596034	0.029392398	0.022397491	0.030690713	0.008964788	0.059148848	0.033547973	0.012686672
Asticcacaulis biprosthecum C19	UP000006512	715226	Bacteria	4517780	4712	0.191210461	0.189119139	0.305851709	0.313818691	0.008858978	0.02016507	0.02813183	0.012241558	0.00436728	0.033833779	0.017633459	0.00316701	0.001063876	0.015253544	0.002293421	0.003510324	0.002522297	0.037760605	0.022953503	0.009287456	0.007657377	0.011231574	0.02592823	0.00866603	0.003559559	0.013459792	0.027027369	0.0041903	0.002896217	0.03246917	0.012506362	0.00972791	0.00205523	0.013000043	0.061147908	0.007570218	0.028492443	0.041990825	0.021914245	0.021558954	0.00743582	0.066169881	0.032590261	0.010650069
Asticcacaulis excentricus (strain ATCC 15261 / DSM 4724 / VKM B-1370 / CB 48)	UP000001492	573065	Bacteria	3767595	3743	0.196036729	0.200004247	0.303182534	0.30077649	0.012279982	0.016274838	0.028026102	0.013446509	0.005330987	0.028417067	0.020406652	0.004065724	0.001575806	0.014194201	0.002248649	0.003664407	0.0034741	0.033103877	0.022556565	0.012143821	0.008588503	0.011958292	0.025772675	0.007898938	0.004075279	0.014906857	0.025857875	0.005759377	0.003257516	0.035217957	0.009037596	0.013072265	0.003959024	0.017104545	0.055435099	0.012070565	0.030452318	0.033271092	0.023960378	0.024008154	0.008910193	0.05757466	0.037359907	0.012616006
Asticcacaulis taihuensis	UP000199150	260084	Bacteria	3543414	3569	0.196745004	0.19545444	0.298199702	0.309600854	0.011778551	0.015131273	0.029505643	0.015675667	0.004781015	0.032256399	0.017094647	0.003372194	0.001183612	0.014991576	0.002649158	0.003679527	0.003654128	0.038392895	0.024759341	0.01096831	0.007660461	0.010431536	0.026413689	0.010706696	0.003653281	0.012730182	0.029499716	0.004670104	0.002168263	0.033827775	0.009870209	0.010030225	0.001794891	0.017864249	0.05998239	0.009200511	0.031314081	0.029736777	0.020915564	0.030237992	0.006993303	0.066343248	0.033722791	0.009773691
Atopobium parvulum (strain ATCC 33793 / DSM 20469 / JCM 10300 / VPI 0546) (Streptococcus parvulus) (Peptostreptococcus parvulus)	UP000000960	521095	Bacteria	1381740	1353	0.252108211	0.284810456	0.243025461	0.220055872	0.02133397	0.018993443	0.029517131	0.019319119	0.012909809	0.01675279	0.008838855	0.02078032	0.006839203	0.008780234	0.003341439	0.007638195	0.004730991	0.01477702	0.023867732	0.042086065	0.012325763	0.00942073	0.023131704	0.010228408	0.015202571	0.003825611	0.003334926	0.016720222	0.003764818	0.014108298	0.000729515	0.018272613	0.005998958	0.013044422	0.014099614	0.040114638	0.024169525	0.023314082	0.041174172	0.035524773	0.0349277	0.012395241	0.010423813	0.037331191
Atopostipes suicloacalis DSM 15692	UP000184128	1121025	Bacteria	1798521	1926	0.34305799	0.296572017	0.204157194	0.156212799	0.053327951	0.011554667	0.011659755	0.038744083	0.022161875	0.009239397	0.010143487	0.015087623	0.008922465	0.005019199	0.00128274	0.014413726	0.013339494	0.014313642	0.025147707	0.052423861	0.031124374	0.004091757	0.006597186	0.014925821	0.01365309	0.00333112	0.00424355	0.012330316	0.009542984	0.004325285	0.002206846	0.01253382	0.010472095	0.004965821	0.004265235	0.014321983	0.070625757	0.011841574	0.01547795	0.046408829	0.021656453	0.009309456	0.009904954	0.023316175
Aureimonas altamirensis	UP000030826	370622	Bacteria	3357620	3519	0.167381955	0.1757206	0.326886009	0.330011437	0.003724969	0.016627889	0.021438451	0.006649369	0.003305921	0.023226329	0.024128756	0.001325049	0.000845244	0.013448844	0.004100236	0.001494812	0.002666181	0.044313637	0.025231325	0.004922248	0.003987656	0.009598786	0.025655734	0.010075018	0.002673329	0.016393794	0.029316371	0.002878832	0.003109353	0.040449284	0.019646999	0.007214056	0.001129374	0.024448626	0.055308058	0.012491914	0.021542096	0.038418376	0.034792585	0.019835526	0.011691345	0.064484223	0.047455156	0.006070386
Aurantimonas manganoxydans (strain ATCC BAA-1229 / DSM 21871 / SI85-9A1)	UP000000321	287752	Bacteria	3702377	3625	0.163873371	0.165809695	0.328691541	0.341625394	0.003058865	0.016201854	0.024517915	0.007116013	0.002268827	0.030619438	0.019434932	0.001449618	0.001114966	0.01361134	0.002705576	0.001623021	0.000820019	0.045810854	0.024537362	0.004449331	0.002545948	0.010001475	0.025956189	0.009644135	0.002180505	0.01402297	0.033773108	0.002123784	0.003250094	0.041816099	0.0214315	0.005794422	0.000919685	0.030780687	0.053878965	0.006211724	0.01797478	0.043670054	0.040209283	0.016934361	0.00781935	0.06835408	0.048023771	0.005355242
Aureimonas ureilytica	UP000078529	401562	Bacteria	4059979	4329	0.163352815	0.177690821	0.323807833	0.335148532	0.004102637	0.015896979	0.024474682	0.007426423	0.00260479	0.022120395	0.025504775	0.001423952	0.000860874	0.014173753	0.00197299	0.001626424	0.000663575	0.041580579	0.02298053	0.006527124	0.004758083	0.008281385	0.024879625	0.011211312	0.002295171	0.019262885	0.027531708	0.003507045	0.004063473	0.047171457	0.015608789	0.007068033	0.001426908	0.037638294	0.046212303	0.011944348	0.021311248	0.036084287	0.037063393	0.019633098	0.006196075	0.060387534	0.053280336	0.007916345
Auraticoccus monumenti	UP000198546	675864	Bacteria	3997704	4049	0.131309872	0.136820035	0.358581076	0.373289018	0.00013883	0.015029627	0.01285788	0.000141831	0.000632613	0.048666184	0.012950183	0.000552317	0.000299422	0.017583343	0.002461413	0.000521549	7.20E-05	0.02716109	0.015603707	0.000169597	0.000420992	0.021561376	0.029753829	0.000328689	0.001364283	0.025879355	0.032122188	0.001382293	0.00301448	0.036994735	0.031611145	0.005966675	0.000299422	0.031222422	0.073770344	0.000538809	0.001482851	0.060657317	0.057139298	0.001351526	0.003479747	0.084209586	0.037288153	0.003057255
Aureimonas jatrophae	UP000198793	1166073	Bacteria	4123143	4295	0.153279816	0.165137604	0.334590151	0.34699243	0.001613116	0.019638974	0.02062416	0.002567015	0.001987108	0.023660485	0.026323544	0.000935709	0.00069778	0.013074459	0.001896157	0.001346082	0.000723974	0.041463693	0.021706119	0.002959198	0.00347653	0.011848433	0.024797742	0.007108769	0.002123899	0.019262798	0.029789888	0.002601213	0.004899739	0.049800671	0.018258694	0.008072854	0.00145959	0.040608749	0.044909663	0.010770112	0.012255168	0.043957947	0.046453656	0.013805709	0.007420914	0.059301827	0.058651342	0.006448825
Microbacterium esteraromaticum	UP000196320	57043	Bacteria	3032817	3202	0.166866975	0.166955672	0.328513722	0.337663631	0.002527353	0.016961459	0.019241517	0.003237584	0.004452296	0.029832661	0.022042873	0.004417675	0.001236474	0.014188789	0.002070352	0.002643087	0.000656815	0.045496316	0.019048627	0.003333534	0.002734092	0.015991074	0.027537764	0.004934027	0.003354307	0.016569744	0.027516992	0.004080365	0.006865894	0.037835122	0.015000905	0.009268611	0.000928839	0.041776012	0.04666058	0.005170441	0.015054321	0.042732549	0.042475362	0.020813323	0.017447146	0.049925861	0.051380944	0.013579454
Microbacterium testaceum (strain StLB037)	UP000008975	979556	Bacteria	3650010	3671	0.14378262	0.152316295	0.337801814	0.366099271	0.001348763	0.017327624	0.015992011	0.001329037	0.001495886	0.031979912	0.026706502	0.00151479	0.000602464	0.013375854	0.001252599	0.001415339	0.000207945	0.041374407	0.015526807	0.000895066	0.001449037	0.017113104	0.024108427	0.001973419	0.000791505	0.025544314	0.027410062	0.002080268	0.004892041	0.043916592	0.016398859	0.008474771	0.00036904	0.055827792	0.037245103	0.0030378	0.008256142	0.052801499	0.045390287	0.011358051	0.00632464	0.063724757	0.061793255	0.006992036
Microbacterium trichothecenolyticum	UP000034098	69370	Bacteria	4120575	4075	0.146703797	0.149900924	0.342011248	0.36138403	0.000813236	0.017379371	0.017346608	0.001335251	0.002176881	0.029344206	0.02715422	0.001676708	0.000594092	0.012787536	0.001918422	0.001201289	0.000271564	0.043491746	0.016379025	0.000732422	0.001038933	0.01696074	0.025445478	0.002574398	0.001295936	0.02114268	0.030220054	0.002728745	0.00422708	0.042926776	0.016141679	0.006675525	0.00032544	0.053662656	0.039479442	0.002806647	0.007635099	0.053998289	0.048350776	0.010176007	0.009784314	0.058547169	0.064555068	0.00618336
Aureobasidium pullulans EXF-150	UP000030706	1043002	Eukaryota	15804320	11844	0.250848851	0.223949087	0.245102188	0.280099874	0.014543703	0.025966329	0.035166882	0.012125922	0.015130448	0.021086538	0.008517948	0.01656836	0.013640903	0.015510854	0.005823214	0.010127081	0.005339164	0.029358475	0.022672133	0.014437402	0.021264403	0.01412837	0.020494858	0.010406311	0.013394322	0.015920493	0.008926448	0.019893687	0.007530106	0.016669536	0.002814322	0.011702995	0.007219745	0.025437481	0.018183758	0.016523562	0.026133754	0.032149828	0.033952012	0.025369145	0.021222452	0.028884865	0.009625568	0.027536359
Austwickia chelonae NBRC 105200	UP000008495	1184607	Bacteria	3124962	3048	0.165941858	0.16859597	0.3273307	0.338131472	0.006389905	0.014378247	0.016929025	0.004340259	0.003250634	0.040436119	0.014313925	0.003335116	0.001853802	0.013102378	0.003678804	0.003187272	0.000761297	0.037052042	0.020051016	0.001731879	0.004813549	0.016958785	0.025220733	0.005883974	0.002889666	0.02158225	0.027697589	0.006044297	0.007795377	0.022711236	0.026011791	0.013158059	0.001538915	0.033709246	0.04621737	0.0035348	0.019763969	0.046753062	0.035728172	0.011374338	0.011994513	0.06384241	0.035139678	0.011830349
Auxenochlorella protothecoides (Green microalga) (Chlorella protothecoides)	UP000028924	3075	Eukaryota	8312208	6999	0.16297927	0.156457339	0.342508549	0.338054842	0.00295886	0.016231752	0.027698422	0.003987006	0.00485809	0.025352975	0.015051972	0.003555989	0.001930352	0.020425401	0.010450828	0.002890824	0.001797537	0.024089235	0.019539842	0.003719204	0.003614616	0.018475145	0.033012863	0.004639867	0.007113425	0.031523661	0.017243251	0.006703397	0.004439738	0.032526113	0.017389819	0.004635524	0.002128671	0.024027351	0.07107381	0.004249019	0.005855475	0.039550511	0.052770566	0.009969869	0.014702742	0.064784784	0.046057398	0.011397548
Avibacterium paragallinarum JF4211	UP000015362	1351754	Bacteria	242166	221	0.305096504	0.269909897	0.225502341	0.199491258	0.053108199	0.016191373	0.00879562	0.03427814	0.01373851	0.019536186	0.010876837	0.010629073	0.003877506	0.013317311	0.001090161	0.011285647	0.005190654	0.019226481	0.021951884	0.043978098	0.041388965	0.008894725	0.011731622	0.011248482	0.012747454	0.004856173	0.006925002	0.011112212	0.005240207	0.013936721	0.002551968	0.017814227	0.008114269	0.010046827	0.00844875	0.017318699	0.047744109	0.010567132	0.015064047	0.040447462	0.024900275	0.020279478	0.020589183	0.018458413
Avibacterium paragallinarum (Haemophilus gallinarum)	UP000033614	728	Bacteria	1912390	2171	0.30186046	0.272822252	0.22531802	0.199999268	0.052269176	0.015528418	0.009151067	0.031667116	0.012293462	0.0182535	0.010360646	0.00985234	0.00420764	0.013120242	0.001386858	0.010431244	0.005611755	0.01889202	0.023802501	0.044654007	0.040993894	0.009657804	0.012156972	0.011559243	0.01317829	0.00582198	0.007522607	0.011637685	0.005635288	0.013834067	0.003131413	0.017991503	0.008644331	0.010134732	0.008849849	0.017613412	0.048241953	0.010470465	0.014988736	0.037054527	0.025330555	0.020420074	0.020399679	0.016891743
Azoarcus communis	UP000244930	41977	Bacteria	4114221	4055	0.180178459	0.183659069	0.316374351	0.31978812	0.004993412	0.019221136	0.025764051	0.006871046	0.003261614	0.028634825	0.014850442	0.002781815	0.001381063	0.017864135	0.002917442	0.004402048	0.000963973	0.038320499	0.02510852	0.00975057	0.004268609	0.014410018	0.028916288	0.008297318	0.00349568	0.01612942	0.025777176	0.004055689	0.003333073	0.04023532	0.010924547	0.012484259	0.001018662	0.030198183	0.060050007	0.010271203	0.024900704	0.036909539	0.033098125	0.018448207	0.020215735	0.050928718	0.040988561	0.00896087
Azoarcus communis SWub3 = DSM 12120	UP000248259	1121029	Bacteria	4508598	4610	0.180881585	0.190320466	0.317230794	0.311567155	0.005164401	0.017527422	0.023363908	0.008253992	0.003786961	0.030237798	0.012375664	0.003764337	0.00133086	0.01649401	0.00270963	0.005217635	0.00113722	0.036382377	0.023843683	0.009472394	0.007000987	0.013533512	0.029282241	0.010013388	0.005427911	0.016086101	0.023849671	0.005314788	0.00434193	0.037327288	0.01311895	0.016098744	0.002355622	0.018684605	0.064644514	0.008948701	0.023439101	0.033898993	0.032970718	0.021609169	0.019469147	0.05393309	0.037161596	0.010873124
Azoarcus indigens	UP000295129	29545	Bacteria	4855710	4840	0.162527416	0.15772091	0.330880139	0.348871535	0.003125021	0.020158797	0.024306339	0.004433601	0.001384573	0.032267173	0.011050639	0.002067284	0.000635755	0.02144328	0.002310712	0.001788021	0.002115475	0.035831476	0.021880091	0.003581603	0.004240218	0.015127747	0.031286047	0.006515095	0.002352725	0.017399535	0.03055947	0.002914339	0.001550154	0.050406259	0.015331633	0.005634676	0.00128263	0.023262811	0.07829729	0.003514259	0.022243998	0.039172123	0.03613607	0.012739806	0.006994536	0.075536793	0.044494173	0.006397088
Azonexus hydrophilus	UP000187526	418702	Bacteria	3331557	3392	0.19059827	0.186106076	0.30585489	0.317440764	0.009211934	0.019817814	0.027325135	0.009406438	0.003124674	0.026501194	0.015348721	0.003112067	0.001047261	0.017150586	0.001824377	0.004049469	0.001554232	0.040996258	0.023896999	0.009983647	0.007324523	0.013732355	0.03026521	0.008640128	0.0037343	0.009573027	0.031730295	0.002868036	0.002479028	0.038025566	0.012748128	0.011231716	0.001748737	0.02169442	0.068517698	0.006680678	0.036429912	0.033967993	0.022874051	0.020688581	0.01299486	0.062946414	0.032103094	0.009928718
Azorhizobium caulinodans (strain ATCC 43989 / DSM 5975 / JCM 20966 / NBRC 14845 / NCIMB 13405 / ORS 571)	UP000000270	438753	Bacteria	4823883	4708	0.156164443	0.167253642	0.327391647	0.349190269	0.002412372	0.015746651	0.026789207	0.007681156	0.001980148	0.031510715	0.019923991	0.001343316	0.00061693	0.015465549	0.00173947	0.001264334	0.000680987	0.041366053	0.022705153	0.004460307	0.002319086	0.010962952	0.027369445	0.008475952	0.001853901	0.022483754	0.02928367	0.002858278	0.001759371	0.044383539	0.017918345	0.005673645	0.000702131	0.042416452	0.049322092	0.007763248	0.015379104	0.035661935	0.03781746	0.016950038	0.006090944	0.071845026	0.051090791	0.006247042
Azospira oryzae (strain ATCC BAA-33 / DSM 13638 / PS) (Dechlorosoma suillum)	UP000005633	640081	Bacteria	3424947	3432	0.175676587	0.164038451	0.310480133	0.349804829	0.005121539	0.021173758	0.031906479	0.006498495	0.001330532	0.03529894	0.00782815	0.002379891	0.000663952	0.018388314	0.001356809	0.002357993	0.000818991	0.037579852	0.021991873	0.006466961	0.004463719	0.015916451	0.036086398	0.005922135	0.00173083	0.027842183	0.019287014	0.00283362	0.001536374	0.036606698	0.021313031	0.006120971	0.001547761	0.021802673	0.080888259	0.004049406	0.02941009	0.038814907	0.031580635	0.012348804	0.005449135	0.0915693	0.018676493	0.007027554
Nitrospirillum amazonense CBAmc	UP000197153	1441467	Bacteria	6448977	6034	0.15964532	0.157417525	0.334601286	0.348335868	0.002795327	0.021142423	0.023305092	0.004498388	0.001922165	0.038683345	0.018688545	0.001387662	0.000419601	0.020048761	0.001874251	0.001715156	0.001128551	0.037225904	0.021614591	0.003551261	0.004142052	0.012790401	0.029622373	0.00806593	0.002231982	0.025939928	0.024800678	0.002528773	0.001606301	0.041479137	0.018966729	0.005372945	0.001398827	0.007705408	0.083602097	0.003419147	0.014874452	0.043795318	0.03135288	0.014487414	0.004039245	0.084525499	0.041091634	0.004685394
Azospirillum brasilense Sp245	UP000007319	1064539	Bacteria	6648234	7541	0.155129942	0.154006185	0.340832669	0.350031204	0.002791887	0.021096864	0.023891909	0.002797753	0.001426854	0.033261675	0.018850539	0.001285613	0.000608286	0.016089788	0.00193406	0.001086611	0.000602871	0.038587784	0.022490776	0.002966521	0.003577063	0.014082626	0.026372433	0.007017848	0.002378541	0.018456146	0.034430414	0.002415093	0.002730066	0.045834868	0.022916757	0.005798569	0.000673717	0.021448839	0.070320171	0.005654169	0.012949987	0.046544685	0.040615704	0.010275425	0.003990859	0.071979871	0.049378989	0.005497585
Azospirillum lipoferum (strain 4B)	UP000005667	862719	Bacteria	5942238	6062	0.157145675	0.157625629	0.33917625	0.346052447	0.002705546	0.018761618	0.024787126	0.004448324	0.001405026	0.035820847	0.016004071	0.001250034	0.000593716	0.016810838	0.002052257	0.001165722	0.00063158	0.040787158	0.02368653	0.002777236	0.00281914	0.010669213	0.026860587	0.009291449	0.001584756	0.017269251	0.035447756	0.001850313	0.001596873	0.045413193	0.021718585	0.005517113	0.000488705	0.016290832	0.078325035	0.005012758	0.015993974	0.044908837	0.03846783	0.013632742	0.005576687	0.074470427	0.046829831	0.004652288
Azospirillum lipoferum	UP000193634	193	Bacteria	6795174	6618	0.149141876	0.149081539	0.344039314	0.357737271	0.002248953	0.020317838	0.023340724	0.002422017	0.001022934	0.034947511	0.017542187	0.000810577	0.000415001	0.016668918	0.002122687	0.000754507	0.000398666	0.03995578	0.022018901	0.002094431	0.002784923	0.013564798	0.025358777	0.00667004	0.001428222	0.017931581	0.035968679	0.001395993	0.001274142	0.046855837	0.023142053	0.00480121	0.000369086	0.023591932	0.074553631	0.004038314	0.010915855	0.047313221	0.042693463	0.010373263	0.00267764	0.079191489	0.050895034	0.0033231
Azotobacter chroococcum NCIMB 8003	UP000068210	1328314	Bacteria	4270209	4353	0.168952855	0.161943362	0.325723401	0.343380383	0.004539122	0.020566909	0.02550367	0.004592515	0.001452856	0.031069205	0.008139648	0.002341572	0.000927355	0.023344056	0.003260496	0.00295489	0.001148656	0.037028164	0.020148194	0.004649421	0.004527179	0.016077667	0.037082962	0.007403385	0.002295906	0.015897817	0.031419071	0.002444143	0.002162423	0.046364241	0.016407159	0.007078108	0.001411406	0.02719258	0.08394109	0.003683426	0.018509867	0.039524997	0.044834808	0.012630295	0.006219602	0.070832364	0.034380284	0.005786134
Beijerinckia indica subsp. indica (strain ATCC 9039 / DSM 1715 / NCIB 8712)	UP000001695	395963	Bacteria	3626646	3774	0.199594336	0.21848176	0.287310093	0.294613811	0.015219848	0.009632867	0.021075672	0.0185138	0.008148024	0.021182382	0.019734763	0.005390931	0.00236665	0.014126275	0.003454431	0.0046026	0.003056543	0.037348558	0.021760602	0.016526013	0.013127832	0.006199943	0.020712526	0.016901567	0.006967595	0.015975091	0.02279627	0.007940395	0.004289914	0.02841882	0.014879864	0.012336192	0.002411319	0.034585675	0.030594384	0.017009931	0.030609274	0.019569321	0.02615309	0.034694867	0.011014309	0.049947803	0.039148569	0.016714617
Babjeviella inositovora NRRL Y-12698	UP000094336	984486	Eukaryota	8315909	6393	0.243781888	0.234208191	0.261998177	0.260011744	0.015072273	0.030531283	0.043051527	0.011803409	0.008472133	0.027311844	0.013698492	0.009979036	0.013185488	0.013589181	0.005507753	0.007562292	0.004287656	0.030110635	0.021592685	0.01930834	0.010230126	0.015983919	0.027718783	0.006839325	0.014587048	0.010378039	0.015772873	0.008784914	0.003502277	0.013243932	0.006582823	0.007721749	0.004314352	0.023977321	0.006480006	0.014651625	0.02488608	0.033541481	0.03866899	0.020876933	0.011322153	0.029253825	0.022029567	0.015717316
Lactobacillus acidophilus (strain ATCC 700396 / NCK56 / N2 / NCFM)	UP000006381	272621	Bacteria	1757382	1859	0.33649713	0.311410951	0.197379966	0.154711952	0.047847878	0.014639959	0.031910535	0.043622844	0.014665565	0.006585933	0.004639856	0.031838838	0.011700359	0.005688006	0.001372496	0.016557015	0.008740274	0.014581918	0.026118397	0.054561843	0.031908828	0.005983332	0.006000403	0.014184167	0.018817195	0.001700256	0.003088116	0.011903502	0.003898982	0.003808506	0.001213737	0.014844809	0.007024654	0.002164583	0.003163228	0.017611993	0.049259637	0.011681581	0.007654568	0.049413275	0.025734303	0.007801377	0.004464027	0.032267316
Bacillus akibai (strain ATCC 43226 / DSM 21942 / JCM 9157 / 1139)	UP000018896	1236973	Bacteria	3936924	4710	0.329025148	0.294923905	0.214316812	0.161734136	0.046545476	0.013977664	0.018527663	0.0302429	0.022698178	0.0059262	0.012225788	0.014450114	0.013367289	0.005464418	0.003627959	0.014254276	0.014790735	0.015781356	0.026259079	0.047089555	0.031123029	0.005625204	0.008811194	0.015745541	0.014329715	0.001991148	0.005660257	0.013136398	0.006467232	0.003954864	0.002170984	0.011107149	0.013418344	0.005243434	0.004505802	0.021457615	0.055528885	0.01229056	0.021685458	0.037715994	0.022799526	0.007551581	0.010300173	0.026521975
Bacillus alcalophilus ATCC 27647 = CGMCC 1.3604	UP000002754	1218173	Bacteria	3203964	3743	0.325752724	0.29491842	0.219481867	0.15984699	0.048454499	0.011575221	0.018095061	0.031540182	0.021363876	0.006497367	0.014054689	0.011067716	0.01004428	0.005742665	0.003774447	0.014205442	0.011564921	0.01625325	0.026342476	0.049211074	0.031772398	0.004443941	0.008638811	0.016638092	0.015491994	0.001899864	0.006497367	0.010733438	0.007462749	0.003672384	0.002952327	0.012894545	0.009568612	0.006524522	0.003972954	0.018902199	0.057601751	0.010851418	0.023713191	0.038707044	0.019677501	0.011076143	0.01343014	0.023301195
Bacillus pumilus (strain SAFR-032)	UP000001355	315750	Bacteria	3226128	3699	0.313739876	0.268449981	0.227519801	0.190290342	0.049036802	0.013664058	0.021043802	0.022822715	0.025600348	0.00822689	0.013818423	0.008120881	0.01073485	0.009021031	0.002827848	0.009812382	0.00752481	0.023633594	0.028303589	0.041995544	0.027173751	0.006892473	0.016043691	0.018018814	0.014171787	0.002072763	0.008986624	0.010664177	0.005999762	0.006232239	0.003698241	0.010293144	0.009745429	0.011184925	0.01313773	0.024209207	0.050867789	0.014773437	0.021984869	0.036879194	0.027467602	0.012049739	0.015283027	0.018746001
Domibacillus aminovorans	UP000076935	29332	Bacteria	3043338	3573	0.308982111	0.271478226	0.234810593	0.184729071	0.05102411	0.013987986	0.015002336	0.026310031	0.024034888	0.006089062	0.018346046	0.007464202	0.006199467	0.00870035	0.002342174	0.009713715	0.01098535	0.019463902	0.028919347	0.045524535	0.021361497	0.005749959	0.0142778	0.015422272	0.012238255	0.002535384	0.013601566	0.007957084	0.006104834	0.008292243	0.006611516	0.013388641	0.007079754	0.00982412	0.011531463	0.022992936	0.058553372	0.014781525	0.016666305	0.037044996	0.026973449	0.011546249	0.019994243	0.017827535
Bacillus anthracis	UP000000594	1392	Bacteria	4331553	5490	0.345790297	0.294377328	0.209197717	0.150634657	0.056097201	0.013113541	0.018266428	0.032913368	0.027512534	0.002566054	0.013215353	0.012231179	0.009534225	0.00574159	0.002483636	0.014354667	0.016956736	0.013260371	0.02790939	0.050208782	0.0300308	0.004812131	0.006833808	0.016324399	0.016171336	0.00108737	0.0073768	0.009028632	0.005375208	0.004737331	0.001336703	0.014026378	0.010690161	0.004161787	0.003325135	0.017960302	0.056888834	0.008808388	0.01848875	0.037598755	0.02924263	0.003969246	0.012798412	0.020690501
Bacillus aquimaris	UP000182062	189382	Bacteria	3590831	4196	0.293277517	0.247254744	0.251434835	0.208032904	0.042027169	0.016132805	0.027093254	0.023875048	0.01597908	0.012323926	0.014788544	0.008444032	0.008268585	0.01094374	0.00932294	0.008355473	0.010629605	0.040125654	0.028043177	0.023356225	0.01296222	0.007443147	0.020413722	0.013954751	0.006011997	0.005006099	0.014836166	0.010697278	0.002705232	0.007216736	0.006433906	0.007471552	0.004142229	0.013603857	0.026794158	0.023573446	0.055772219	0.018715224	0.022497368	0.034168797	0.023290223	0.017432787	0.014910522	0.013642288
Viridibacillus arenosi FSL R5-213	UP000019062	1227360	Bacteria	3665065	4296	0.340104473	0.29705585	0.204422841	0.158416836	0.05405985	0.01228633	0.016681905	0.033820557	0.027015191	0.003714548	0.009181596	0.016683542	0.008620894	0.005563636	0.001984967	0.013852202	0.018215855	0.016552575	0.027136336	0.048112317	0.030407233	0.004401305	0.0073145	0.01517906	0.016200602	0.001661642	0.004581385	0.011228772	0.005877957	0.004871149	0.001208169	0.014200083	0.014121503	0.003869252	0.004135279	0.016957754	0.055115771	0.010800674	0.017179579	0.039452133	0.030890174	0.005839485	0.009209427	0.023996405
Fictibacillus arsenicus	UP000077412	255247	Bacteria	3380022	3937	0.320731344	0.27743133	0.223430794	0.178406531	0.050423636	0.018508459	0.021251933	0.024842146	0.022573522	0.006318598	0.012287494	0.012448144	0.011730101	0.009210295	0.003472167	0.009707333	0.01360287	0.025519361	0.027430295	0.035930535	0.019997799	0.006082505	0.015346942	0.014775348	0.011606729	0.002389334	0.00936562	0.013645473	0.004701449	0.005368012	0.003352345	0.010033071	0.009079823	0.007574507	0.013709378	0.026008411	0.05597005	0.014071506	0.019607269	0.035902133	0.027877629	0.007830127	0.01151531	0.023298665
Bacillus asahii	UP000266016	228899	Bacteria	3535511	4015	0.324115241	0.290763627	0.220500799	0.164620334	0.048657946	0.011242333	0.020264032	0.031287442	0.024843614	0.005501098	0.01388639	0.010783272	0.008802775	0.007778585	0.002872315	0.012364955	0.011428164	0.014992889	0.026375232	0.052614697	0.029648907	0.004125611	0.01023172	0.016648395	0.014088343	0.00210693	0.008480329	0.010822305	0.007664032	0.00552316	0.00284601	0.012510904	0.010399731	0.00531357	0.007017443	0.021029417	0.054383059	0.009880423	0.02066709	0.037599746	0.023981495	0.009105705	0.013787111	0.025265339
Bacillus azotoformans LMG 9581	UP000006315	1131731	Bacteria	3608225	4207	0.331924146	0.289833367	0.214930887	0.163311601	0.051189355	0.012506745	0.021299381	0.035477351	0.023604174	0.007146355	0.010067256	0.013024742	0.011016778	0.007582038	0.004389251	0.012072726	0.016175956	0.019192474	0.026165055	0.048782293	0.026333009	0.004129837	0.010059773	0.015243063	0.014389991	0.002648184	0.008133292	0.010097189	0.005215717	0.00477172	0.003803075	0.009749641	0.011602954	0.004894775	0.006466225	0.02062424	0.054560073	0.01214922	0.019860964	0.038290994	0.024153766	0.011622077	0.009951684	0.020577678
Bacillus badius	UP000031982	1455	Bacteria	3456612	4479	0.292169326	0.259085775	0.248394671	0.200350227	0.043278794	0.014857612	0.025059798	0.022494281	0.019310816	0.009003614	0.013676398	0.008892523	0.00832665	0.013978427	0.003963708	0.006151688	0.008120958	0.021832939	0.027423963	0.040787048	0.021523098	0.006226328	0.018340502	0.015126662	0.007676592	0.003626094	0.016382516	0.01008502	0.003707677	0.011610791	0.009110366	0.007438787	0.005674342	0.008983652	0.022015199	0.020559727	0.051483071	0.015485973	0.026279201	0.031477933	0.019641487	0.020384411	0.018026322	0.024265668
Bacillus bataviensis LMG 21833	UP000006316	1117379	Bacteria	4607313	5206	0.315059776	0.280492122	0.225980957	0.178467146	0.047569157	0.013180591	0.023835368	0.031749453	0.019640656	0.011769547	0.011718758	0.010346783	0.009213781	0.008570444	0.005071161	0.01102984	0.01183922	0.021105745	0.027079401	0.046928425	0.023226542	0.005153206	0.012909061	0.015402968	0.013597327	0.003738907	0.009918977	0.009638983	0.005264553	0.00591375	0.005332272	0.008083384	0.010703614	0.007002474	0.010721846	0.021467133	0.051023511	0.012186284	0.020168739	0.036485922	0.02387053	0.015866587	0.012606927	0.017426093
Brevibacillus borstelensis AK1	UP000012081	1300222	Bacteria	4459507	4951	0.247869327	0.221875198	0.284019512	0.246235963	0.028027022	0.017665056	0.026657356	0.014171601	0.011435633	0.015740393	0.019630755	0.00571008	0.005874898	0.015649575	0.005019866	0.004627668	0.005134901	0.035891164	0.026904246	0.022182397	0.015826502	0.009716151	0.024771038	0.011201525	0.005267428	0.007866833	0.021613945	0.007654252	0.005216301	0.016945914	0.013355587	0.00785876	0.002751441	0.017129568	0.042490585	0.013200188	0.036916395	0.024976219	0.034550425	0.02380568	0.018424561	0.027130954	0.025539962	0.015820447
Brevibacillus brevis (strain 47 / JCM 6285 / NBRC 100599)	UP000001877	358681	Bacteria	5459238	5887	0.273522788	0.247439478	0.260302079	0.218735655	0.03255839	0.016428117	0.023998954	0.019508217	0.016079717	0.012850695	0.018847136	0.008453378	0.00622999	0.012287429	0.00311472	0.00860175	0.006422325	0.029677219	0.028212179	0.030157505	0.023914876	0.007783504	0.018906485	0.014087131	0.012032998	0.005073235	0.013574971	0.010073933	0.00760161	0.01274024	0.006778968	0.012203901	0.007088901	0.015764838	0.026156947	0.013562332	0.0399281	0.018378389	0.030904863	0.031042244	0.023754414	0.016368218	0.020432522	0.019172456
Bacillus cellulosilyticus (strain ATCC 21833 / DSM 2522 / FERM P-1141 / JCM 9156 / N-4)	UP000001401	649639	Bacteria	3738543	4253	0.340815393	0.29056801	0.213246711	0.155369886	0.046051095	0.014952884	0.021077195	0.033221498	0.023316035	0.004100528	0.012292757	0.014493079	0.014259566	0.006432452	0.00469354	0.014814862	0.02290839	0.014801221	0.026448806	0.043673431	0.026828366	0.006348195	0.008271672	0.015949529	0.015295531	0.001516634	0.004944707	0.011881099	0.006106657	0.003387148	0.001907428	0.009766639	0.013934573	0.006390725	0.003745042	0.017214995	0.056336921	0.013458719	0.023021535	0.04003993	0.026960771	0.005808145	0.009442449	0.020560416
Bacillus cereus (strain ATCC 14579 / DSM 31 / JCM 2152 / NBRC 15305 / NCIMB 9373 / NRRL B-3711)	UP000001417	226900	Bacteria	4375518	5240	0.346416127	0.294596206	0.208838816	0.150148851	0.055975772	0.012990005	0.018220014	0.033837365	0.027681065	0.002729505	0.012859049	0.012907729	0.0095351	0.005778516	0.002481306	0.014458631	0.017374629	0.012835052	0.02723129	0.050196571	0.030147973	0.004661619	0.006987287	0.016172714	0.016543641	0.001166262	0.007101788	0.009370548	0.005313657	0.004474442	0.001311616	0.013725004	0.010571777	0.004013696	0.003197107	0.018092486	0.056675118	0.008711654	0.018603969	0.037944307	0.029028334	0.003866285	0.012518289	0.020720518
Bacillus circulans	UP000036045	1397	Bacteria	4303483	4949	0.344540457	0.293628672	0.207745447	0.154085423	0.053180135	0.010607306	0.021679588	0.037166003	0.024307712	0.006994157	0.008536874	0.01363906	0.014272041	0.007598556	0.003293173	0.013864228	0.020065766	0.01631668	0.026208048	0.049149415	0.026217111	0.003381706	0.010226681	0.016331319	0.015317017	0.002548653	0.005139831	0.010788556	0.005781177	0.003937307	0.002322091	0.00768709	0.011933916	0.004383461	0.006916778	0.018516079	0.056540928	0.009346922	0.019168579	0.039759272	0.027432183	0.008055864	0.008571729	0.021312905
Bacillus clausii (strain KSM-K16)	UP000001168	66692	Bacteria	3687783	4082	0.286598208	0.260138951	0.245754699	0.207508142	0.041308559	0.016723869	0.016138151	0.020419585	0.020380538	0.007661514	0.018797473	0.008086159	0.004619849	0.013294166	0.003835638	0.007057086	0.007585858	0.0190643	0.026122199	0.040028928	0.028635904	0.007056272	0.011346655	0.01550281	0.013420258	0.00340123	0.010035298	0.01153864	0.005509814	0.011785943	0.008309057	0.010262263	0.009391822	0.010703179	0.010779647	0.022736425	0.052581998	0.021226574	0.021447845	0.028375585	0.024441514	0.019906269	0.02092558	0.022392315
Bacillus coagulans 36D1	UP000009283	345219	Bacteria	2872272	3275	0.283925756	0.243136792	0.256357685	0.216579767	0.054798083	0.017312079	0.016230009	0.020873719	0.015945913	0.012492898	0.018423394	0.005204591	0.005811427	0.012925308	0.005619245	0.005299637	0.006278305	0.028416877	0.027136358	0.036058215	0.015861311	0.006946765	0.019527399	0.014807442	0.005005097	0.003854092	0.024088596	0.005838584	0.002159963	0.012642257	0.013529011	0.006686693	0.003064473	0.014022001	0.024451027	0.021165126	0.056877622	0.019370728	0.01497769	0.029162628	0.023219598	0.023238398	0.023084861	0.012579589
Bacillus coahuilensis p1.1.43	UP000074108	1150625	Bacteria	2713149	3184	0.328680069	0.287187692	0.217160945	0.166971294	0.044172137	0.013734408	0.021477911	0.027996254	0.021241283	0.008819389	0.012442902	0.012740347	0.012772413	0.007369763	0.00385793	0.013569652	0.015919352	0.016827165	0.026316633	0.044298192	0.027229975	0.006203206	0.00990965	0.01567056	0.014040698	0.003064008	0.004571133	0.013397157	0.007679371	0.003886679	0.002093168	0.010698043	0.016403666	0.005607212	0.005372795	0.021449162	0.057088297	0.013590661	0.022877779	0.036590072	0.022175634	0.009426441	0.010136327	0.020765814
Bacillus cohnii	UP000215224	33932	Bacteria	4023069	4687	0.344332648	0.292117535	0.208090391	0.155459427	0.052379415	0.016320376	0.016681295	0.031591554	0.02307865	0.0042915	0.013708191	0.01443674	0.012537443	0.00590221	0.003337005	0.015265957	0.021301648	0.014054942	0.025561083	0.045849325	0.029822009	0.005122209	0.006660587	0.015429266	0.015310699	0.001378798	0.006785119	0.011381609	0.006764985	0.003265418	0.0020201	0.010399523	0.015034045	0.004525649	0.00323559	0.016256992	0.059027325	0.013028859	0.018142866	0.035028482	0.02650663	0.005839572	0.010813386	0.020458262
Paenibacillus curdlanolyticus YK9	UP000005387	717606	Bacteria	4775743	4803	0.243657894	0.228749888	0.285903072	0.241689145	0.021618803	0.018619786	0.025813281	0.018456455	0.00903914	0.010331971	0.031331371	0.00508589	0.003948224	0.019533814	0.003271655	0.003668676	0.005719114	0.028500711	0.02656649	0.028333611	0.018595915	0.005700268	0.021378832	0.015181031	0.007493145	0.004597781	0.020004963	0.008579299	0.007322903	0.018605338	0.011588367	0.009107613	0.006387516	0.015152762	0.032416269	0.016627771	0.028829887	0.020956054	0.034830434	0.031071297	0.022015824	0.017071907	0.036042227	0.019009897
Bacillus cytotoxicus (strain DSM 22905 / CIP 110041 / 391-98 / NVH 391-98)	UP000002300	315749	Bacteria	3248841	3840	0.343290423	0.292919844	0.210624958	0.153164775	0.055881774	0.010963602	0.018550308	0.032415252	0.030284031	0.003276245	0.010865721	0.01021472	0.008580291	0.005942119	0.002311286	0.012557401	0.014889002	0.013066198	0.028353188	0.052817913	0.031846434	0.004018664	0.007736297	0.018405333	0.016769057	0.001485761	0.007069598	0.008940419	0.006518325	0.006510937	0.001997328	0.013834472	0.009767791	0.004485907	0.004038979	0.018905819	0.057672259	0.008275567	0.018264052	0.037203113	0.030139056	0.004825721	0.013048653	0.020407278
Bacillus daliensis	UP000198778	745820	Bacteria	3130791	3459	0.30825631	0.258093428	0.244931856	0.188718406	0.044057659	0.014399374	0.016397291	0.026310217	0.019634204	0.008232184	0.012543276	0.013237995	0.011995167	0.010095948	0.004012124	0.00967145	0.014001708	0.017928548	0.028271721	0.03867047	0.008726632	0.007758816	0.029101551	0.013775564	0.007503926	0.00392205	0.013940381	0.011541922	0.003220623	0.007153213	0.00732282	0.008134444	0.003130549	0.010531944	0.029147546	0.023183501	0.066832952	0.015410311	0.020900989	0.035778522	0.033572668	0.010570273	0.014924486	0.019977252
Gracilibacillus dipsosauri	UP000245624	178340	Bacteria	3636951	3941	0.336702364	0.288673672	0.212974549	0.161649415	0.045022164	0.011129955	0.022846391	0.035376148	0.023159017	0.009326792	0.010017207	0.011665295	0.01194905	0.00647522	0.003950297	0.013776134	0.018577695	0.019109736	0.02684453	0.044881937	0.029776114	0.004690204	0.010949309	0.017083033	0.017037665	0.002147958	0.004796612	0.011350195	0.007428768	0.003234311	0.002209824	0.009123049	0.015257598	0.005745211	0.005021801	0.016589761	0.052870791	0.010638333	0.023235729	0.042653141	0.02791356	0.008963849	0.008878888	0.019150979
Bacillus filamentosus	UP000036202	1402861	Bacteria	4296774	5042	0.332117305	0.294186988	0.210060152	0.163635555	0.053500138	0.014781555	0.01912365	0.028726668	0.029570091	0.004608807	0.009641419	0.011011284	0.011155113	0.008524302	0.002646869	0.012770744	0.011728334	0.01326437	0.025843109	0.051478854	0.025437456	0.005258829	0.009841104	0.016409753	0.014826938	0.002050608	0.004511757	0.013309753	0.006338942	0.005651915	0.002070158	0.012020879	0.01146232	0.006084099	0.004633942	0.0333257	0.056139327	0.01129964	0.020756037	0.035681421	0.025669258	0.006802545	0.007633401	0.026367456
Bacillus foraminis	UP000295689	279826	Bacteria	4694392	5324	0.297304949	0.260466873	0.243242668	0.198985511	0.041068717	0.015701128	0.026170251	0.027619006	0.017478361	0.013651016	0.009947009	0.010691517	0.008948154	0.012383115	0.009620448	0.008246463	0.011393847	0.025981728	0.026693644	0.036705837	0.014558484	0.005829529	0.02092866	0.014799411	0.010659564	0.005047955	0.010595018	0.011630939	0.003774943	0.006124776	0.006818798	0.006182291	0.006758726	0.009802581	0.025252558	0.024003829	0.050308284	0.017225932	0.02443264	0.033207608	0.023066964	0.019640949	0.011894233	0.018013257
Bacillus freudenreichii	UP000270393	1783501	Bacteria	3547506	3998	0.304867983	0.264903569	0.241298817	0.188929631	0.045770747	0.015249868	0.022825331	0.026195305	0.020312862	0.008651994	0.011715836	0.011376725	0.010349243	0.010799136	0.007976308	0.008476941	0.014060019	0.026528496	0.028059149	0.037241375	0.018409271	0.005638891	0.015507796	0.014387291	0.009700618	0.004411832	0.012805898	0.010925986	0.003989845	0.006207178	0.006369545	0.007204216	0.006784767	0.008308654	0.017182212	0.02165324	0.053095048	0.017093417	0.022569095	0.034574149	0.023627867	0.016657054	0.014187714	0.019080729
Bacillus megaterium (strain ATCC 12872 / QMB1551)	UP000000935	545693	Bacteria	4503975	5606	0.325147897	0.28566877	0.216014076	0.173169256	0.054205452	0.015593559	0.017128203	0.026587181	0.02232095	0.006349724	0.016001199	0.010337535	0.00837327	0.010966979	0.002148103	0.010246949	0.010771152	0.014846219	0.026485271	0.049607513	0.025969061	0.007176328	0.01393569	0.015434366	0.010843755	0.002679633	0.007604616	0.013947013	0.006983831	0.00738148	0.002050855	0.010888382	0.010995621	0.00498493	0.010252943	0.023256124	0.054808253	0.013246965	0.016357551	0.033983315	0.024824738	0.008504488	0.01203004	0.026055651
Bacillus galactosidilyticus	UP000077881	217031	Bacteria	3628756	4048	0.328152954	0.293268547	0.216279904	0.162298595	0.048022533	0.009409893	0.020420345	0.034302873	0.023476783	0.007074368	0.009659567	0.012870604	0.010764911	0.005525894	0.003990648	0.013503883	0.014454628	0.018435355	0.027082172	0.048922021	0.030511468	0.003487993	0.010048132	0.017428392	0.015257387	0.003487993	0.006090554	0.011776835	0.006638679	0.00469916	0.003868291	0.009151952	0.012302638	0.005984732	0.005456448	0.019204218	0.055244887	0.009443789	0.020824618	0.041905524	0.021759655	0.011239457	0.01111214	0.022659142
Bacillus subtilis (strain 168)	UP000001570	224308	Bacteria	3707217	4260	0.300587745	0.257272504	0.240466096	0.201673654	0.049436815	0.017119311	0.021018192	0.022269266	0.022249844	0.0085811	0.014479595	0.008713005	0.010717474	0.01411544	0.00381634	0.006617902	0.009411372	0.026961195	0.027020269	0.037067698	0.019595562	0.007384245	0.018629338	0.015231372	0.006965063	0.003243403	0.015859336	0.010452855	0.004022694	0.008427346	0.006363803	0.007414187	0.004931462	0.010870418	0.023226587	0.023138381	0.049169768	0.018588877	0.023152947	0.033070899	0.021642111	0.015864191	0.02013532	0.018939274
Sporosarcina globispora (Bacillus globisporus)	UP000037109	1459	Bacteria	4401882	5125	0.31391345	0.271085902	0.231362494	0.183638155	0.046791629	0.013805902	0.024857712	0.030308648	0.020897298	0.008957445	0.008491955	0.012731799	0.011440286	0.012148403	0.006980306	0.008571014	0.014680315	0.022263099	0.027266265	0.041134187	0.015720341	0.004927515	0.019312043	0.015156028	0.010839852	0.003445171	0.0097085	0.012722939	0.003430178	0.006563205	0.004590836	0.00672064	0.007488051	0.007169773	0.020124435	0.024754118	0.05455911	0.013636881	0.021718551	0.037227615	0.027000465	0.014555593	0.009932725	0.021130384
Bacillus gobiensis	UP000067625	1441095	Bacteria	3641418	4231	0.313250223	0.272717386	0.228696898	0.185335493	0.048583546	0.015325349	0.021617952	0.028605065	0.018587814	0.009232118	0.01387454	0.010804857	0.011269511	0.012294386	0.005116963	0.008006222	0.013699059	0.023874491	0.025562569	0.040884622	0.022211951	0.006170673	0.014118401	0.015067482	0.009083824	0.003525275	0.012127144	0.011723455	0.005787581	0.005522299	0.005100486	0.007212026	0.007724463	0.009000615	0.015204242	0.023992302	0.052629498	0.014962029	0.021675622	0.035258517	0.023815997	0.013277245	0.01330608	0.019551724
Bacillus halodurans (strain ATCC BAA-125 / DSM 18197 / FERM 7344 / JCM 9153 / C-125)	UP000001258	272558	Bacteria	3517914	4006	0.291834877	0.264552516	0.245841428	0.197771179	0.036945758	0.016073162	0.020912677	0.020012144	0.017984237	0.009606545	0.020622733	0.007180392	0.005929366	0.009544292	0.003408554	0.008485995	0.006683222	0.023542645	0.026888093	0.038948934	0.028161291	0.007739814	0.012733683	0.016302559	0.013102083	0.003042712	0.011227676	0.010821754	0.010617087	0.008580653	0.007456692	0.011583285	0.011407613	0.013809888	0.008044256	0.0220554	0.049538732	0.016252245	0.028630319	0.034461616	0.020122152	0.015605839	0.019523502	0.018641729
Bacillus hemicellulosilyticus JCM 9152	UP000018895	1236971	Bacteria	3771531	4345	0.318598734	0.294241516	0.224994306	0.162165444	0.036306741	0.011146402	0.02288381	0.031422783	0.021779749	0.00527372	0.016444781	0.010637325	0.009421108	0.006325283	0.003721035	0.014000415	0.014429154	0.014921527	0.027703339	0.047514391	0.030757006	0.005276107	0.01059278	0.018252004	0.013657584	0.001816769	0.006849473	0.012267962	0.009405199	0.004329542	0.002921625	0.013414977	0.012294212	0.006376986	0.004658851	0.018537565	0.053187419	0.010834592	0.025450672	0.041792047	0.022206101	0.007507296	0.012835901	0.022774836
Bacillus horneckiae	UP000233343	549687	Bacteria	4487539	5301	0.331728593	0.284731564	0.217930362	0.16560948	0.048983311	0.012289449	0.022356729	0.034831359	0.022527871	0.006030741	0.009282435	0.013674627	0.012978696	0.010304606	0.004973807	0.010547948	0.01853746	0.017866932	0.027428141	0.046674903	0.024507366	0.003979046	0.01198126	0.016699692	0.012767442	0.002098492	0.008179373	0.011588837	0.004379491	0.005622274	0.002925454	0.007278873	0.010605441	0.006201215	0.009398089	0.020127206	0.054961908	0.011263267	0.020939461	0.038938092	0.027935549	0.009569231	0.011259256	0.020871941
Bacillus indicus	UP000028549	246786	Bacteria	3270755	3781	0.295409775	0.252601311	0.244027755	0.207961159	0.046959829	0.017870197	0.022235247	0.020388883	0.021058454	0.008613613	0.014325142	0.008038516	0.012110973	0.013970178	0.006027052	0.006201324	0.008818153	0.027123112	0.027929348	0.035895404	0.010197652	0.008022923	0.024772277	0.013094232	0.006049983	0.003589082	0.014737891	0.011902764	0.002036228	0.00910616	0.005750969	0.005695936	0.00376794	0.012221039	0.027813779	0.034403087	0.052883235	0.019824793	0.024199932	0.031461563	0.027984382	0.017133669	0.014414112	0.018976364
Bacillus infantis NRRL B-14911	UP000017805	1367477	Bacteria	4166352	5066	0.284662458	0.246195233	0.256367921	0.212774389	0.037182888	0.013251881	0.029039793	0.02463162	0.018077685	0.011427263	0.009059724	0.009331185	0.008403035	0.017279145	0.012873852	0.005488254	0.011811772	0.033599897	0.02754712	0.028257094	0.00900212	0.005198793	0.025457523	0.014256357	0.006715947	0.004478018	0.014522057	0.011611597	0.00158556	0.00847288	0.007266069	0.00450394	0.003922136	0.012835689	0.035519562	0.026583688	0.05110874	0.017338189	0.027748016	0.033044736	0.025942839	0.022536262	0.012896894	0.01906272
Psychrobacillus insolitus	UP000248646	1461	Bacteria	2767530	3267	0.341383472	0.293692932	0.207854296	0.1570693	0.053257048	0.011801536	0.014590675	0.032627395	0.025831782	0.004183166	0.01061889	0.016123455	0.010458457	0.004985328	0.002084537	0.013974962	0.018890914	0.015709366	0.027178114	0.048078768	0.029967252	0.00414089	0.006883417	0.015654082	0.016883341	0.001788604	0.004708907	0.01082485	0.006652524	0.003866637	0.001589148	0.012747871	0.013835125	0.004175578	0.004528963	0.018535361	0.060126373	0.011210755	0.016243779	0.038659869	0.032085393	0.005372317	0.010084476	0.022279506
Alteribacillus iranensis	UP000199516	930128	Bacteria	2812384	3218	0.31185784	0.267547746	0.235122231	0.185472183	0.044422399	0.015099391	0.016781606	0.024422506	0.02006603	0.009344449	0.014818845	0.01153442	0.010868788	0.008315066	0.003660976	0.011057597	0.016245046	0.018891573	0.027969343	0.037052445	0.024711586	0.007435024	0.012041111	0.015406606	0.011153602	0.004015126	0.009710333	0.013547317	0.007401955	0.00610376	0.005217317	0.011226139	0.008232929	0.01097546	0.010118886	0.019077182	0.058762287	0.01778432	0.023619267	0.034549925	0.022533348	0.012693943	0.014263085	0.023125377
Geobacillus kaustophilus (strain HTA426)	UP000001172	235909	Bacteria	3028557	3516	0.245014045	0.226600655	0.286947876	0.241437424	0.038787779	0.019132874	0.01732112	0.011769962	0.008975562	0.009934434	0.027566594	0.003134166	0.003159921	0.012874448	0.002354587	0.003028175	0.002894448	0.03271459	0.025691443	0.027948954	0.022129351	0.007777962	0.014268181	0.01522111	0.006614041	0.003594781	0.028415513	0.00406035	0.005647244	0.026183757	0.016073992	0.007129138	0.003101477	0.01796301	0.020195757	0.018866411	0.044369645	0.023211054	0.029548726	0.025236771	0.009359903	0.030165851	0.040336041	0.012070105
Bacillus kochii	UP000215137	859143	Bacteria	3785031	4424	0.33504534	0.291307257	0.213725594	0.159921808	0.048721662	0.01124535	0.019963113	0.032956137	0.024618028	0.006226633	0.010088953	0.013031069	0.013714287	0.00605781	0.004398115	0.014868306	0.017209634	0.017250849	0.027581544	0.047532768	0.030840699	0.004180943	0.008309575	0.017707385	0.014440304	0.002583863	0.005719372	0.011755782	0.004852272	0.004237218	0.002080564	0.009337572	0.012027643	0.006523064	0.004713568	0.01810289	0.05556969	0.010182479	0.020591641	0.039163748	0.026528977	0.009296357	0.011010742	0.022443938
Bacillus koreensis	UP000037558	284581	Bacteria	3730084	4402	0.31444627	0.275617654	0.226218498	0.183717578	0.046002878	0.01739243	0.021879476	0.023586146	0.021369566	0.006919171	0.020393982	0.007527203	0.006292642	0.01022876	0.001833745	0.009952089	0.006907911	0.017718966	0.02685713	0.04853795	0.025263058	0.008000116	0.014772909	0.015238584	0.013778022	0.002595393	0.00829448	0.011160109	0.008357214	0.008369278	0.002076636	0.013975069	0.014683635	0.008144081	0.007967945	0.024577816	0.048987539	0.015307752	0.023331996	0.035302813	0.025558227	0.009221808	0.016161891	0.018698572
Bacillus krulwichiae	UP000193006	199441	Bacteria	3704355	4515	0.325586236	0.290294262	0.220397883	0.16372162	0.043912098	0.012902651	0.021091121	0.029601915	0.023285025	0.005472208	0.012988496	0.012717194	0.011937301	0.006374389	0.004047668	0.013450115	0.01370522	0.016683066	0.026664561	0.047179064	0.030508955	0.00534668	0.008894666	0.015698279	0.014341768	0.001841616	0.00665622	0.012445082	0.007385091	0.004341647	0.002569678	0.012194836	0.012863778	0.006110375	0.004713371	0.021221508	0.055399928	0.011840118	0.022863899	0.037660807	0.024768684	0.007819985	0.01154614	0.024891783
Sporolactobacillus laevolacticus DSM 442	UP000018296	1395513	Bacteria	2973407	3497	0.29254037	0.270408168	0.235550152	0.201501309	0.043062838	0.014831511	0.022514637	0.027994225	0.018266973	0.011504006	0.013823574	0.009973434	0.008122018	0.011631133	0.003564607	0.010204483	0.008775815	0.025710979	0.026452555	0.040651456	0.020336322	0.006627768	0.019000477	0.016176436	0.00960416	0.003593867	0.013920432	0.009685885	0.006916327	0.00908758	0.00609	0.011065114	0.0076125	0.012135606	0.02105671	0.02396752	0.044793181	0.016032157	0.017040095	0.037121153	0.024462913	0.013985005	0.017969334	0.018403181
Paenibacillus larvae subsp. larvae DSM 25430	UP000029431	697284	Bacteria	3036585	3693	0.285196364	0.25834416	0.250605532	0.205853944	0.041499909	0.015540484	0.022475906	0.022253617	0.014265038	0.014328267	0.01278311	0.010749905	0.008831302	0.010817086	0.006686459	0.008661375	0.012574652	0.023161545	0.028257401	0.035161209	0.018162508	0.006219157	0.021269617	0.0162034	0.005649109	0.007255519	0.014563399	0.012042146	0.003936	0.008723616	0.011802074	0.010306314	0.005960314	0.009267977	0.028440172	0.022802918	0.047610391	0.016702315	0.024011184	0.032270462	0.017815737	0.022066894	0.013291905	0.019682966
Brevibacillus laterosporus LMG 15441	UP000005850	1042163	Bacteria	4309878	4532	0.305856292	0.275813208	0.231034204	0.187296296	0.040336205	0.012722875	0.022480466	0.026355521	0.02016671	0.011795006	0.01220569	0.01245767	0.007942226	0.010449491	0.003074567	0.010629775	0.011934917	0.0207361	0.027930044	0.040160097	0.027327939	0.00561246	0.017845993	0.017206299	0.013780214	0.00414374	0.007694423	0.012724963	0.007720177	0.007944314	0.004221004	0.013927782	0.015596276	0.006888367	0.01308205	0.017422779	0.044114504	0.01246115	0.027130253	0.036532846	0.022936396	0.012162534	0.011776212	0.025697729
Bacillus lehensis G1	UP000027142	1246626	Bacteria	3512475	4016	0.312560801	0.285379113	0.223143795	0.178916291	0.04039801	0.013732197	0.017062328	0.025675912	0.024517755	0.008673371	0.015531783	0.010506267	0.007907245	0.007526317	0.002566566	0.012486068	0.011327056	0.013501591	0.026471078	0.046014562	0.030355519	0.006923323	0.010883779	0.016677983	0.015038114	0.002417953	0.006431363	0.012066705	0.010033096	0.005670361	0.003607713	0.012569769	0.012823436	0.00770824	0.005671215	0.02354152	0.053402515	0.014271134	0.021261077	0.037078129	0.027160336	0.010556659	0.013811629	0.023131553
Bacillus lentus	UP000249134	1467	Bacteria	3662448	4072	0.335356297	0.293189965	0.214198809	0.157254929	0.04996658	0.010474961	0.019117541	0.035912865	0.024511474	0.005246491	0.010492982	0.013617941	0.011863377	0.006213057	0.004130025	0.013925112	0.020052162	0.017150005	0.02837856	0.047265927	0.027808449	0.003808928	0.008572135	0.016651977	0.015506022	0.00245082	0.006265481	0.01078459	0.005991894	0.004170162	0.002780108	0.009089822	0.012398265	0.005778103	0.005196524	0.02049367	0.055479286	0.010107174	0.018806274	0.04124864	0.026964751	0.007546592	0.011183503	0.022215469
Mycobacterium leprae (strain TN)	UP000000806	272631	Bacteria	1619976	1603	0.193925712	0.204853035	0.31192993	0.289291323	0.008951984	0.018533608	0.017746559	0.007937155	0.007600113	0.029185618	0.013720574	0.010311264	0.002077809	0.012894635	0.003500052	0.006122313	0.004674143	0.03203566	0.019702144	0.011552023	0.010609416	0.014087246	0.02206329	0.008122343	0.008990874	0.012861302	0.024857776	0.006827879	0.008820501	0.022455888	0.019850294	0.012615002	0.008511237	0.014659476	0.040006148	0.008496422	0.021385502	0.037344998	0.029322657	0.021437355	0.017772486	0.04176173	0.036178314	0.02122624
Bacillus licheniformis (strain ATCC 14580 / DSM 13 / JCM 2505 / NBRC 12200 / NCIMB 9375 / NRRL NRS-1264 / Gibson 46)	UP000000606	279010	Bacteria	3615564	4164	0.287467184	0.240487238	0.252986256	0.219059322	0.049042141	0.019172942	0.021609907	0.01865684	0.017051282	0.009788514	0.019484927	0.005745991	0.009558675	0.015919508	0.006375769	0.003733028	0.007085202	0.034938118	0.026517854	0.029291696	0.016514436	0.008427731	0.01921277	0.013344806	0.004133795	0.004492245	0.0195065	0.009242541	0.003133951	0.011221486	0.008484154	0.00503158	0.003025254	0.014921323	0.025742042	0.022440482	0.051881532	0.022206494	0.021840576	0.029154787	0.018417044	0.021823981	0.024220288	0.015729496
Bacillus litoralis	UP000078534	152268	Bacteria	4535826	4919	0.339121033	0.297980566	0.206641304	0.156257096	0.048503183	0.012580509	0.021233619	0.03574145	0.026963336	0.005610665	0.008186161	0.014081889	0.011620816	0.006331592	0.003339414	0.01407263	0.017447759	0.017370375	0.025751649	0.048060706	0.027610848	0.004285879	0.009253	0.016457642	0.016658046	0.001781814	0.004440647	0.012242533	0.006164919	0.003330816	0.001905496	0.010051973	0.013618247	0.004795157	0.004357971	0.021701891	0.054223641	0.010400531	0.019980264	0.040538592	0.028479267	0.006051819	0.007806516	0.021490242
Fictibacillus macauensis ZFHKF-1	UP000004080	1196324	Bacteria	3201905	3850	0.307996646	0.279994253	0.225361777	0.186647324	0.047903569	0.01316793	0.018724058	0.024560335	0.021132026	0.008056854	0.020948383	0.007051504	0.004892766	0.008935716	0.001524422	0.01216258	0.008034367	0.014469357	0.027604494	0.046327615	0.031540631	0.006930637	0.009875479	0.018065381	0.014086143	0.002952337	0.009051898	0.010352388	0.007623045	0.011292151	0.003407696	0.014082396	0.012376205	0.010359883	0.007104911	0.023899784	0.050542027	0.011488911	0.018837429	0.035089807	0.024746789	0.012364962	0.018856168	0.021263199
Paenibacillus macerans (Bacillus macerans)	UP000029278	44252	Bacteria	6129873	6551	0.238722277	0.220541799	0.292388161	0.248347763	0.029855282	0.020994572	0.023037356	0.015734428	0.005122131	0.016737712	0.024460062	0.004453112	0.004980203	0.017716036	0.0038115	0.00430629	0.005374176	0.035259312	0.025940028	0.022695261	0.01508939	0.007203089	0.021226551	0.012364373	0.002947208	0.008223992	0.025248496	0.005885606	0.003058792	0.017655839	0.018830905	0.005967826	0.00345717	0.012547411	0.044032418	0.012841545	0.037331461	0.024882909	0.030850246	0.02539434	0.008366409	0.034241835	0.034530585	0.011737932
Anaerobacillus macyae	UP000035996	157733	Bacteria	3476727	3973	0.313800685	0.282842824	0.224495689	0.178860802	0.041395866	0.015964166	0.021740293	0.027050465	0.022112195	0.006158384	0.014430826	0.01231159	0.0106376	0.007954039	0.003503298	0.012713693	0.011157055	0.018764216	0.027448253	0.043726508	0.021849016	0.006791738	0.01378798	0.014401488	0.014782019	0.002160655	0.005984944	0.013434198	0.008315587	0.005325703	0.002529105	0.011360695	0.015793316	0.009571079	0.006327508	0.032077611	0.054468517	0.012981186	0.02274555	0.039646805	0.025889889	0.007161914	0.012186472	0.023625689
Bacillus manliponensis	UP000027822	574376	Bacteria	3678575	4374	0.339334117	0.293213269	0.214107909	0.153344705	0.051517116	0.013461374	0.019806308	0.029556956	0.029934553	0.00279487	0.012561013	0.009663384	0.008259832	0.006161437	0.002692112	0.013567395	0.014098314	0.012994067	0.02853671	0.051585622	0.029273962	0.005102045	0.008683915	0.017440414	0.016995127	0.00115318	0.006826921	0.008070626	0.005846637	0.00575448	0.001851286	0.014836381	0.010693417	0.004133994	0.00395539	0.020130079	0.057230819	0.009558994	0.020739291	0.03665056	0.031082839	0.004091586	0.013197953	0.018890452
Bacillus marisflavi	UP000037405	189381	Bacteria	3626675	4143	0.271511583	0.232575633	0.26213936	0.233773424	0.031534714	0.015587026	0.031337839	0.019627923	0.01251975	0.017348146	0.018599707	0.005179958	0.005362771	0.011559364	0.010429402	0.006915435	0.005817734	0.050449586	0.028737933	0.015824434	0.012704216	0.008339882	0.020663584	0.014305685	0.006442273	0.007544111	0.014587762	0.009253944	0.003827478	0.008883356	0.008345672	0.008130599	0.005687035	0.022711744	0.024997312	0.02429336	0.048548669	0.020029945	0.028173779	0.03498085	0.019479853	0.026094186	0.014137763	0.011043188
Lysinibacillus massiliensis 4400831 = CIP 108448 = CCUG 49529	UP000030595	1211035	Bacteria	3078778	3499	0.345138558	0.298488556	0.202365679	0.154007207	0.052733996	0.0125662	0.016162807	0.036349994	0.026407924	0.004327427	0.008927693	0.01513089	0.010481902	0.005632183	0.002245078	0.013093365	0.01865344	0.016436621	0.025619613	0.050229721	0.028896609	0.004168595	0.007569343	0.015374496	0.016643199	0.001873822	0.004519389	0.011186413	0.007222447	0.003672612	0.001560056	0.012784472	0.012855605	0.003420236	0.003425108	0.017587418	0.060413449	0.010006382	0.017194724	0.039946601	0.030004531	0.006402954	0.008677265	0.02140522
Bacillus mesonae	UP000282892	1193713	Bacteria	4838775	5368	0.311035128	0.276077313	0.230269231	0.182618328	0.047229102	0.01404529	0.023931677	0.030619527	0.019676674	0.0118313	0.011535564	0.010568997	0.009009718	0.009926686	0.004760296	0.009466032	0.011266488	0.021031356	0.026516422	0.047141064	0.021606088	0.005028132	0.014701862	0.015092456	0.012696809	0.003073919	0.012017918	0.009499512	0.004943193	0.006521072	0.00595812	0.007993552	0.009295535	0.006388394	0.01409861	0.020146008	0.050069284	0.014220748	0.020646341	0.034341956	0.023030829	0.016947471	0.013887813	0.018406312
Bacillus methanolicus (strain MGA3 / ATCC 53907)	UP000027602	796606	Bacteria	2760402	3271	0.326664377	0.2802081	0.219669454	0.173458069	0.057825273	0.014481586	0.019512375	0.030024975	0.021293638	0.00705332	0.010485429	0.011370083	0.011020134	0.00933125	0.004903634	0.008481373	0.014527232	0.020248138	0.025547366	0.046651901	0.023041209	0.005061219	0.011967822	0.015691193	0.010729959	0.002633312	0.011632001	0.012189529	0.00586871	0.00682944	0.005685042	0.008124904	0.007507602	0.007041366	0.009971374	0.025398475	0.059040314	0.013195904	0.016914928	0.034975341	0.025802764	0.01181567	0.010949492	0.019621055
Paenibacillus mucilaginosus 3016	UP000007523	1116391	Bacteria	6928497	7018	0.209361136	0.195661483	0.3141449	0.280832481	0.01263694	0.018881151	0.031948921	0.010925746	0.005213685	0.019428456	0.025794772	0.003192467	0.003786969	0.017699077	0.005321067	0.00335917	0.002819659	0.037586074	0.025657513	0.014198317	0.005938517	0.010222563	0.030664226	0.01075861	0.002389696	0.009749734	0.027798237	0.006206541	0.002448583	0.019282537	0.022192259	0.00636545	0.001686946	0.027183385	0.055810806	0.011195502	0.025457469	0.026805381	0.04370082	0.021096783	0.011041789	0.03668891	0.035026644	0.011072964
Bacillus nealsonii	UP000233375	115979	Bacteria	3733997	4253	0.349398245	0.294544425	0.204363581	0.151693748	0.061410789	0.010079131	0.016319434	0.03779212	0.027498471	0.005824123	0.007459923	0.012949815	0.012952225	0.009829261	0.003323823	0.012026665	0.020551946	0.014135689	0.02641142	0.051305948	0.026618707	0.002748562	0.009760166	0.016815959	0.015349684	0.002286585	0.004347403	0.011178234	0.00475796	0.004311249	0.002234361	0.007310483	0.010336231	0.003083595	0.007551514	0.019548452	0.057571962	0.008408783	0.016009307	0.039268839	0.031618502	0.007533839	0.007904224	0.020558373
Salipaludibacillus neizhouensis	UP000281498	885475	Bacteria	4257031	4767	0.33006572	0.289734089	0.217745889	0.162454302	0.048029097	0.013783709	0.01796343	0.032788722	0.021680148	0.006797069	0.011823165	0.014327756	0.012557488	0.005914754	0.003935182	0.015011339	0.018928903	0.016287595	0.027538524	0.043744371	0.02559137	0.006088821	0.009908428	0.015040233	0.012858405	0.002780843	0.006503199	0.012698433	0.007256549	0.003393954	0.003209316	0.008811172	0.011034578	0.006259364	0.007068388	0.019742155	0.057415324	0.013279831	0.020784443	0.040233433	0.024666771	0.008214975	0.00968644	0.021173451
Lysinibacillus odysseyi 34hs-1 = NBRC 100172	UP000030437	1220589	Bacteria	3477306	4109	0.308364866	0.270435216	0.235565119	0.185634799	0.041682591	0.013482093	0.022853214	0.027399872	0.027837283	0.005211834	0.012929075	0.009434963	0.005860617	0.009452218	0.00303772	0.008579122	0.012569311	0.023230233	0.028165988	0.042092395	0.019290083	0.005158344	0.019142554	0.015586325	0.01019504	0.002708152	0.012635742	0.009409944	0.003923758	0.008193475	0.006439518	0.012879898	0.009518649	0.007140066	0.018863025	0.020124356	0.051595515	0.013799583	0.026178227	0.035438916	0.029891475	0.013684838	0.01385825	0.019708513
Bacillus okhensis	UP000030832	333138	Bacteria	3771131	4332	0.322098596	0.290440189	0.222660523	0.164800692	0.042963141	0.012770568	0.02025487	0.029506034	0.022944542	0.006646614	0.013889077	0.010925745	0.010869263	0.006390455	0.004169348	0.013442787	0.013635304	0.016791153	0.02741778	0.046986113	0.029512399	0.005442189	0.008941705	0.016359183	0.015170668	0.002229062	0.006129523	0.012027547	0.007502599	0.004369025	0.002737403	0.01181912	0.012624987	0.005934619	0.004896458	0.021793416	0.053963665	0.011944017	0.023145809	0.038497062	0.024353417	0.009177976	0.011247137	0.023530048
Bacillus oleivorans	UP000219546	1448271	Bacteria	3812632	4443	0.318937679	0.282503006	0.22306008	0.175499235	0.046311327	0.012965063	0.019743846	0.030157915	0.019526673	0.010356628	0.010846054	0.012455179	0.012265546	0.008059789	0.004330868	0.011241056	0.014046206	0.020034197	0.025287262	0.045887997	0.024132154	0.005208214	0.0140226	0.015486943	0.013435604	0.003229266	0.009059885	0.012292299	0.005222378	0.004891111	0.005708656	0.007606558	0.010269286	0.007752914	0.011560521	0.02037648	0.055443603	0.013157843	0.020448871	0.036482681	0.02386777	0.01322866	0.011292202	0.021051605
Virgibacillus pantothenticus	UP000036780	1473	Bacteria	3383755	3923	0.332627211	0.288616442	0.215730819	0.163025528	0.04955058	0.012396511	0.019492011	0.032069389	0.022696201	0.007918269	0.013000289	0.011868094	0.009281868	0.007050283	0.003472832	0.012288345	0.018178949	0.015832105	0.027674488	0.047897948	0.030203972	0.004587294	0.011892919	0.017349973	0.015222121	0.002463875	0.006583929	0.010791756	0.007392512	0.004685707	0.003493224	0.010194184	0.011657969	0.004772595	0.007210758	0.015532433	0.054368391	0.011363616	0.018013154	0.039181735	0.027564549	0.00823656	0.010541733	0.025223912
Sporosarcina pasteurii (Bacillus pasteurii)	UP000254519	1474	Bacteria	2792592	3142	0.320761142	0.282068415	0.226159783	0.17101066	0.046377344	0.012824645	0.015710136	0.028888216	0.024224806	0.004976022	0.016273054	0.011134817	0.009927336	0.005470187	0.003132574	0.012275692	0.011718146	0.017937099	0.028222168	0.049874095	0.027473401	0.004807362	0.007456514	0.016159181	0.014788412	0.002296791	0.009357973	0.009945599	0.007558569	0.005080227	0.003266857	0.013105029	0.011005904	0.007572535	0.005743052	0.018718094	0.059485596	0.01472503	0.018404407	0.03629961	0.030640351	0.008373941	0.018376476	0.0177158
Bacillus persicus	UP000198553	930146	Bacteria	3821323	4551	0.313584624	0.279490322	0.229474267	0.177450787	0.043094291	0.014614156	0.024408741	0.02894647	0.019017637	0.010767292	0.011932342	0.012027336	0.009950815	0.007727485	0.005367552	0.012236951	0.010800265	0.021054904	0.026703513	0.044152571	0.02381601	0.005103767	0.012726052	0.015262627	0.014963514	0.003022536	0.007378127	0.011315274	0.006486283	0.005056663	0.00455343	0.009547287	0.014694233	0.008221297	0.007317676	0.022960279	0.053046677	0.014176869	0.024780866	0.035901442	0.022774217	0.012450491	0.012979631	0.021228406
Paenibacillus polymyxa (strain SC2) (Bacillus polymyxa)	UP000006868	886882	Bacteria	5122470	5377	0.279260005	0.262821842	0.254094802	0.203823351	0.032480424	0.015246356	0.023225319	0.024579939	0.016482088	0.012877381	0.015599506	0.010257161	0.007060656	0.012277671	0.003086402	0.010866242	0.010056867	0.020500266	0.027456676	0.037180306	0.021058396	0.006373097	0.020814763	0.016491458	0.00965218	0.005473531	0.012131257	0.011810904	0.006414093	0.009872971	0.007856561	0.014710481	0.008543535	0.00892421	0.029292704	0.015213559	0.040632156	0.015946213	0.027639986	0.035314995	0.021540975	0.01642118	0.016067444	0.022401888
Paenibacillus popilliae ATCC 14706	UP000029453	1212764	Bacteria	2979045	3844	0.249531645	0.225186259	0.286927186	0.238354909	0.021626723	0.01694847	0.031426379	0.018853007	0.009232626	0.013850449	0.024280586	0.005314777	0.005275498	0.014967388	0.003917848	0.00550513	0.008278846	0.02969608	0.029258973	0.026919343	0.016556685	0.007157878	0.023845494	0.01581038	0.005833464	0.005396357	0.022421371	0.006965511	0.005514195	0.019346515	0.016007783	0.008038135	0.005509159	0.014250291	0.035114595	0.01331464	0.034871869	0.02083006	0.035239482	0.030718346	0.014313742	0.025417669	0.031261205	0.013093066
Bacillus pseudalcaliphilus	UP000035915	79884	Bacteria	3463685	4019	0.322787792	0.294298721	0.219688571	0.163224916	0.043234006	0.011163841	0.02029049	0.030355183	0.02095916	0.007237571	0.014702074	0.010425879	0.010425879	0.006063068	0.004285723	0.014486402	0.014243013	0.016335638	0.026476552	0.047203583	0.03252836	0.005401327	0.010488242	0.01760022	0.013781354	0.002524835	0.006299528	0.011916527	0.007185602	0.003936663	0.00261145	0.012553149	0.011383843	0.006574964	0.004231155	0.01766778	0.052941844	0.012029127	0.025884104	0.038074335	0.021374913	0.010929113	0.011745895	0.023631241
Bacillus pseudofirmus (strain OF4)	UP000001544	398511	Bacteria	3587688	4310	0.315605761	0.280814552	0.227764789	0.175814898	0.042064695	0.013280419	0.020480042	0.027302541	0.022543766	0.007319198	0.01298357	0.011955053	0.011198298	0.008825182	0.004063062	0.011429087	0.011754367	0.019229933	0.027917143	0.043156763	0.025778998	0.006217932	0.012190859	0.01607414	0.01168329	0.002168249	0.008341863	0.013625767	0.005520547	0.006130132	0.002879849	0.012809642	0.011095446	0.007303311	0.009766736	0.024445269	0.053476222	0.013064681	0.026115147	0.038198974	0.026236395	0.009893837	0.011755203	0.02466268
Bacillus pseudomycoides DSM 12442	UP000001378	527000	Bacteria	4473165	5850	0.34313713	0.294555645	0.210281311	0.152025915	0.055712231	0.012027725	0.018917478	0.032805631	0.028858761	0.003399606	0.010481169	0.011198111	0.009244461	0.006022581	0.002844965	0.0134321	0.015945757	0.013383141	0.027897026	0.050353609	0.030216189	0.004550469	0.008762923	0.017227399	0.016441379	0.00160088	0.006424981	0.009412798	0.006084283	0.00502396	0.002169605	0.013727193	0.010767544	0.004659117	0.004336527	0.019445963	0.056445269	0.008441003	0.018604948	0.038129378	0.02901838	0.004603452	0.0116099	0.019590827
Sporosarcina psychrophila (Bacillus psychrophilus)	UP000071057	1476	Bacteria	3676764	4219	0.313285269	0.277498093	0.228962751	0.180253886	0.047072915	0.013867629	0.017607059	0.028109773	0.023773079	0.005663404	0.015342024	0.01253276	0.007780755	0.006728199	0.003894457	0.012294507	0.014420017	0.022421075	0.028319468	0.043444453	0.02288371	0.005146917	0.010585123	0.014268253	0.01322712	0.003196017	0.009475452	0.009524408	0.006077083	0.005875547	0.004580658	0.011881644	0.012010561	0.008625248	0.009576628	0.023195397	0.055570877	0.015750807	0.017868158	0.036947979	0.029571112	0.008699498	0.016606723	0.018997412
Psychrobacillus psychrotolerans	UP000198734	126156	Bacteria	3078647	3550	0.337748693	0.293226213	0.20962845	0.159396644	0.05027124	0.012994378	0.017337531	0.032374371	0.023865416	0.005668414	0.009837139	0.017693208	0.010896373	0.005297146	0.002355262	0.014181266	0.02258498	0.015542582	0.027252627	0.044729505	0.027838275	0.004045944	0.008874376	0.015437341	0.015450983	0.002452707	0.004750476	0.011738304	0.006166361	0.003624004	0.001777409	0.011597008	0.015380822	0.004352897	0.005189956	0.017679566	0.055498225	0.011729534	0.019909122	0.038347789	0.030509261	0.006382691	0.009000081	0.023208632
Salibacterium qingdaonense	UP000199668	266892	Bacteria	3018228	3532	0.277126513	0.240162771	0.262401316	0.2203094	0.037977049	0.018146125	0.014956439	0.020411409	0.017049764	0.015891775	0.017290307	0.006082172	0.007375342	0.011108737	0.003996799	0.008861345	0.010446745	0.022985821	0.029994384	0.03020312	0.009457733	0.009450776	0.030778635	0.013584744	0.005624941	0.005535483	0.019651013	0.007941912	0.003371585	0.010206201	0.012210068	0.00975394	0.00287857	0.014786468	0.030990353	0.022802928	0.060041449	0.021321896	0.022225425	0.033357023	0.019459175	0.022445095	0.018738538	0.017418531
Bacillus salarius	UP000275076	284579	Bacteria	5794629	6761	0.317730264	0.275190698	0.230315521	0.176763517	0.045441814	0.01507565	0.014436237	0.029064039	0.021707424	0.009703545	0.014731351	0.009955686	0.009847996	0.007127255	0.003315628	0.012308312	0.017871464	0.014734975	0.02895842	0.039240284	0.025961203	0.00704804	0.01318278	0.014772252	0.010853453	0.003602976	0.010488962	0.01144161	0.006211884	0.005516037	0.005289784	0.010690364	0.007871252	0.007214235	0.010449096	0.020267062	0.063912824	0.016216756	0.01797553	0.039395089	0.022143364	0.012358015	0.01346288	0.022447797
Alkalicoccus saliphilus	UP000240509	200989	Bacteria	2909367	3323	0.286711508	0.245216915	0.256376731	0.211694846	0.042753894	0.017794703	0.016280962	0.01908262	0.018120549	0.009319611	0.016469664	0.009779507	0.009439225	0.011013804	0.004507194	0.008682355	0.012102708	0.020191115	0.028682705	0.033318794	0.005679621	0.009602148	0.028498128	0.01197175	0.005668278	0.004412327	0.019094993	0.009855813	0.002908898	0.008381256	0.01165106	0.009975427	0.002499528	0.017713241	0.029777796	0.02784128	0.065565183	0.020957266	0.021763632	0.031025497	0.023609405	0.019045498	0.015308579	0.021171747
Bacillus selenatarsenatis SF-1	UP000031014	1321606	Bacteria	3967101	4894	0.30520196	0.262870545	0.239560324	0.192367172	0.041194313	0.01607345	0.028784747	0.027469681	0.019604996	0.00885987	0.010277026	0.012895815	0.009535174	0.011396987	0.008347909	0.008689721	0.011381863	0.030970979	0.027898458	0.033589011	0.014976932	0.005875827	0.019473414	0.01368304	0.012540392	0.002508381	0.009864886	0.011276748	0.003818153	0.006650196	0.004213656	0.007178038	0.008006854	0.008687452	0.021006271	0.024296583	0.053349032	0.017123839	0.02421113	0.034447321	0.025500485	0.013001686	0.013473567	0.019890847
Bacillus selenitireducens (strain ATCC 700615 / DSM 15326 / MLS10)	UP000000271	439292	Bacteria	3093801	3231	0.266044584	0.239468537	0.268074126	0.226412752	0.031089912	0.017494015	0.020496147	0.019004778	0.015108599	0.014298916	0.021812974	0.00532064	0.007730297	0.009557176	0.004951191	0.009146031	0.005033614	0.032860549	0.03079222	0.029344486	0.010017774	0.009347725	0.026962949	0.013684138	0.005153854	0.004625378	0.019376165	0.008444952	0.005179066	0.009522267	0.011832047	0.010362981	0.001709548	0.023439129	0.02638405	0.021422192	0.050685225	0.024401052	0.028521227	0.037711863	0.021214681	0.023549672	0.020656144	0.011753503
Bacillus shackletonii	UP000051888	157838	Bacteria	4068728	4690	0.333917136	0.291714511	0.212263145	0.162105208	0.052499712	0.01151717	0.021881885	0.036170696	0.021073766	0.008889308	0.00955291	0.01263202	0.011927865	0.00774349	0.004474148	0.011505372	0.018496781	0.017692349	0.026876591	0.048745204	0.026145155	0.004039857	0.010003421	0.017378244	0.014009361	0.002568137	0.00805612	0.011313665	0.005687063	0.004377557	0.003056253	0.008741841	0.010264438	0.004860511	0.007771509	0.020513391	0.052238696	0.010191442	0.018093459	0.038934227	0.027463509	0.009224058	0.009684155	0.018261571
Solibacillus silvestris (strain StLB046) (Bacillus silvestris)	UP000006691	1002809	Bacteria	3271818	3812	0.323909521	0.281416326	0.221450276	0.173223877	0.04909289	0.01486513	0.016102974	0.031127648	0.029177356	0.004066546	0.01314957	0.010499667	0.004996305	0.007223507	0.001495499	0.01041256	0.011899806	0.020089748	0.02747555	0.048743543	0.024589082	0.004871603	0.014836705	0.015210809	0.011488108	0.00166788	0.012509559	0.008816199	0.005101751	0.007474743	0.003218394	0.015433621	0.008354071	0.005054071	0.012051098	0.016204752	0.058280442	0.012828648	0.017755266	0.036587915	0.033635428	0.009523146	0.014926564	0.01686952
Bacillus smithii	UP000036353	1479	Bacteria	2573211	3481	0.312788186	0.273340196	0.229337198	0.18453442	0.05871147	0.014006624	0.016147141	0.026392705	0.014908999	0.00956004	0.015929125	0.009516903	0.010145301	0.010258389	0.003554703	0.007111737	0.011727371	0.023518864	0.026727307	0.041679443	0.028408475	0.005244032	0.009759402	0.017620786	0.008036263	0.004342823	0.014322572	0.011533838	0.007827574	0.007686505	0.006148738	0.009237097	0.005638092	0.007126893	0.013153216	0.019620233	0.059042574	0.013863224	0.015086209	0.034034908	0.016615816	0.017294345	0.015858008	0.019211017
Bacillus solimangrovi	UP000095209	1305675	Bacteria	3074274	3530	0.339800877	0.297331337	0.209940623	0.152927163	0.045033335	0.013289069	0.021377855	0.035862335	0.02618292	0.003036832	0.011313957	0.013946789	0.009249067	0.005124167	0.003047567	0.015339321	0.017616945	0.015962887	0.026633761	0.048011616	0.031080691	0.004737732	0.008023405	0.016196114	0.015910191	0.001132957	0.004623558	0.011591097	0.008120013	0.003312997	0.001716513	0.014320538	0.012059503	0.005339829	0.003524755	0.0199297	0.057969148	0.010731377	0.020433237	0.041496869	0.03014583	0.003753103	0.008372758	0.020876271
Bacillus sporothermodurans	UP000075666	46224	Bacteria	3395982	4209	0.346154956	0.291117856	0.205240487	0.1574867	0.05970968	0.011565432	0.019669716	0.03830939	0.023031041	0.006787138	0.010606063	0.012527452	0.0111096	0.006028301	0.003698783	0.012907312	0.017693557	0.017847268	0.025885296	0.049615104	0.029440969	0.004000021	0.007582196	0.016614929	0.01388965	0.002763266	0.007703221	0.010611364	0.006983253	0.003935533	0.003017684	0.009777437	0.011235925	0.005079532	0.00454066	0.019382612	0.057116027	0.010037156	0.015674995	0.04010887	0.025562856	0.008879906	0.010072492	0.017777479
Bacillus subterraneus	UP000032512	285983	Bacteria	3080026	3465	0.306106182	0.262524407	0.238825906	0.192543505	0.043868168	0.014931813	0.02598116	0.027478238	0.018781163	0.010302269	0.011945451	0.01161623	0.009511361	0.010974347	0.007141556	0.008648374	0.010572074	0.029753562	0.028069471	0.036764598	0.018018501	0.005420453	0.018428565	0.014407788	0.012876619	0.002824674	0.010273049	0.010054867	0.005143829	0.006976946	0.005271427	0.007001296	0.009219153	0.009221101	0.019124994	0.02322272	0.053397061	0.015979865	0.022253564	0.034378236	0.026701939	0.014002593	0.01421493	0.019168825
Bacillus taeanensis	UP000253314	273032	Bacteria	3812297	4392	0.331103269	0.292850216	0.21382568	0.162220834	0.054671694	0.013796588	0.017194584	0.031667938	0.027637244	0.005131619	0.01039387	0.009019877	0.008415509	0.008411575	0.002264019	0.011944924	0.010446595	0.012482402	0.026408048	0.055116313	0.024480838	0.005004135	0.012284094	0.016890039	0.013514077	0.001842221	0.008929379	0.011412954	0.006332486	0.006958101	0.002725164	0.011863869	0.007038369	0.005255955	0.007773368	0.028106259	0.060913682	0.009572307	0.017035622	0.036765718	0.028564256	0.008288812	0.012879019	0.020125926
Bacillus thermoamylovorans	UP000040576	35841	Bacteria	2959689	3440	0.330184692	0.288631677	0.21581254	0.165371091	0.058023664	0.012790871	0.015821595	0.034777303	0.021312374	0.010727141	0.011698189	0.009707439	0.009322263	0.005668163	0.003662209	0.012471581	0.014211966	0.019087478	0.025651682	0.052030129	0.029637236	0.003941968	0.007361922	0.016151021	0.009702371	0.00327602	0.015047189	0.007740002	0.006525686	0.0041974	0.007170348	0.008686724	0.007318336	0.005902309	0.008453591	0.017120042	0.059452868	0.011966798	0.015032998	0.038151644	0.0242093	0.014784661	0.01006626	0.016020264
Kyrpidia tusciae (strain DSM 2912 / NBRC 15312 / T2) (Bacillus tusciae)	UP000002368	562970	Bacteria	2859432	3135	0.19820265	0.206000353	0.330200893	0.265596104	0.0176605	0.013821626	0.016901958	0.009748789	0.004753741	0.022133067	0.017110741	0.004302603	0.00299535	0.010200977	0.006277121	0.005577331	0.001962977	0.030999513	0.023374223	0.017056185	0.012917251	0.013088264	0.022018709	0.008777268	0.003788515	0.019073718	0.023083605	0.006069387	0.009317585	0.018374978	0.036262097	0.005951881	0.002217923	0.021027253	0.035591684	0.011109549	0.03129118	0.025991875	0.036892642	0.024901799	0.008597861	0.043116255	0.035815155	0.011256431
Bacillus urumqiensis	UP000243650	1548213	Bacteria	2843961	3136	0.254199688	0.221741789	0.281786213	0.24227231	0.030947747	0.017771378	0.016217556	0.013918997	0.014922177	0.01240104	0.024489839	0.004374542	0.005808109	0.01240526	0.003246887	0.006496938	0.004986366	0.026718777	0.029132317	0.026833758	0.003666725	0.011373598	0.03450793	0.010837724	0.004873495	0.004235299	0.025901254	0.005745872	0.002568606	0.015265009	0.016569882	0.010185815	0.002056995	0.023135387	0.03640353	0.021174386	0.054514576	0.023715565	0.030871796	0.031229397	0.025011999	0.022756689	0.025235631	0.014300859
Bacillus vietnamensis	UP000050398	218284	Bacteria	3568833	4104	0.298346178	0.256566589	0.24444663	0.200640603	0.040555286	0.014896779	0.027021165	0.025153289	0.01595429	0.013074296	0.016624271	0.007933012	0.009228421	0.008983798	0.00746226	0.010195144	0.010210275	0.037223875	0.028098851	0.027517136	0.017540556	0.007012524	0.017313586	0.015158215	0.008152416	0.005839847	0.011241726	0.010775177	0.004282162	0.005387589	0.006398865	0.008780366	0.006535887	0.012775033	0.020110358	0.022591893	0.054427339	0.017068123	0.022664187	0.035686365	0.020187696	0.018278628	0.013232335	0.013834225
Bacillus vireti LMG 21834	UP000018877	1131730	Bacteria	4467124	5084	0.315458671	0.278653335	0.225809716	0.180078279	0.048257275	0.013974973	0.023930521	0.03199892	0.019277121	0.011445119	0.01195888	0.010482069	0.009231581	0.00921412	0.005019412	0.010667426	0.012232215	0.02137649	0.026277704	0.046482281	0.023266325	0.005202754	0.013136165	0.015034731	0.013132136	0.003447236	0.010337007	0.009216135	0.005185293	0.006376682	0.005901872	0.007599634	0.010412896	0.007766859	0.011384005	0.021155539	0.050966442	0.013344356	0.020215323	0.035403846	0.02367129	0.015315453	0.013287272	0.017659949
Bacillus wakoensis JCM 9140	UP000018890	1236970	Bacteria	3744339	4575	0.324374209	0.288441031	0.221406235	0.165778526	0.045713008	0.013876949	0.018511144	0.028007079	0.023431372	0.006360001	0.014892081	0.010361241	0.010910871	0.006553093	0.003628678	0.01294354	0.012275331	0.01594487	0.027297208	0.047069456	0.031242363	0.005602858	0.00896954	0.016515332	0.014890479	0.002042283	0.006246229	0.012028558	0.007934378	0.004364188	0.002818655	0.01219521	0.012259307	0.005786335	0.004759184	0.021534909	0.056714416	0.012525308	0.022643783	0.038039825	0.023838386	0.008989571	0.011384386	0.024121213
Paenibacillus xerothermodurans	UP000214746	1977292	Bacteria	3599238	3922	0.251821716	0.231129993	0.280971111	0.23607718	0.026960412	0.019170274	0.023248719	0.016915585	0.011896923	0.015728644	0.018205051	0.008271083	0.006598195	0.015572774	0.004857792	0.006401483	0.010346564	0.029684377	0.02785812	0.024783241	0.016933923	0.01004316	0.024536518	0.013583147	0.005978052	0.007205002	0.019916281	0.008932903	0.005053671	0.014062424	0.012114473	0.009583053	0.005531281	0.013473121	0.035334019	0.011296784	0.032116607	0.02349461	0.031236403	0.027805608	0.019282801	0.023028668	0.030047794	0.017508223
Bacillus zeae	UP000265816	1917180	Bacteria	3468127	4175	0.298762127	0.25737783	0.24421251	0.199647533	0.043591354	0.016509924	0.026587499	0.024562469	0.019877477	0.009255799	0.011051597	0.010860426	0.008782629	0.013480596	0.010560261	0.007678853	0.011793791	0.026957731	0.028022581	0.035627041	0.014337838	0.006211766	0.018906051	0.013745294	0.010192624	0.003746436	0.011279965	0.011235848	0.003527584	0.007366578	0.006641685	0.006546532	0.007347547	0.011574074	0.020862744	0.028530352	0.051905138	0.018503813	0.023326344	0.031472312	0.025121277	0.016592966	0.014192514	0.018708825
Bacteriovorax stolpii	UP000235584	960	Bacteria	3549606	3721	0.312334383	0.275800187	0.213689632	0.198175798	0.057159302	0.02403309	0.024049148	0.025288159	0.018236108	0.00692274	0.009022128	0.019729514	0.01551468	0.009412594	0.00259888	0.010856134	0.003388263	0.029737948	0.02598711	0.035346458	0.018203147	0.011179832	0.014022965	0.008755901	0.013490511	0.002822849	0.008040047	0.011776518	0.002108685	0.010796128	0.000321162	0.007520271	0.009453162	0.009506407	0.01644436	0.032728985	0.047106073	0.019696552	0.020562846	0.032848153	0.016281244	0.019000137	0.010845992	0.023610508
Corynebacterium matruchotii ATCC 14266	UP000004218	553207	Bacteria	2468688	2619	0.212700835	0.203986895	0.288397724	0.294914546	0.017335119	0.01872047	0.018076403	0.013627481	0.006358033	0.041287113	0.01304053	0.006659408	0.00110099	0.011866627	0.002356312	0.004750297	0.004322539	0.028526083	0.022488869	0.023056377	0.015389551	0.014952072	0.020606492	0.008584317	0.008406895	0.021198305	0.019002401	0.004931364	0.006247448	0.019426513	0.022142531	0.006959567	0.005639838	0.025650872	0.029103313	0.009914983	0.030011083	0.033317697	0.024791711	0.02591336	0.015125848	0.051786617	0.029127618	0.012977339
Halobacteriovorax marinus (strain ATCC BAA-682 / DSM 15412 / SJ) (Bacteriovorax marinus)	UP000008963	862908	Bacteria	3190500	3230	0.332752547	0.297121768	0.205147782	0.164977903	0.042346968	0.01335496	0.039689704	0.039307945	0.018864128	0.003527033	0.005619182	0.021671838	0.027039022	0.007588152	0.004394922	0.01916126	0.013939821	0.016401504	0.021624824	0.044695816	0.021298543	0.008696756	0.008468265	0.010071462	0.013996239	0.00235449	0.002176775	0.012989187	0.002849083	0.002886695	0.000188058	0.00354772	0.01799906	0.014864128	0.003797837	0.028565115	0.042940291	0.014686413	0.030538787	0.040576399	0.018700517	0.013212976	0.006836859	0.019249647
Escherichia coli O157:H7	UP000000558	83334	Bacteria	4698402	5061	0.24504548	0.238933333	0.273552446	0.242468741	0.033964346	0.021685076	0.010967055	0.018950815	0.008043145	0.022849148	0.015079301	0.009006714	0.002741923	0.016083737	0.001676826	0.009371963	0.005286535	0.02391233	0.027067394	0.029702041	0.014710859	0.009318963	0.029617753	0.012715398	0.008343263	0.00551322	0.022675463	0.007183022	0.003727202	0.021078456	0.006069395	0.020374776	0.003836394	0.010532842	0.051337949	0.01135593	0.039490975	0.019293077	0.018876105	0.032936284	0.020724062	0.02537205	0.032530807	0.015396659
Escherichia coli (strain K12)	UP000000625	83333	Bacteria	4041152	4391	0.240733509	0.240535539	0.273340688	0.245390264	0.033651076	0.021535264	0.01025464	0.017575353	0.00696882	0.023429844	0.014421678	0.008864143	0.002012621	0.016025984	0.001112101	0.00869562	0.004250186	0.025226429	0.027877506	0.030484781	0.015370453	0.009720861	0.028915367	0.012903489	0.008436526	0.005463994	0.023325167	0.006976986	0.003511507	0.022089087	0.00537268	0.021000742	0.003889384	0.011140312	0.053033408	0.011011136	0.03963029	0.019100223	0.017848552	0.032105419	0.020167038	0.025622123	0.03381366	0.015241277
Escherichia coli ISC11	UP000019194	1432557	Bacteria	4213716	6130	0.23382079	0.235653616	0.278794696	0.251730897	0.030014254	0.022358508	0.011818597	0.015501586	0.006296607	0.02455278	0.016065461	0.007541119	0.00231673	0.01765314	0.001527874	0.007393031	0.004020459	0.025780205	0.02768542	0.028068457	0.013080909	0.01047797	0.031061552	0.012502794	0.007928428	0.00591357	0.022255273	0.007637235	0.004041106	0.022147767	0.005477137	0.020990826	0.004295277	0.01078981	0.05734298	0.010201728	0.035710675	0.020256791	0.01940813	0.031184722	0.018625682	0.02803713	0.033962804	0.015602684
Desemzia incerta	UP000199136	82801	Bacteria	1989476	2143	0.329535516	0.281551524	0.218285619	0.170627341	0.054540876	0.016214937	0.011179907	0.029142552	0.020999647	0.007183852	0.012128405	0.018401457	0.010079107	0.00860886	0.001238023	0.013079918	0.010073075	0.030125732	0.027046508	0.035776004	0.031733202	0.005787494	0.007253217	0.012564201	0.011939911	0.00203271	0.00718536	0.013366428	0.006203687	0.005283841	0.002390093	0.011965546	0.007336154	0.002733905	0.010415379	0.009118546	0.06484919	0.016646209	0.015355408	0.037182917	0.022204495	0.008239413	0.009172832	0.031190342
Prevotella bivia DSM 20514	UP000002786	868129	Bacteria	2126848	2064	0.309364374	0.281002215	0.221636431	0.18799698	0.036222889	0.020983322	0.03694368	0.031655533	0.01979705	0.012985511	0.007889199	0.016384933	0.007064028	0.010621431	0.002835203	0.013072965	0.020998838	0.019809745	0.027485951	0.03182762	0.022121634	0.007499887	0.014484924	0.013257747	0.010962784	0.004571588	0.002558735	0.016369417	0.004406554	0.010768128	0.001613668	0.01738078	0.012029159	0.01100369	0.006544946	0.022801519	0.038399366	0.017781376	0.024539315	0.036665802	0.023690165	0.011738586	0.005752217	0.030551073
Prevotella buccae ATCC 33574	UP000003112	873513	Bacteria	2879927	2896	0.258224948	0.221286165	0.262531307	0.25795758	0.027556443	0.028705452	0.034123403	0.018652919	0.011452596	0.023003114	0.015195472	0.00770972	0.005243985	0.01425793	0.00435957	0.008992069	0.013482896	0.031225357	0.028079383	0.01565591	0.013633944	0.011805737	0.020247782	0.010024407	0.003707458	0.015801749	0.011440096	0.007053441	0.003788711	0.020553004	0.01026921	0.010648394	0.002795959	0.026879329	0.023973991	0.01406313	0.030012803	0.037448552	0.029805502	0.019719633	0.013719365	0.041237264	0.008655596	0.013688113
Prevotella buccalis ATCC 35310	UP000005283	679190	Bacteria	2591112	2456	0.287939309	0.244589196	0.245178132	0.222293363	0.033125273	0.029303304	0.034626967	0.022306589	0.014506345	0.020033785	0.013854492	0.0086524	0.007100919	0.012142074	0.004210997	0.011083825	0.013211901	0.028066751	0.029246571	0.023822177	0.021424329	0.0093112	0.018950064	0.012263645	0.009286886	0.010442392	0.006608845	0.009932951	0.006548638	0.013464306	0.004354567	0.011754204	0.004706544	0.013654189	0.022277643	0.012672356	0.033178533	0.03058617	0.026690101	0.026648419	0.018299369	0.025150198	0.009811379	0.017500472
Bacteroides caccae	UP000095657	47678	Bacteria	4780992	4410	0.298444549	0.267651358	0.236104976	0.197799118	0.042344559	0.021008192	0.025642168	0.031216116	0.016008393	0.013286364	0.011484228	0.015682729	0.006675811	0.009608048	0.003261666	0.012288663	0.016966563	0.023767871	0.027010712	0.028900697	0.016836046	0.006284888	0.017768488	0.011850051	0.004022805	0.006960062	0.014269633	0.011824952	0.003195153	0.008703842	0.006567884	0.017642364	0.005405154	0.008690038	0.023365026	0.015505778	0.047629864	0.022655968	0.018892314	0.031841091	0.019165897	0.018093525	0.009667031	0.021053999
Pseudoflavonifractor capillosus ATCC 29799	UP000003639	411467	Bacteria	3922088	4804	0.208310981	0.192969918	0.298417068	0.300302033	0.012694411	0.024016577	0.033890008	0.009243912	0.005469091	0.038851965	0.008284717	0.004774555	0.003777115	0.018286652	0.003587418	0.003243974	0.003136887	0.034969293	0.027112924	0.015679846	0.004073899	0.012523836	0.03104914	0.005613659	0.002415579	0.024259818	0.010597034	0.005346706	0.002342148	0.017036793	0.022013283	0.007919091	0.001600187	0.020062003	0.062024084	0.006920886	0.015178067	0.041690538	0.052652433	0.01477649	0.008923415	0.054831655	0.018230814	0.010950421
Pseudobacteroides cellulosolvens ATCC 35603 = DSM 2933	UP000036923	398512	Bacteria	5848836	5771	0.34808379	0.287318195	0.212225646	0.152372369	0.049760157	0.018260556	0.031609366	0.041901671	0.024727484	0.00963166	0.003694581	0.016201172	0.016307347	0.012217303	0.011284809	0.014357216	0.040309559	0.010460543	0.025143977	0.038593833	0.013292388	0.003577635	0.013312392	0.010804201	0.010086622	0.004106971	0.005259508	0.013707343	0.001755221	0.001365913	0.001449006	0.00360841	0.007361465	0.004489611	0.010452336	0.025078836	0.045022292	0.014433128	0.01983369	0.044003627	0.027939918	0.008163676	0.003998231	0.019344362
[Bacteroides] coagulans	UP000245793	46507	Bacteria	1604150	1626	0.359470748	0.278469594	0.209492878	0.15256678	0.061640544	0.018595022	0.029047358	0.037650104	0.024011012	0.005674072	0.007826628	0.013240748	0.025323865	0.009012311	0.004767043	0.011673552	0.027147273	0.01580661	0.027059376	0.04475298	0.017437392	0.006760636	0.00323538	0.006786818	0.007190773	0.0009276	0.012984536	0.00876919	0.002345183	0.002066529	0.000411436	0.004207865	0.006846664	0.01083946	0.00345606	0.029793553	0.062339984	0.026092502	0.016167552	0.037934369	0.029051098	0.004628651	0.008959947	0.015183846
Bacteroides coprosuis DSM 18011	UP000018439	679937	Bacteria	2525757	2385	0.34016772	0.301760621	0.198093878	0.159977781	0.053914925	0.015514557	0.021694486	0.038810147	0.019851078	0.008044717	0.004408975	0.021015086	0.015737856	0.006561201	0.00268078	0.01541716	0.025437126	0.015100027	0.024467912	0.03864386	0.02617829	0.005998202	0.009136271	0.01306539	0.01033116	0.005525472	0.001559532	0.01770004	0.004594266	0.003596546	0.000924079	0.011214856	0.015943339	0.006213187	0.004854386	0.018599176	0.048588997	0.011863374	0.018802284	0.044123009	0.020972326	0.007972263	0.003319797	0.030770181
Prevotella corporis	UP000070533	28128	Bacteria	2516504	2956	0.299877529	0.24999841	0.23575802	0.214366041	0.035612986	0.026479036	0.035781095	0.026606608	0.017714688	0.015318234	0.01149106	0.0114541	0.009404594	0.01255933	0.005659687	0.010576592	0.018872379	0.026377693	0.028026597	0.026419422	0.017761187	0.00910772	0.018689962	0.011390909	0.011078536	0.007761652	0.006648075	0.009738429	0.006233167	0.011315797	0.004182469	0.011516097	0.005257893	0.01728428	0.017128093	0.017756418	0.034266917	0.028623922	0.028516618	0.026904675	0.021283141	0.020325751	0.008273134	0.017165054
Campylobacter ureolyticus ACS-301-V-Sch3b	UP000014539	883165	Bacteria	1536354	1686	0.386048398	0.316257191	0.178015614	0.119678798	0.089800844	0.014471472	0.012397703	0.053281418	0.020167503	0.003706228	0.001796486	0.01754893	0.021766765	0.013071385	0.00338989	0.021897596	0.0396086	0.009265569	0.021837063	0.043371457	0.020245611	0.004243221	0.002720113	0.009117164	0.01595162	0.000527229	0.001259493	0.009130833	0.000984162	0.001277067	7.62E-05	0.001689087	0.010948798	0.001394229	0.001081797	0.028765248	0.045720557	0.006494686	0.020536563	0.051658722	0.026252121	0.005410936	0.00358516	0.025646784
Prevotella disiens JCM 6334 = ATCC 29426	UP000016660	1235811	Bacteria	2394143	2810	0.323225054	0.271523881	0.214694778	0.190556287	0.047032343	0.023737998	0.029624561	0.032152386	0.020834195	0.013691866	0.008997154	0.013413642	0.008464518	0.010616366	0.003098059	0.011827015	0.019870438	0.017974256	0.027406291	0.03517149	0.028027908	0.00866128	0.009091148	0.011226703	0.013089048	0.004395183	0.003283541	0.013604138	0.00586651	0.011103884	0.001685635	0.014465127	0.005599566	0.011603935	0.006326457	0.019895503	0.047950982	0.023398365	0.017014258	0.028896417	0.02571063	0.013259491	0.006746299	0.022879515
Parabacteroides distasonis (strain ATCC 8503 / DSM 20701 / CIP 104284 / JCM 5825 / NCTC 11152)	UP000000566	435591	Bacteria	4325079	3830	0.276058773	0.263892983	0.253944726	0.206103519	0.032593624	0.021550358	0.031707167	0.028006656	0.01047241	0.016015199	0.019006127	0.009423643	0.005266031	0.011668226	0.003711609	0.009202375	0.01494701	0.037535731	0.027134071	0.017162461	0.019830852	0.004735405	0.013055484	0.013264266	0.004092411	0.007412813	0.017113907	0.010371834	0.004115301	0.007256052	0.009024113	0.018148108	0.007797083	0.006900221	0.014996258	0.012144749	0.026395356	0.018566366	0.038442997	0.036885107	0.009141336	0.022390342	0.017436445	0.020355235
Bacteroides eggerthii 1_2_48FAA	UP000003246	665953	Bacteria	4067625	3857	0.288066132	0.253723241	0.244617928	0.213592698	0.038506954	0.023337972	0.027154741	0.02731405	0.014768497	0.016363058	0.011882504	0.012812542	0.005840578	0.011702544	0.003908223	0.009811492	0.019297729	0.023973732	0.027376003	0.024709059	0.015846043	0.006926236	0.017889028	0.012230623	0.003845533	0.009652184	0.012999877	0.011083748	0.002726685	0.013718978	0.006693911	0.015702223	0.004072695	0.009994402	0.027044848	0.014650491	0.043307601	0.025664911	0.02288291	0.029536995	0.019102281	0.02374952	0.010618361	0.018125041
Porphyromonas endodontalis (strain ATCC 35406 / BCRC 14492 / JCM 8526 / NCTC 13058 / HG 370)	UP000004295	553175	Bacteria	1863626	1965	0.267539195	0.250217587	0.24313784	0.239105378	0.025977016	0.01666444	0.030964113	0.023035948	0.012765553	0.018551102	0.01220535	0.011442314	0.006587219	0.012604575	0.004246599	0.01111231	0.014491237	0.025444178	0.0233901	0.024236844	0.02119758	0.010545667	0.014950024	0.010721133	0.004262697	0.018959986	0.005803256	0.013963229	0.008137437	0.016600049	0.004178988	0.015534374	0.015811257	0.029434822	0.009837364	0.023378831	0.029072622	0.020909429	0.040947967	0.029243259	0.018623542	0.02565345	0.008150315	0.02536208
Bacteroides faecichinchillae	UP000184436	871325	Bacteria	4237285	4051	0.313468176	0.288387729	0.22215546	0.175988634	0.046799608	0.016055593	0.0229311	0.036887437	0.018112369	0.010213784	0.00808904	0.019049777	0.007686889	0.007073042	0.002883026	0.01422609	0.019400243	0.020140116	0.027184837	0.034628878	0.019981521	0.004685625	0.01462116	0.013971913	0.007417136	0.005079988	0.010431144	0.013844471	0.004629692	0.006118642	0.004622612	0.018379289	0.007497849	0.006394058	0.015323508	0.016389067	0.047982696	0.016048513	0.018002627	0.038142742	0.021155405	0.011948414	0.006968256	0.024776888
Bacteroides finegoldii CL09T03C10	UP000007995	997888	Bacteria	4580905	4159	0.297795086	0.268475334	0.238689517	0.195040063	0.042264913	0.019683503	0.026384381	0.032097024	0.015809148	0.013340852	0.011597523	0.015386741	0.006507685	0.009332244	0.002862543	0.012265515	0.016856979	0.024383679	0.027280276	0.027896532	0.017141858	0.005750627	0.017399886	0.012190857	0.004104877	0.006832512	0.014160124	0.01164664	0.003303287	0.008657048	0.006243762	0.018356687	0.00520248	0.008043412	0.02190032	0.015487595	0.046209996	0.021176007	0.021112482	0.034114098	0.018457541	0.017729953	0.010921017	0.021335146
Bacteroides fluxus YIT 12057	UP000003416	763034	Bacteria	3975915	3920	0.281641333	0.253459644	0.247668273	0.217230751	0.035532842	0.023259973	0.029766517	0.026169544	0.012318142	0.018377989	0.011310809	0.012634302	0.005776134	0.012098566	0.003822586	0.009676438	0.017653615	0.025906959	0.027785051	0.023245636	0.014713861	0.007061899	0.019248748	0.01203292	0.003231013	0.010370631	0.013267375	0.010890521	0.002234998	0.012463017	0.0071615	0.017004696	0.003689029	0.00912863	0.029116089	0.014541822	0.043290442	0.025937141	0.022343941	0.027913326	0.017472521	0.027244788	0.010615107	0.017060533
Tannerella forsythia (strain ATCC 43037 / JCM 10827 / FDC 338) (Bacteroides forsythus)	UP000005436	203275	Bacteria	2944611	2978	0.27639746	0.243549318	0.253398836	0.226654387	0.03955531	0.022966022	0.023071978	0.023820803	0.012869612	0.015428863	0.023114768	0.006164821	0.005965134	0.011239515	0.003209252	0.008043507	0.011737713	0.033045112	0.026958739	0.022427071	0.014859348	0.006992095	0.018518915	0.013804879	0.002960663	0.009845783	0.017693678	0.008258476	0.006498991	0.014002529	0.010048526	0.015734506	0.00309107	0.015903629	0.027327549	0.013918986	0.040614872	0.024649096	0.023351132	0.029374338	0.015781371	0.025621041	0.015626512	0.013734582
Bacteroides fragilis (strain ATCC 25285 / DSM 2151 / JCM 11019 / NCTC 9343)	UP000006731	272559	Bacteria	4624065	4234	0.293051893	0.265649596	0.238783192	0.202515319	0.042325097	0.020324325	0.023704468	0.030008012	0.014900526	0.016271398	0.009847829	0.014929072	0.006500125	0.009507868	0.003327592	0.011780544	0.017097943	0.026113387	0.026849104	0.026581806	0.015985934	0.006395023	0.018383825	0.011859695	0.004045791	0.008535347	0.014075278	0.011166149	0.003609811	0.009282741	0.007673768	0.016661963	0.00479578	0.009227595	0.027547839	0.014588463	0.043890603	0.020777173	0.021026954	0.033154594	0.01847141	0.022033211	0.008118182	0.020057677
Porphyromonas gingivalis (strain ATCC BAA-308 / W83)	UP000000588	242619	Bacteria	1902333	1863	0.262735809	0.242989529	0.253904022	0.24037064	0.027649733	0.017053797	0.028381466	0.023153675	0.011302438	0.015513057	0.016279484	0.009572457	0.006817418	0.013499214	0.004535484	0.008757142	0.015702298	0.034314182	0.027193977	0.017463819	0.013899775	0.008914843	0.018878398	0.012135099	0.003775364	0.012054672	0.013693186	0.011319785	0.008801298	0.016344142	0.007662696	0.016035047	0.005557387	0.022726305	0.027908363	0.015498864	0.036902057	0.023186792	0.030070445	0.030765907	0.017845456	0.029534261	0.007777818	0.022505523
Campylobacter gracilis RM3268	UP000005709	553220	Bacteria	2004342	2846	0.281779321	0.241681792	0.255907437	0.22063145	0.049118175	0.019645174	0.02597354	0.02734758	0.004303229	0.011275208	0.016512424	0.006810327	0.008311593	0.032436615	0.005313552	0.006448108	0.015967598	0.036573702	0.020896479	0.022037021	0.015633817	0.008384935	0.013129712	0.00666963	0.004056261	0.005864365	0.013403622	0.007205476	0.004928881	0.022077434	0.003487486	0.004337655	0.018339986	0.011131517	0.015536527	0.021670311	0.025494572	0.020812659	0.036742838	0.032379738	0.018387883	0.018398361	0.041312492	0.017090179
Bacteroides graminisolvens DSM 19988 = JCM 15093	UP000027601	1121097	Bacteria	3245496	3344	0.300114374	0.274473301	0.231911856	0.19350047	0.04422036	0.023061806	0.024233892	0.03036331	0.014640905	0.015440475	0.010886163	0.014517966	0.008355271	0.010447093	0.003319369	0.012601772	0.017779101	0.017065496	0.02677865	0.034055195	0.019533532	0.007705448	0.01528241	0.010699443	0.004676327	0.009180723	0.009727019	0.012449253	0.004313054	0.009483912	0.003596677	0.014020661	0.006746889	0.008697284	0.018310606	0.016058871	0.042544499	0.018079517	0.020797129	0.035842904	0.019211855	0.019953191	0.008364515	0.023735663
Bacteroides helcogenes (strain ATCC 35417 / DSM 20613 / JCM 6297 / P 36-108)	UP000008630	693979	Bacteria	3557775	3240	0.285510185	0.256998545	0.242687635	0.214803634	0.035986255	0.021992959	0.02867382	0.028348336	0.014618125	0.01714358	0.010663406	0.013996669	0.00579126	0.012408036	0.003466492	0.010093387	0.019260071	0.024314354	0.027989966	0.024343023	0.015855977	0.007192698	0.017422687	0.011953538	0.003976643	0.01029829	0.011214874	0.011180302	0.002982482	0.013569155	0.005933765	0.015868626	0.003834138	0.009794043	0.027882033	0.015486645	0.04320425	0.024570694	0.020464195	0.0297464	0.019158884	0.026284124	0.009181019	0.01832072
Bacteroides heparinolyticus	UP000279562	28113	Bacteria	3020977	2705	0.275604217	0.239333169	0.253166111	0.231896502	0.035290636	0.026224924	0.029333225	0.022246696	0.011906878	0.019497885	0.014405436	0.00967347	0.0055006	0.013496779	0.003468784	0.008044839	0.016649768	0.027450369	0.027620183	0.0206131	0.016675588	0.008696291	0.016346882	0.010982332	0.002747817	0.012310063	0.013045926	0.009879034	0.003557167	0.017079766	0.006715122	0.01431308	0.003381394	0.012349786	0.02963909	0.013770866	0.040439691	0.028532812	0.025641	0.024992527	0.017519695	0.032450463	0.010003168	0.015728201
Megamonas hypermegale	UP000215383	158847	Bacteria	1961868	2073	0.345337199	0.30867724	0.191946655	0.154038906	0.067692628	0.009194808	0.009343136	0.045711026	0.025469603	0.00255063	0.006030987	0.019129727	0.009856932	0.007324652	0.000889968	0.013669115	0.025336567	0.019591532	0.028928552	0.042775049	0.023726367	0.002955856	0.008711595	0.015277786	0.017470594	0.000811981	0.004590523	0.010887583	0.002573568	0.009246799	0.000376172	0.013627828	0.003825945	0.007358293	0.003270862	0.017273333	0.056990073	0.009780475	0.004712855	0.047249356	0.026432971	0.005656344	0.005033978	0.03707436
Bacteroides intestinalis DSM 17393	UP000004596	471870	Bacteria	5512909	4894	0.294957889	0.268593949	0.2365673	0.199880861	0.039283143	0.019872847	0.026679974	0.032251271	0.015309368	0.014700433	0.010670248	0.015941159	0.006044188	0.009651002	0.002971214	0.012757172	0.018234871	0.022956162	0.027067973	0.02682146	0.016851025	0.006249888	0.018302893	0.012415972	0.004517224	0.008182809	0.012573784	0.012387675	0.002911898	0.010627258	0.005747611	0.017789733	0.00508589	0.008399936	0.025756503	0.014757027	0.046061428	0.019975153	0.019124058	0.03515283	0.020226019	0.01941084	0.007647882	0.021804136
Eggerthella lenta (strain ATCC 25559 / DSM 2243 / JCM 9979 / NCTC 11813 / VPI 0255) (Eubacterium lentum)	UP000001377	479437	Bacteria	3138909	3054	0.179696831	0.171831041	0.330999401	0.317472727	0.006287854	0.024650603	0.030282815	0.002810849	0.001574114	0.020953777	0.026355654	0.001770998	0.001251072	0.016635716	0.003372828	0.000966259	0.00305552	0.040778818	0.026130098	0.003498031	0.004543617	0.011163114	0.023469301	0.005877838	0.001086683	0.01849082	0.019948332	0.004033248	0.00341966	0.039632879	0.007093547	0.005523257	0.001380097	0.028667604	0.045744875	0.007887772	0.016037419	0.047253998	0.048829068	0.014505358	0.008569219	0.051461192	0.053559055	0.009189499
Bacteroides massiliensis B84634 = Timone 84634 = DSM 17679 = JCM 13223	UP000017831	1121098	Bacteria	4006320	3865	0.298894247	0.264750944	0.237191987	0.199162823	0.042073277	0.020765565	0.027372416	0.030219435	0.015792642	0.016198504	0.008729011	0.014903791	0.00658813	0.010530675	0.003257373	0.011089295	0.018673358	0.023065195	0.027971473	0.027960989	0.017178711	0.006487788	0.017204919	0.012774892	0.003882639	0.009143858	0.011920487	0.011764732	0.003498493	0.010959001	0.005554757	0.01649953	0.004081825	0.0077825	0.023777324	0.013988732	0.04743334	0.0227447	0.020376927	0.031884813	0.020845689	0.02106734	0.008177129	0.019736684
Prevotella melaninogenica (strain ATCC 25845 / DSM 7089 / JCM 6325 / VPI 2381 / B282) (Bacteroides melaninogenicus)	UP000001498	553174	Bacteria	2525598	2288	0.293454857	0.279348099	0.232298648	0.194898396	0.024273459	0.022830237	0.044907384	0.029799279	0.02232303	0.010824763	0.009128531	0.015019017	0.006623382	0.008999057	0.002389929	0.014749378	0.014522501	0.023226974	0.026974602	0.029292073	0.014144769	0.00692628	0.022658	0.013138671	0.015624814	0.002549099	0.002950588	0.014725621	0.004662262	0.008286354	0.001307809	0.022846866	0.00618507	0.015466832	0.009797284	0.023360012	0.029748202	0.0239765	0.03244103	0.033467321	0.026200132	0.010060984	0.00606985	0.029155471
Rikenella microfusus	UP000255233	28139	Bacteria	2420952	2358	0.225977632	0.193523044	0.29954869	0.280950634	0.030439265	0.0246907	0.017168866	0.012402972	0.00395423	0.024688222	0.023727856	0.004582495	0.002494473	0.014210939	0.00349945	0.003676653	0.006811783	0.041331674	0.025105826	0.010286449	0.007079446	0.009915934	0.023623765	0.007635839	0.001116503	0.012399255	0.027333875	0.003884835	0.003769591	0.02135854	0.025385881	0.009842822	0.001281314	0.018489834	0.049207915	0.006151299	0.038734349	0.037994558	0.024633698	0.017913614	0.00825543	0.044176836	0.031641272	0.009687924
Dichelobacter nodosus (strain VCS1703A)	UP000000248	246195	Bacteria	1254483	1273	0.275718583	0.274092414	0.240798991	0.209390011	0.045437153	0.012062368	0.004876124	0.026547255	0.006975799	0.014802946	0.019700593	0.009245265	0.002594701	0.01337048	0.000487852	0.009061125	0.003627798	0.019148173	0.024048211	0.044616893	0.040584944	0.009644634	0.008831548	0.016139755	0.006337287	0.008635451	0.018516836	0.00681079	0.003627798	0.025172183	0.007389516	0.015517984	0.002166635	0.008231299	0.008982208	0.009163956	0.052893629	0.011203845	0.008118902	0.042105892	0.021630476	0.023015114	0.037143677	0.018342261
Capnocytophaga ochracea (strain ATCC 27872 / DSM 7271 / JCM 12966 / NCTC 12371 / VPI 2845) (Bacteroides ochraceus)	UP000006650	521097	Bacteria	2254452	2171	0.320376304	0.27387853	0.208746516	0.19699865	0.055092324	0.02472042	0.020793523	0.030350613	0.013149981	0.019091558	0.006851776	0.023771631	0.006656163	0.009627617	0.002134443	0.013531892	0.022653842	0.018989094	0.02133778	0.029803695	0.028222823	0.011233772	0.010335549	0.007519788	0.005557005	0.006958232	0.00305928	0.021335118	0.00349575	0.012646976	0.001076537	0.012754763	0.008095981	0.016921185	0.006388692	0.018164059	0.045611084	0.018874653	0.020519399	0.030969389	0.016857312	0.01573287	0.00752378	0.02937521
Prevotella oralis ATCC 33269	UP000005580	873533	Bacteria	2530896	2479	0.2924731	0.251981117	0.241532643	0.21401314	0.036176911	0.02500972	0.029540131	0.02686835	0.015855254	0.016038984	0.015460533	0.010480873	0.007506828	0.012967739	0.004599162	0.010563848	0.024454976	0.023852817	0.028508876	0.021780824	0.016590172	0.007596914	0.017570457	0.013394466	0.003688812	0.009908349	0.01190448	0.009860935	0.005198949	0.01335772	0.005041298	0.014275182	0.004701102	0.014695981	0.017771967	0.019228763	0.036032298	0.023516178	0.02220755	0.03352054	0.022290525	0.024337626	0.009836042	0.016165816
Prevotella oulorum F0390	UP000005141	702438	Bacteria	2444616	2483	0.274639565	0.248023104	0.245364608	0.231972724	0.033607371	0.02528315	0.028078753	0.024065749	0.01479657	0.019957023	0.016733121	0.007278631	0.0044953	0.01481007	0.002407802	0.009881561	0.009639799	0.024766491	0.027490916	0.02758173	0.024968982	0.010535668	0.0178008	0.013895792	0.006402397	0.014916838	0.007514257	0.009616482	0.004761607	0.020131288	0.004905191	0.012202231	0.004225312	0.018988748	0.015725574	0.013179097	0.031635231	0.025115021	0.023434959	0.027970758	0.02084062	0.028994258	0.013660166	0.017143011
[Bacteroides] pectinophilus ATCC 43243	UP000003136	483218	Bacteria	2773750	3243	0.312371338	0.263057594	0.24939342	0.175177648	0.022715547	0.015181193	0.042316116	0.034119829	0.027359894	0.006478722	0.010357303	0.009877077	0.019164688	0.012814675	0.009608843	0.010146393	0.032639133	0.014892409	0.032959284	0.030778799	0.003470821	0.004778463	0.026077128	0.011954811	0.005427417	0.001773807	0.011730922	0.010263205	0.00157155	0.005094288	0.002629345	0.008015661	0.001556408	0.008344465	0.016187072	0.04057692	0.033666643	0.020430148	0.03370558	0.042914235	0.03921628	0.01105601	0.012174374	0.015938306
Tissierella praeacuta DSM 18095	UP000184114	1123404	Bacteria	2744542	3095	0.38798714	0.306051429	0.192108556	0.113852876	0.059940667	0.008984104	0.026246177	0.05128121	0.020621137	0.004854411	0.002089988	0.021008091	0.02503394	0.004424827	0.007369611	0.015102127	0.056528041	0.006374899	0.026357672	0.043453595	0.017711332	0.001657124	0.00535286	0.012168275	0.014092112	0.002220065	0.001048273	0.011902654	0.001463647	0.00036072	0.000294041	0.002026588	0.011322223	0.00155328	0.002552364	0.016761438	0.061258933	0.007369611	0.016754879	0.048130926	0.025036127	0.005140801	0.00160247	0.021301039
Bacteroides pyogenes JCM 6292	UP000018861	1235809	Bacteria	2956506	3340	0.285411564	0.245385939	0.251274646	0.217927851	0.041973532	0.024574278	0.02602633	0.02393298	0.012719406	0.01583254	0.014441371	0.011068471	0.007066449	0.013314027	0.003961433	0.007409422	0.016621986	0.026707201	0.027053218	0.023354595	0.016424117	0.007638747	0.015875158	0.011373899	0.002797559	0.010602718	0.014253649	0.010214084	0.004451538	0.014645328	0.008916268	0.01253067	0.00328462	0.012159285	0.025237899	0.015618436	0.043752321	0.025773667	0.023628567	0.027394161	0.015490582	0.023276462	0.016426146	0.017629594
Prevotella ruminicola (strain ATCC 19189 / JCM 8958 / 23)	UP000000927	264731	Bacteria	3206052	2761	0.265643227	0.245079306	0.257407553	0.231869914	0.021398281	0.030330762	0.042983707	0.019334995	0.013638269	0.025467772	0.007262203	0.010439943	0.003887959	0.014028469	0.001882689	0.010409064	0.011057525	0.031260878	0.029611185	0.022940364	0.00742502	0.010520416	0.032131107	0.010228468	0.009351689	0.011552526	0.003482788	0.012759618	0.00409382	0.0170986	0.000946023	0.017762968	0.003938489	0.012617387	0.037799761	0.010321105	0.020877079	0.025747555	0.041614734	0.033658219	0.015025957	0.031618327	0.005425364	0.023689884
Odoribacter splanchnicus (strain ATCC 29572 / DSM 20712 / CIP 104287 / JCM 15291 / NCTC 10825 / 1651/6) (Bacteroides splanchnicus)	UP000006657	709991	Bacteria	3784842	3479	0.289438238	0.267197944	0.24558753	0.197776288	0.047562884	0.017004409	0.018129158	0.031583353	0.011135736	0.019006606	0.011955321	0.012487179	0.006383093	0.007791607	0.004397542	0.011545528	0.013419318	0.031593657	0.025726569	0.025359579	0.016103182	0.005306694	0.019143732	0.012441999	0.002515032	0.008374986	0.014934837	0.010918554	0.003027075	0.006489307	0.016168971	0.013168053	0.003638197	0.008118965	0.02654774	0.010325662	0.049021333	0.017816067	0.019213484	0.03595553	0.014660586	0.022751808	0.008861665	0.021871983
Bacteroides stercoris	UP000056419	46506	Bacteria	3432837	3155	0.283317753	0.249254727	0.246774127	0.220653393	0.036754874	0.024449354	0.027683049	0.025635334	0.01340585	0.018008184	0.012891954	0.011887761	0.005354824	0.012762607	0.003121826	0.008876929	0.01886555	0.025455295	0.027407748	0.023295712	0.014443254	0.007612292	0.019550744	0.011040883	0.002778356	0.01033821	0.014108523	0.01013807	0.002139482	0.014523659	0.006701614	0.016126523	0.00326341	0.009864517	0.031622039	0.014502684	0.043915323	0.026521541	0.021674495	0.028349889	0.019516659	0.026098539	0.011030395	0.01768394
Fibrobacter succinogenes (strain ATCC 19169 / S85)	UP000000517	59374	Bacteria	3228093	2871	0.262956798	0.247512076	0.251697829	0.237833297	0.025257637	0.027193454	0.044161367	0.020945493	0.009890979	0.012740339	0.019859093	0.00973392	0.004145791	0.016762528	0.0027936	0.007199607	0.005453374	0.026217646	0.025471385	0.029566063	0.010095434	0.009306423	0.018631433	0.008512766	0.003933902	0.005817676	0.021294926	0.00682787	0.003293585	0.020722451	0.001565011	0.011978279	0.003415329	0.026308722	0.009788751	0.021276339	0.05541476	0.029298412	0.00990306	0.030483323	0.020119309	0.022481694	0.015924262	0.02234694
[Clostridium] symbiosum WAL-14163	UP000002970	742740	Bacteria	4497047	4668	0.27767812	0.238339621	0.274551845	0.209430415	0.034166778	0.016485657	0.028423616	0.023363576	0.015737825	0.014646431	0.016257505	0.006667111	0.011370247	0.01478519	0.010040694	0.006702468	0.013657105	0.026066711	0.031196131	0.031010674	0.004573049	0.005517011	0.026111408	0.01069046	0.004182121	0.006462308	0.018649099	0.006449633	0.002130087	0.008053369	0.010194797	0.007024016	0.002004003	0.010400267	0.040733155	0.019346231	0.039416278	0.020896598	0.035845897	0.032270847	0.022198799	0.025102068	0.020059373	0.013060707
Sebaldella termitidis (strain ATCC 33386 / NCTC 11300)	UP000000845	526218	Bacteria	3839028	4124	0.3786323	0.275222009	0.211212317	0.134933374	0.067499898	0.01457322	0.021426517	0.050975403	0.029058918	0.004624608	0.003951782	0.01632757	0.023577062	0.010175232	0.004227633	0.013430743	0.055228824	0.008528721	0.024287398	0.028565043	0.006558691	0.002971065	0.015396866	0.00969386	0.004338598	0.00265536	0.008860055	0.01068161	0.000787699	0.000517318	0.000997127	0.002352158	0.004335472	0.003850975	0.021922737	0.023852913	0.058410098	0.013780051	0.018387467	0.041011162	0.028166505	0.007763684	0.004782461	0.016822227
Bacteroides thetaiotaomicron (strain ATCC 29148 / DSM 2079 / NCTC 10582 / E50 / VPI-5482)	UP000001414	226186	Bacteria	5608191	4782	0.296838321	0.263965867	0.236779917	0.202415895	0.041048531	0.020690629	0.025583116	0.031762649	0.015946853	0.014382713	0.011091277	0.015526397	0.006924158	0.010301183	0.002819626	0.011951447	0.01616671	0.026468428	0.027047224	0.026076858	0.014988791	0.006078431	0.019965262	0.012023128	0.004216868	0.007291656	0.014661412	0.011576995	0.003317647	0.009053187	0.006251749	0.016978202	0.004613252	0.008618287	0.028405951	0.014689229	0.046856821	0.022420064	0.018137399	0.032834652	0.019612207	0.018680355	0.009672638	0.020277662
Fusobacterium varium ATCC 27725	UP000004505	469618	Bacteria	2856567	3007	0.398092536	0.301641796	0.189279649	0.110986019	0.07972064	0.007992228	0.014932129	0.051194371	0.024367369	0.00138525	0.000678447	0.024496547	0.027865676	0.004522278	0.003044608	0.015896238	0.058777011	0.006740358	0.026788143	0.033352062	0.013418752	0.001967075	0.007003965	0.010322682	0.013066926	0.00073831	0.000496757	0.012812771	0.000476803	7.25E-05	8.72E-05	0.001417807	0.007197206	0.002134061	0.004912962	0.028312022	0.065474309	0.006436842	0.01359309	0.04388269	0.025131935	0.003032006	0.000796072	0.028691154
Prevotella veroralis F0319	UP000003327	649761	Bacteria	2586998	3037	0.298781445	0.272055873	0.231084833	0.198077849	0.026796969	0.021761593	0.042960736	0.029368003	0.020103236	0.011371926	0.011409036	0.014235201	0.008325418	0.009116327	0.004671234	0.014564554	0.019178962	0.022816912	0.02746959	0.026258873	0.019355235	0.007912569	0.018049424	0.013919766	0.013065074	0.005270794	0.004100666	0.014220126	0.006082577	0.009007316	0.002408677	0.018113207	0.009178951	0.015711488	0.009383056	0.020155422	0.029148822	0.020973004	0.031172482	0.03488929	0.024036906	0.012232416	0.007191241	0.025100342
Bacteroides vulgatus (strain ATCC 8482 / DSM 1447 / JCM 5826 / NBRC 14291 / NCTC 11154)	UP000002861	435590	Bacteria	4482573	3982	0.298532785	0.269876029	0.237842195	0.193748992	0.042928247	0.019656791	0.02478398	0.032524624	0.01537956	0.016112398	0.00852033	0.015701473	0.00671467	0.009781882	0.003587895	0.011955634	0.019461367	0.021467804	0.028076732	0.027663799	0.016767602	0.005735545	0.017358557	0.013921246	0.004134679	0.008620049	0.01144432	0.012990976	0.002660972	0.008921885	0.00622745	0.018288157	0.004821338	0.005533429	0.024613319	0.012839055	0.046370912	0.019984728	0.019632698	0.034587278	0.018521728	0.020482656	0.009021604	0.020431792
Bacteroides xylanisolvens XB1A	UP000008795	657309	Bacteria	4824717	4407	0.301419544	0.269458706	0.234349082	0.194772667	0.043915115	0.020136311	0.023808029	0.03258844	0.016357022	0.013737386	0.010985929	0.015803621	0.006598522	0.009595589	0.00268679	0.01227243	0.01647392	0.024125767	0.027311861	0.02879858	0.017537194	0.00579578	0.017180904	0.012156775	0.004618716	0.006574893	0.014109221	0.011932928	0.003214696	0.00850682	0.005934441	0.017627977	0.005136053	0.007966478	0.021994243	0.015255817	0.048449888	0.020813449	0.017910273	0.034669598	0.020069156	0.017605592	0.00922251	0.021774749
Barnesiella viscericola DSM 18177	UP000018901	880074	Bacteria	2664771	2487	0.248677278	0.220016654	0.263403122	0.267902946	0.02791647	0.029586032	0.027997528	0.016044906	0.006572422	0.030842425	0.013460068	0.005543441	0.003622825	0.013048026	0.002395703	0.006546529	0.012930942	0.033540968	0.024853167	0.020068516	0.013554636	0.012987232	0.021283255	0.006675996	0.002008428	0.020647178	0.012174404	0.005722443	0.004356847	0.020300431	0.012409697	0.010150216	0.002089485	0.025497125	0.033811161	0.007781532	0.027814022	0.037265116	0.037300016	0.01963058	0.008685549	0.045869608	0.008198078	0.013022132
Bartonella bacilliformis (strain ATCC 35685 / NCTC 12138 / KC583)	UP000000643	360095	Bacteria	1146150	1255	0.294553941	0.310801379	0.214704882	0.179939798	0.044041356	0.008093182	0.013280984	0.034911661	0.024187934	0.007268682	0.007755529	0.013801858	0.005936396	0.006784452	0.002180343	0.011241984	0.013571522	0.014571391	0.024918204	0.049490904	0.02864023	0.005111896	0.0115142	0.018858788	0.013034943	0.004627667	0.004276927	0.01766261	0.005666798	0.010789164	0.00438686	0.024036121	0.005949483	0.008239759	0.006062034	0.029221306	0.045381495	0.007915194	0.014286088	0.044146054	0.029213454	0.008901976	0.010189766	0.03403743
Bartonella quintana JK 73	UP000018945	1402976	Bacteria	1176052	1313	0.29002119	0.307005983	0.217833055	0.185139773	0.044177444	0.009390067	0.014614423	0.032172649	0.022950945	0.008321216	0.008321216	0.012397643	0.005762608	0.00702278	0.002380041	0.011338996	0.013201194	0.015400117	0.025111604	0.047113594	0.027795209	0.005147828	0.01182878	0.018711257	0.013359353	0.005451392	0.0045407	0.015984286	0.005775363	0.011310936	0.005331497	0.023647356	0.00531364	0.010433407	0.006558506	0.031800209	0.044715696	0.00742328	0.014252187	0.041935155	0.030402286	0.01046657	0.01105584	0.032062958
Bartonella tamiae Th239	UP000008952	1094558	Bacteria	1863521	1978	0.297918296	0.307543086	0.214335658	0.18020296	0.047668033	0.007767587	0.009573853	0.036358748	0.025686969	0.007199306	0.009626979	0.010813448	0.005879218	0.006614926	0.00141024	0.01125455	0.015021629	0.01242653	0.025635453	0.047663204	0.031017224	0.003937724	0.007027051	0.020218265	0.014205428	0.004990574	0.004588109	0.016119555	0.005663497	0.012389503	0.002987905	0.023837236	0.004367557	0.005492851	0.004850516	0.031513062	0.046289991	0.009213244	0.010288632	0.048489063	0.031915527	0.013677393	0.013722469	0.027554409
Basidiobolus meristosporus CBS 931.73	UP000193498	1314790	Eukaryota	17730686	15513	0.268036386	0.239749945	0.240238421	0.251975248	0.023083909	0.026661857	0.035135838	0.018630339	0.010854486	0.025083878	0.00741173	0.01474089	0.012364615	0.015799926	0.005466752	0.010588162	0.008982941	0.030248604	0.022103551	0.019327114	0.021265324	0.012185261	0.01883372	0.011908277	0.015163895	0.014057652	0.007940994	0.013663411	0.007404962	0.009808478	0.005173694	0.010807786	0.010488333	0.016928166	0.01930038	0.018287874	0.026931396	0.023787789	0.0375424	0.028412253	0.014247496	0.025272538	0.009722355	0.019053345
Bdellovibrio bacteriovorus (strain ATCC 15356 / DSM 50701 / NCIB 9529 / HD100)	UP000008080	264462	Bacteria	3517596	3583	0.250367581	0.239533477	0.26414773	0.245951212	0.041027452	0.023386142	0.024182709	0.017881815	0.009368614	0.02121989	0.011777077	0.013141646	0.004574715	0.013273838	0.001309986	0.00818144	0.001982035	0.033404632	0.02606496	0.020472789	0.013670416	0.011058973	0.025707614	0.007876971	0.007690195	0.007617703	0.017478414	0.009067556	0.003002903	0.020267251	0.003555553	0.014826035	0.002635323	0.003837848	0.046545425	0.01704687	0.042822712	0.024772885	0.019871526	0.026382222	0.012435482	0.030883592	0.022424121	0.018797781
Bdellovibrio bacteriovorus W	UP000019233	765869	Bacteria	2716269	2854	0.285999656	0.278060825	0.229771425	0.206168093	0.043404022	0.01748575	0.024273737	0.025402491	0.01505926	0.007978591	0.010437111	0.018210273	0.010003059	0.010428275	0.001963723	0.012001021	0.004637611	0.024293617	0.024526658	0.033075148	0.025590249	0.008418165	0.013947072	0.010868953	0.012805065	0.00572771	0.007298246	0.014241962	0.005145661	0.015491102	0.001359586	0.012956375	0.00984954	0.010703285	0.009922434	0.02946689	0.041281257	0.016046643	0.025359418	0.034358526	0.020199399	0.015998047	0.015072513	0.027322036
Bdellovibrio bacteriovorus	UP000075320	959	Bacteria	3586716	3712	0.276112187	0.268085904	0.239334255	0.216467655	0.049313634	0.01758907	0.01860783	0.024320576	0.009919101	0.015960561	0.01443995	0.013726484	0.005289518	0.011210534	0.001234556	0.009985179	0.003430157	0.02839394	0.025383666	0.027872014	0.027320814	0.008311503	0.011910617	0.010722901	0.008282228	0.009222364	0.012302898	0.010997247	0.004680605	0.017522157	0.002842991	0.01521782	0.005806426	0.005092123	0.013308274	0.022923755	0.046172878	0.017957095	0.017083873	0.033026033	0.01293774	0.025215545	0.023717518	0.020822669
Beauveria bassiana (strain ARSEF 2860) (White muscardine disease fungus) (Tritirachium shiotae)	UP000002762	655819	Eukaryota	15547638	10363	0.228329538	0.206006533	0.270113698	0.295550231	0.01323037	0.022258365	0.033571144	0.012754928	0.011264927	0.019294764	0.017330092	0.010876122	0.00699193	0.020600878	0.005615194	0.006726231	0.005272119	0.021710179	0.022290588	0.019369244	0.01493513	0.015512646	0.025799096	0.008837934	0.010928219	0.018980053	0.015824462	0.012522995	0.009233878	0.024285361	0.007899013	0.008563745	0.007017014	0.028974562	0.024603544	0.013391873	0.021404152	0.037074635	0.037352105	0.021637628	0.014836337	0.039045481	0.022486052	0.019642083
Beauveria bassiana D1-5	UP000030106	1245745	Eukaryota	17738586	11840	0.226198357	0.206418821	0.273510527	0.293872296	0.015190952	0.022765963	0.030516694	0.012525914	0.010007844	0.020820543	0.016864422	0.010059934	0.006103305	0.020803631	0.004904055	0.006367137	0.004867017	0.022409283	0.022646563	0.020142361	0.014052924	0.015241519	0.027781132	0.008947275	0.010246984	0.017292134	0.01717527	0.012001464	0.008371919	0.025301453	0.007811446	0.009583515	0.006325871	0.026307227	0.031214495	0.013308445	0.023334893	0.035457787	0.034954985	0.022272125	0.014539659	0.039448917	0.024357409	0.01906471
Beauveria bassiana (White muscardine disease fungus) (Tritirachium shiotae)	UP000235728	176275	Eukaryota	14128152	10656	0.22533945	0.203500288	0.273046185	0.298114077	0.012688496	0.022317781	0.034205323	0.012425829	0.010582913	0.01964121	0.017571513	0.010481838	0.00664227	0.020821831	0.00546993	0.006412516	0.004793621	0.021708784	0.022390826	0.019195716	0.014180411	0.015637289	0.02600064	0.008396215	0.010359317	0.019480679	0.015950918	0.012199048	0.008925371	0.025260204	0.007988731	0.008639771	0.006555634	0.029998403	0.025206694	0.013056697	0.021002747	0.037913239	0.03823069	0.021251399	0.014048546	0.040552225	0.023251449	0.019252412
Beggiatoa alba B18LD	UP000005744	395493	Bacteria	3681080	3440	0.301596542	0.280071338	0.212522412	0.205809708	0.041406008	0.013456993	0.007215041	0.030439602	0.021023292	0.018398233	0.011938681	0.011657512	0.003083894	0.012299718	0.000594122	0.014869358	0.008566283	0.014749556	0.021700543	0.044741732	0.044966667	0.007176737	0.009304657	0.016500139	0.009538557	0.011057684	0.006337305	0.015129338	0.005206109	0.014132614	0.005611155	0.018879888	0.009787127	0.009774087	0.008654301	0.010236182	0.048335805	0.016087757	0.011379603	0.033626184	0.028600186	0.019561213	0.018950791	0.01666069
Belliella baltica (strain DSM 15883 / CIP 108006 / LMG 21964 / BA134)	UP000006050	866536	Bacteria	3550992	3609	0.334596642	0.291317468	0.209118184	0.164967705	0.054525609	0.01448215	0.019518208	0.040169339	0.017036929	0.010155754	0.005308939	0.0168536	0.021371774	0.007696441	0.006301619	0.013351762	0.015660694	0.025083977	0.023723793	0.037693129	0.02534841	0.005020851	0.010747138	0.012712222	0.014308114	0.003914118	0.003387786	0.014219407	0.00423431	0.002060551	0.001551961	0.003353148	0.00935992	0.007859494	0.00739568	0.021028772	0.053191615	0.013382176	0.01845963	0.041058104	0.02279532	0.010588309	0.006533949	0.023224496
Bellilinea caldifistulae	UP000050514	360411	Bacteria	2933673	2990	0.226797942	0.239778598	0.275812267	0.257611193	0.023204113	0.016877206	0.011858221	0.017291364	0.006406671	0.027293542	0.009473487	0.007354633	0.003405301	0.013735738	0.002880701	0.007444623	0.00423055	0.026972442	0.021893123	0.031897346	0.019135135	0.009179997	0.024456814	0.00945508	0.007981495	0.015302382	0.023256266	0.007370995	0.00603444	0.025790301	0.01472665	0.011311123	0.003148626	0.013405434	0.048465723	0.012604728	0.042537635	0.016603145	0.021676329	0.029403193	0.01619001	0.036545122	0.020077984	0.017492819
Belnapia rosea	UP000198925	938405	Bacteria	5390439	5712	0.142561673	0.154603549	0.348603518	0.35423126	0.001926234	0.013938901	0.017009411	0.00584215	0.001766503	0.028878488	0.016896987	0.001324599	0.000493107	0.016996611	0.002935267	0.001114778	0.000685118	0.0377956	0.023179372	0.002379826	0.003176812	0.008952732	0.027515486	0.011033688	0.003592558	0.019445449	0.037271882	0.003099451	0.002314709	0.044802618	0.0290961	0.005175955	0.001083611	0.038500198	0.060179656	0.005451449	0.009006161	0.032138782	0.047974421	0.016558046	0.007657074	0.077401671	0.055938156	0.005518792
Vibrio natriegens	UP000092577	691	Bacteria	4636047	4688	0.277834543	0.264376095	0.241451607	0.216337755	0.0360967	0.023163052	0.016733437	0.018853993	0.012333136	0.014566289	0.012280721	0.014415514	0.00480474	0.012527914	0.001518104	0.012331195	0.007178961	0.025476446	0.026606288	0.030441667	0.026118372	0.010981985	0.017739682	0.01140972	0.015414641	0.002967614	0.008503581	0.012369374	0.006573272	0.011529434	0.00148769	0.018437906	0.01354516	0.009114446	0.022101804	0.018494851	0.0422953	0.021324633	0.022770261	0.033541291	0.02538844	0.013510864	0.023188937	0.022671901
Vibrio nereis	UP000037515	693	Bacteria	3545730	3660	0.27658987	0.259149738	0.244542309	0.219718083	0.03637862	0.023212565	0.017029316	0.017505667	0.012585635	0.014675485	0.011976448	0.013100906	0.004714431	0.013319198	0.001850406	0.011288574	0.006132483	0.026329572	0.02693199	0.02973002	0.028350888	0.011783539	0.0166105	0.010493247	0.015088379	0.003603511	0.008115725	0.012152436	0.006317777	0.013249818	0.001564426	0.017180767	0.015914166	0.009833294	0.020990724	0.01786018	0.042119362	0.02129701	0.024093348	0.032688808	0.024293026	0.015435277	0.025574011	0.021141329
Vibrio nigripulchritudo	UP000016895	28173	Bacteria	5499072	5540	0.274426303	0.257512722	0.245666542	0.222394433	0.036174649	0.023539244	0.017556235	0.018859546	0.01201239	0.017678983	0.010333744	0.013226232	0.00679151	0.013943625	0.002534064	0.010917478	0.007688934	0.024151893	0.025506485	0.030453502	0.019694778	0.011650148	0.023242467	0.010926753	0.013141126	0.005512748	0.008036447	0.012686686	0.007748944	0.011201708	0.002769195	0.013060385	0.009134087	0.009696	0.029524982	0.019866625	0.04529346	0.023551246	0.020718769	0.031104885	0.023996412	0.017917387	0.020502187	0.020574199
Vibrio parahaemolyticus serotype O3:K6 (strain RIMD 2210633)	UP000002493	223926	Bacteria	4487145	4821	0.277974748	0.259245912	0.242331594	0.220447746	0.037263115	0.025693397	0.01641088	0.016816706	0.01192072	0.014394453	0.014127691	0.013455772	0.003841641	0.013932467	0.001205444	0.010663128	0.004613178	0.027257198	0.026699605	0.029728257	0.031780119	0.011821102	0.013406966	0.010523395	0.016306582	0.002565997	0.008240875	0.01168137	0.006445078	0.013552047	0.001029608	0.018540297	0.015178694	0.009507827	0.01803619	0.017841634	0.0427655	0.0222636	0.022440772	0.032579068	0.025266846	0.013013843	0.026601993	0.0204785
Vibrio vulnificus (strain YJ016)	UP000002675	196600	Bacteria	4672575	4990	0.268355671	0.256710272	0.24846728	0.226466777	0.035971814	0.022266737	0.015579204	0.018789426	0.00973917	0.019080272	0.012697067	0.011032247	0.00426831	0.014451132	0.001533844	0.011551018	0.004570713	0.025805685	0.026468917	0.030111876	0.0325754	0.011451502	0.016252067	0.012105103	0.013956758	0.005129934	0.008380604	0.010912826	0.006356238	0.0153455	0.001692429	0.017520746	0.010849264	0.013914383	0.021317796	0.016019005	0.039427939	0.019116868	0.023982922	0.033356126	0.021584244	0.020161474	0.028133096	0.017962473
Bergeriella denitrificans (Neisseria denitrificans)	UP000254651	494	Bacteria	2012865	2212	0.228283566	0.197083759	0.280750572	0.293882103	0.03739297	0.025031485	0.010860639	0.011613297	0.00350247	0.031608677	0.011935227	0.004198493	0.001265361	0.022549947	0.000891267	0.002372737	0.00238317	0.03078746	0.025320625	0.020303895	0.019794174	0.013831032	0.02274072	0.008010969	0.00118935	0.015330387	0.022388983	0.004514461	0.001290698	0.038525684	0.005408708	0.008030345	0.001317525	0.012446438	0.053572892	0.00454725	0.042369458	0.031586321	0.017196384	0.021220499	0.013647711	0.05847188	0.034622292	0.009583355
Bergeyella zoohelcum ATCC 43767	UP000006085	883096	Bacteria	2020674	2120	0.345190763	0.283570234	0.203764684	0.167474318	0.065386677	0.013382882	0.016622448	0.04482538	0.01350611	0.016395292	0.008462661	0.016371538	0.019498268	0.006902265	0.004060593	0.011363721	0.020834478	0.01955914	0.02487577	0.038748595	0.024454121	0.005502214	0.014126705	0.01507096	0.009127797	0.004436216	0.003515716	0.016715983	0.003491961	0.001925627	0.001248614	0.005448766	0.009071379	0.011622055	0.009332682	0.019746209	0.051645988	0.011360751	0.018271925	0.038423451	0.023894398	0.013051799	0.007849489	0.020329687
Bermanella marisrubri	UP000004263	207949	Bacteria	3199370	3303	0.287560989	0.269134236	0.236453427	0.206851349	0.035943888	0.017381194	0.018313267	0.025763287	0.012370129	0.014918795	0.009544841	0.012983384	0.004114624	0.014981621	0.001673793	0.016619782	0.009630171	0.020254304	0.025806421	0.03411725	0.031950227	0.009108811	0.016873898	0.014288661	0.012776152	0.006327595	0.006784254	0.012588613	0.007592551	0.014502457	0.002253291	0.015844304	0.015134466	0.00790668	0.012314804	0.015704587	0.043289824	0.019041859	0.022352875	0.040547991	0.022198155	0.020604066	0.017253666	0.022793594
Beutenbergia cavernae (strain ATCC BAA-8 / DSM 12333 / NBRC 16432)	UP000007962	471853	Bacteria	4314606	4195	0.12927484	0.138903993	0.363897885	0.367923282	0.000168961	0.014737151	0.010680002	0.000285078	0.001414961	0.023674004	0.035150139	0.000893477	0.000369906	0.013407713	0.002295922	0.000661242	8.27E-05	0.03176188	0.014860917	0.000221109	0.000535391	0.019139175	0.023426473	0.001115977	0.001420524	0.018291589	0.038279741	0.001827282	0.003671946	0.037647702	0.028760216	0.005387977	0.000274648	0.057883385	0.041267499	0.001103461	0.002946735	0.062572573	0.051775064	0.003578774	0.005901814	0.064686324	0.070300278	0.005120977
Bhargavaea cecembensis DSE10	UP000011919	1235279	Bacteria	2834844	3168	0.23799299	0.2043474	0.291325025	0.266334585	0.023298637	0.020257199	0.027534848	0.012041932	0.011640852	0.016133163	0.020602192	0.005029906	0.003478498	0.012364702	0.00700991	0.003657344	0.002573687	0.047977243	0.028332776	0.015407197	0.005424637	0.009415333	0.024985502	0.010827051	0.003057311	0.005252141	0.027640674	0.006044777	0.002428705	0.016416776	0.017881407	0.007278707	0.002295364	0.025881847	0.04126153	0.017608376	0.046865013	0.032140393	0.031506496	0.023445735	0.020698493	0.029050276	0.0296556	0.00895499
Bibersteinia trehalosi USDA-ARS-USMARC-192	UP000011846	1171377	Bacteria	2155311	2244	0.302508547	0.281679999	0.224286889	0.191524564	0.050247969	0.014983916	0.008500397	0.034772708	0.014299097	0.015021498	0.008973647	0.013953903	0.003734496	0.013178609	0.000747456	0.01234903	0.005047067	0.016442639	0.023114066	0.046061102	0.035976711	0.008045243	0.013305272	0.012921105	0.015473869	0.003216705	0.007281084	0.010844375	0.005375558	0.011167298	0.002597305	0.020104755	0.010191569	0.008597831	0.009868645	0.016599925	0.046166887	0.008908227	0.016773913	0.039356269	0.034394108	0.014719453	0.018421935	0.021914239
Bifidobacterium actinocoloniiforme DSM 22766	UP000029015	1437605	Bacteria	1583124	1484	0.189519942	0.17847025	0.31033446	0.321675349	0.007657688	0.021364209	0.029359206	0.005961664	0.003890431	0.031953459	0.012463403	0.00491752	0.001487574	0.016289404	0.006244019	0.002829232	0.003896116	0.034344947	0.023846657	0.009499626	0.01037322	0.013399532	0.032360883	0.006209909	0.005332525	0.021366104	0.016238239	0.008015842	0.004261851	0.028563307	0.015976729	0.008847746	0.002887977	0.018491392	0.049936991	0.005973034	0.014170796	0.043890052	0.040054576	0.017936158	0.007714537	0.060046806	0.027860263	0.015861135
Bifidobacterium adolescentis (strain ATCC 15703 / DSM 20083 / NCTC 11814 / E194a)	UP000008702	367928	Bacteria	1805553	1629	0.210420414	0.188908434	0.297277508	0.303393644	0.012677577	0.025295339	0.03052754	0.009396029	0.004386475	0.031845144	0.017967932	0.004130597	0.002171637	0.01300324	0.003012378	0.002444131	0.002618593	0.040136247	0.026735898	0.010967849	0.007766055	0.01120545	0.027049929	0.011232035	0.00445626	0.008055163	0.029033812	0.003828196	0.004761984	0.025755587	0.00639362	0.016671928	0.001929052	0.020264185	0.040870649	0.009974246	0.031403174	0.041560189	0.026290604	0.023585611	0.012763978	0.048119963	0.03543574	0.010082246
Bifidobacterium angulatum DSM 20098 = JCM 7096	UP000006408	518635	Bacteria	1767129	1724	0.207665654	0.191972969	0.299879635	0.300481742	0.0093186	0.024519682	0.031692406	0.010457747	0.00526792	0.034099725	0.016569418	0.004296844	0.00209834	0.014501636	0.003846957	0.002967556	0.002862299	0.040595073	0.027522889	0.010846517	0.006396882	0.009788859	0.02842436	0.012382923	0.003850352	0.010583376	0.025903296	0.004193285	0.004288355	0.025100291	0.006391789	0.016494719	0.002008363	0.017818915	0.04239462	0.011252264	0.027023769	0.035566526	0.029631415	0.027134119	0.015925994	0.050358466	0.032454668	0.009933162
Bifidobacterium animalis subsp. lactis (strain AD011)	UP000002456	442563	Bacteria	1632426	1525	0.203067092	0.182307804	0.308564676	0.306060428	0.007929915	0.024111353	0.028283058	0.010638767	0.005555535	0.027448717	0.022314028	0.003133373	0.001918617	0.013310864	0.003519302	0.003058025	0.003359417	0.0381077	0.027819944	0.012281721	0.006125239	0.012156753	0.030326643	0.011912332	0.004996857	0.010954861	0.027309048	0.003460494	0.004021009	0.031328219	0.007687332	0.013053578	0.00132686	0.034575534	0.03397275	0.006777643	0.021542171	0.042397021	0.039074359	0.022067769	0.016791573	0.045973294	0.037506754	0.005961679
Bifidobacterium biavatii DSM 23969	UP000029108	1437608	Bacteria	2801744	2557	0.194168395	0.166158945	0.309859648	0.329813012	0.007224651	0.028327869	0.029931919	0.005466406	0.003272348	0.030671838	0.02684696	0.003359082	0.001162883	0.013678329	0.001984182	0.002180138	0.001530165	0.04328901	0.024898114	0.005752308	0.004953495	0.014541389	0.02695511	0.006538271	0.002350394	0.010967077	0.03144281	0.00212981	0.004760752	0.035685298	0.009883433	0.009331974	0.001276387	0.031855066	0.039712556	0.004944929	0.024177469	0.054184344	0.028160825	0.015657157	0.009844885	0.049090574	0.048443814	0.006816678
Bifidobacterium bohemicum DSM 22767	UP000029096	1437606	Bacteria	1712245	1631	0.210224741	0.205612651	0.300088364	0.284074244	0.013382556	0.022602117	0.027218906	0.011793399	0.005960651	0.02729775	0.018805312	0.005764416	0.002910242	0.012785089	0.005261563	0.005200239	0.004765718	0.032284233	0.025664791	0.013948485	0.009941427	0.010467058	0.02550535	0.011176659	0.004898877	0.01252753	0.02168752	0.007223917	0.005830996	0.01984606	0.010719361	0.017372092	0.002552813	0.017892466	0.031564119	0.014959448	0.023225865	0.038428855	0.030900072	0.028023121	0.013412341	0.043693922	0.033105969	0.013004102
[truncated: 3,217 more rows]
[truncated: 126 more columns]
